# Supplementary material for: Sub-volt high-speed silicon MOSCAP microring modulator driven by high-mobility conductive oxide
Source: Nat Commun. 2024 Jan 27;15:826. doi: 10.1038/s41467-024-45130-4 (PMC10821938; doi:10.1038/s41467-024-45130-4)
Supplement: Supplementary file 3 — Source Data [file 41467_2024_45130_MOESM3_ESM.zip]

Archive with 46 entries (43 files):
- Data source/
- Data source/.DS_Store
- __MACOSX/Data source/._.DS_Store
- Data source/Fig.5_EO response/
- Data source/Fig.S2c_IV.csv
- __MACOSX/Data source/._Fig.S2c_IV.csv
- Data source/Fig.4_spectra.csv
- __MACOSX/Data source/._Fig.4_spectra.csv
- Data source/Fig.S2b_CV.csv
- __MACOSX/Data source/._Fig.S2b_CV.csv
- Data source/Fig.S3_spectra.csv
- __MACOSX/Data source/._Fig.S3_spectra.csv
- Data source/Fig.6_eye/
- Data source/Fig.5_EO response/18GHz.jpg
- __MACOSX/Data source/Fig.5_EO response/._18GHz.jpg
- Data source/Fig.5_EO response/1GHz.jpg
- __MACOSX/Data source/Fig.5_EO response/._1GHz.jpg
- Data source/Fig.5_EO response/16GHz.jpg
- __MACOSX/Data source/Fig.5_EO response/._16GHz.jpg
- Data source/Fig.5_EO response/10GHz.jpg
- __MACOSX/Data source/Fig.5_EO response/._10GHz.jpg
- Data source/Fig.5_EO response/5GHz.jpg
- __MACOSX/Data source/Fig.5_EO response/._5GHz.jpg
- Data source/Fig.5_EO response/0.5GHz.jpg
- __MACOSX/Data source/Fig.5_EO response/._0.5GHz.jpg
- Data source/Fig.5_EO response/2GHz.jpg
- __MACOSX/Data source/Fig.5_EO response/._2GHz.jpg
- Data source/Fig.5_EO response/25GHz.jpg
- __MACOSX/Data source/Fig.5_EO response/._25GHz.jpg
- Data source/Fig.5_EO response/6GHz.jpg
- __MACOSX/Data source/Fig.5_EO response/._6GHz.jpg
- Data source/Fig.5_EO response/4GHz.jpg
- __MACOSX/Data source/Fig.5_EO response/._4GHz.jpg
- Data source/Fig.5_EO response/8GHz.jpg
- __MACOSX/Data source/Fig.5_EO response/._8GHz.jpg
- Data source/Fig.6_eye/1.75V_25G.jpg
- Data source/Fig.6_eye/.DS_Store
- __MACOSX/Data source/Fig.6_eye/._.DS_Store
- Data source/Fig.6_eye/0.8V_10G.jpg
- Data source/Fig.6_eye/0.8V_5G.jpg
- Data source/Fig.6_eye/1.75V_35G.jpg
- Data source/Fig.6_eye/0.8V_20G.jpg
- Data source/Fig.6_eye/0.8V_15G.jpg
- Data source/Fig.6_eye/0.8V_1G.jpg
- Data source/Fig.6_eye/0.8V_25G.jpg
- Data source/Fig.6_eye/1.75V_30G.jpg
