# Supplementary material for: Sub-volt high-speed silicon MOSCAP microring modulator driven by high-mobility conductive oxide
Source: Nat Commun. 2024 Jan 27;15:826. doi: 10.1038/s41467-024-45130-4 (PMC10821938; doi:10.1038/s41467-024-45130-4)
Supplement: Supplementary file 3 — Source Data [file 41467_2024_45130_MOESM3_ESM.zip › Data source/Fig.S2c_IV.csv]

SetupTitle	test_iv
PrimitiveTest	I/V Sweep
TestParameter	Context.MainFrame	4155C
TestParameter	Channel.UnitType	SMU	SMU
TestParameter	Channel.Unit	SMU2:MP	SMU1:MP
TestParameter	Channel.IName	Ibottom	Itop
TestParameter	Channel.VName	Vbottom	Vtop
TestParameter	Channel.Mode	V	V
TestParameter	Channel.Func	CONST	VAR1
TestParameter	Channel.Index
TestParameter	Channel.Time
TestParameter	Measurement.Port.Unit	SMU2:MP	SMU1:MP
TestParameter	Measurement.Port.SeriesResistor	NONE	NONE
TestParameter	Measurement.Port.Filter	ON	ON
TestParameter	Measurement.Primary.Locus	Double
TestParameter	Measurement.Primary.Scale	LINEAR
TestParameter	Measurement.Primary.Start	0
TestParameter	Measurement.Primary.Stop	8
TestParameter	Measurement.Primary.Step	0.2
TestParameter	Measurement.Primary.Compliance	0.1
TestParameter	Measurement.Primary.PowerCompliance	0
TestParameter	Measurement.Aborting.Condition	CONTINUE AT ANY
TestParameter	Measurement.PostOutput.Value	START
TestParameter	Measurement.PostOutput.Retention	OFF
TestParameter	Measurement.Bias.Source	0	0
TestParameter	Measurement.Bias.Compliance	0.1	0.1
TestParameter	Measurement.Monitor.Unit	SMU2:MP	SMU1:MP
TestParameter	Measurement.Monitor.Adc	HR ADC	HR ADC
TestParameter	Measurement.Monitor.RangingMode	LIMITED	LIMITED
TestParameter	Measurement.Monitor.RangeBoundary	1nA	1nA
TestParameter	Measurement.Monitor.RangeRating	BY FULL RANGE	BY FULL RANGE
TestParameter	Measurement.Monitor.RangeRatingCoeff	50	50
TestParameter	Measurement.Timing.Hold	5
TestParameter	Measurement.Timing.Delay	1
TestParameter	Measurement.Adc.HighResolution.AutoZero	OFF
TestParameter	Measurement.Adc.HighResolution.Mode	PLC
TestParameter	Measurement.Adc.HighResolution.Coeff	6
TestParameter	Measurement.Ag16440ASelector.SemiconductorRelay.Channel1	DEFAULT
TestParameter	Measurement.Ag16440ASelector.SemiconductorRelay.Channel3	DEFAULT
TestParameter	Output.Graph.Enabled	true
TestParameter	Output.Graph.XAxis.Data	Vtop
TestParameter	Output.Graph.XAxis.Scale	Linear
TestParameter	Output.Graph.XAxis.Left	1
TestParameter	Output.Graph.XAxis.Right	-1
TestParameter	Output.Graph.YAxis.Data	Itop
TestParameter	Output.Graph.YAxis.Scale	Log
TestParameter	Output.Graph.YAxis.Bottom	-0.1
TestParameter	Output.Graph.YAxis.Top	0
TestParameter	Output.Graph.YAxis.Group
TestParameter	AutoAnalysis.Interpolation	false
TestParameter	AutoAnalysis.Line1.Enabled	false
TestParameter	AutoAnalysis.Line1.Type	1
TestParameter	AutoAnalysis.Line1.Fix	True
TestParameter	AutoAnalysis.Line1.YAxis	0
TestParameter	AutoAnalysis.Line1.Point1.Type	0
TestParameter	AutoAnalysis.Line1.Point1.XY.X
TestParameter	AutoAnalysis.Line1.Point1.XY.Y
TestParameter	AutoAnalysis.Line1.Point1.Data.Var
TestParameter	AutoAnalysis.Line1.Point1.Data.Condition
TestParameter	AutoAnalysis.Line1.Point1.Data.Start	false
TestParameter	AutoAnalysis.Line1.Point1.Data.StartVar
TestParameter	AutoAnalysis.Line1.Point1.Data.StartCondition
TestParameter	AutoAnalysis.Line1.Point2.Type	0
TestParameter	AutoAnalysis.Line1.Point2.XY.X
TestParameter	AutoAnalysis.Line1.Point2.XY.Y
TestParameter	AutoAnalysis.Line1.Point2.Data.Var
TestParameter	AutoAnalysis.Line1.Point2.Data.Condition
TestParameter	AutoAnalysis.Line1.Point2.Data.Start	false
TestParameter	AutoAnalysis.Line1.Point2.Data.StartVar
TestParameter	AutoAnalysis.Line1.Point2.Data.StartCondition
TestParameter	AutoAnalysis.Line1.GradientExpr	0
TestParameter	AutoAnalysis.Line2.Enabled	false
TestParameter	AutoAnalysis.Line2.Type	1
TestParameter	AutoAnalysis.Line2.Fix	True
TestParameter	AutoAnalysis.Line2.YAxis	0
TestParameter	AutoAnalysis.Line2.Point1.Type	0
TestParameter	AutoAnalysis.Line2.Point1.XY.X
TestParameter	AutoAnalysis.Line2.Point1.XY.Y
TestParameter	AutoAnalysis.Line2.Point1.Data.Var
TestParameter	AutoAnalysis.Line2.Point1.Data.Condition
TestParameter	AutoAnalysis.Line2.Point1.Data.Start	false
TestParameter	AutoAnalysis.Line2.Point1.Data.StartVar
TestParameter	AutoAnalysis.Line2.Point1.Data.StartCondition
TestParameter	AutoAnalysis.Line2.Point2.Type	0
TestParameter	AutoAnalysis.Line2.Point2.XY.X
TestParameter	AutoAnalysis.Line2.Point2.XY.Y
TestParameter	AutoAnalysis.Line2.Point2.Data.Var
TestParameter	AutoAnalysis.Line2.Point2.Data.Condition
TestParameter	AutoAnalysis.Line2.Point2.Data.Start	false
TestParameter	AutoAnalysis.Line2.Point2.Data.StartVar
TestParameter	AutoAnalysis.Line2.Point2.Data.StartCondition
TestParameter	AutoAnalysis.Line2.GradientExpr	0
TestParameter	AutoAnalysis.Marker.Enabled	false
TestParameter	AutoAnalysis.Marker.Data.Var
TestParameter	AutoAnalysis.Marker.Data.Condition
TestParameter	AutoAnalysis.Marker.Data.Start	false
TestParameter	AutoAnalysis.Marker.Data.StartVar
TestParameter	AutoAnalysis.Marker.Data.StartCondition
MetaData	TestRecord.EntryPoint	true
MetaData	TestRecord.RecordTime	06/24/2023 13:12:03
MetaData	TestRecord.TestTarget
MetaData	TestRecord.IterationIndex	14
MetaData	TestRecord.Preservation	true
MetaData	TestRecord.Flag
MetaData	TestRecord.Remarks
MetaData	TestRecord.LinkKey	9d2a499e-01fc-41da-b007-5f8c6050bb5b
AnalysisSetup	Analysis.Setup.Vector.Graph.Enabled	true
AnalysisSetup	Analysis.Setup.Vector.Graph.ActiveYAxis	0
AnalysisSetup	Analysis.Setup.Vector.Graph.LeftYAxis	0
AnalysisSetup	Analysis.Setup.Vector.Graph.RightYAxis	-1
AnalysisSetup	Analysis.Setup.Vector.Graph.XAxis.Name	Vtop
AnalysisSetup	Analysis.Setup.Vector.Graph.XAxis.GroupName
AnalysisSetup	Analysis.Setup.Vector.Graph.XAxis.Unit	V
AnalysisSetup	Analysis.Setup.Vector.Graph.XAxis.Scale	Linear
AnalysisSetup	Analysis.Setup.Vector.Graph.XAxis.Left	8
AnalysisSetup	Analysis.Setup.Vector.Graph.XAxis.Right	0
AnalysisSetup	Analysis.Setup.Vector.Graph.YAxis.Name	Itop
AnalysisSetup	Analysis.Setup.Vector.Graph.YAxis.GroupName
AnalysisSetup	Analysis.Setup.Vector.Graph.YAxis.Unit	A
AnalysisSetup	Analysis.Setup.Vector.Graph.YAxis.Scale	Log
AnalysisSetup	Analysis.Setup.Vector.Graph.YAxis.Bottom	1E-12
AnalysisSetup	Analysis.Setup.Vector.Graph.YAxis.Top	0.0001
AnalysisSetup	Analysis.Setup.Vector.Graph.Operation.Marker.Enabled	false
AnalysisSetup	Analysis.Setup.Vector.Graph.Operation.Marker.Interpolation	false
AnalysisSetup	Analysis.Setup.Vector.Graph.Operation.Marker.Index	0
AnalysisSetup	Analysis.Setup.Vector.Graph.Operation.Marker.Step	0
AnalysisSetup	Analysis.Setup.Vector.Graph.Operation.Cursor.Enabled	false
AnalysisSetup	Analysis.Setup.Vector.Graph.Operation.Cursor.Active	true
AnalysisSetup	Analysis.Setup.Vector.Graph.Operation.Cursor.NormalX	1
AnalysisSetup	Analysis.Setup.Vector.Graph.Operation.Cursor.NormalY	0.5
AnalysisSetup	Analysis.Setup.Vector.Graph.Operation.Line1.Enabled	false
AnalysisSetup	Analysis.Setup.Vector.Graph.Operation.Line1.Active	false
AnalysisSetup	Analysis.Setup.Vector.Graph.Operation.Line1.Fix	false
AnalysisSetup	Analysis.Setup.Vector.Graph.Operation.Line1.Type	1
AnalysisSetup	Analysis.Setup.Vector.Graph.Operation.Line1.YAxisIndex	0
AnalysisSetup	Analysis.Setup.Vector.Graph.Operation.Line1.LastIndex	-1
AnalysisSetup	Analysis.Setup.Vector.Graph.Operation.Line1.LastStep	-1
AnalysisSetup	Analysis.Setup.Vector.Graph.Operation.Line1.Cursor1.Enabled	false
AnalysisSetup	Analysis.Setup.Vector.Graph.Operation.Line1.Cursor1.Active	false
AnalysisSetup	Analysis.Setup.Vector.Graph.Operation.Line1.Cursor1.NormalX	1
AnalysisSetup	Analysis.Setup.Vector.Graph.Operation.Line1.Cursor1.NormalY	0.5
AnalysisSetup	Analysis.Setup.Vector.Graph.Operation.Line1.Cursor2.Enabled	false
AnalysisSetup	Analysis.Setup.Vector.Graph.Operation.Line1.Cursor2.Active	false
AnalysisSetup	Analysis.Setup.Vector.Graph.Operation.Line1.Cursor2.NormalX	1
AnalysisSetup	Analysis.Setup.Vector.Graph.Operation.Line1.Cursor2.NormalY	0.5
AnalysisSetup	Analysis.Setup.Vector.Graph.Operation.Line1.Gradient
AnalysisSetup	Analysis.Setup.Vector.Graph.Operation.Line2.Enabled	false
AnalysisSetup	Analysis.Setup.Vector.Graph.Operation.Line2.Active	false
AnalysisSetup	Analysis.Setup.Vector.Graph.Operation.Line2.Fix	false
AnalysisSetup	Analysis.Setup.Vector.Graph.Operation.Line2.Type	1
AnalysisSetup	Analysis.Setup.Vector.Graph.Operation.Line2.YAxisIndex	0
AnalysisSetup	Analysis.Setup.Vector.Graph.Operation.Line2.LastIndex	-1
AnalysisSetup	Analysis.Setup.Vector.Graph.Operation.Line2.LastStep	-1
AnalysisSetup	Analysis.Setup.Vector.Graph.Operation.Line2.Cursor1.Enabled	false
AnalysisSetup	Analysis.Setup.Vector.Graph.Operation.Line2.Cursor1.Active	false
AnalysisSetup	Analysis.Setup.Vector.Graph.Operation.Line2.Cursor1.NormalX	1
AnalysisSetup	Analysis.Setup.Vector.Graph.Operation.Line2.Cursor1.NormalY	0.5
AnalysisSetup	Analysis.Setup.Vector.Graph.Operation.Line2.Cursor2.Enabled	false
AnalysisSetup	Analysis.Setup.Vector.Graph.Operation.Line2.Cursor2.Active	false
AnalysisSetup	Analysis.Setup.Vector.Graph.Operation.Line2.Cursor2.NormalX	1
AnalysisSetup	Analysis.Setup.Vector.Graph.Operation.Line2.Cursor2.NormalY	0.5
AnalysisSetup	Analysis.Setup.Vector.Graph.Operation.Line2.Gradient
AnalysisSetup	Analysis.Setup.Vector.Graph.Preference.BackgroundColor	-1
AnalysisSetup	Analysis.Setup.Vector.Graph.Preference.TextColor	-16777216
AnalysisSetup	Analysis.Setup.Vector.Graph.Preference.GridColor	-3618616
AnalysisSetup	Analysis.Setup.Vector.Graph.Preference.LineColor	-65336
AnalysisSetup	Analysis.Setup.Vector.Graph.Preference.Plots.Y1.Visible	true
AnalysisSetup	Analysis.Setup.Vector.Graph.Preference.Plots.Y1.PlotColor	-16777036
AnalysisSetup	Analysis.Setup.Vector.Graph.Preference.Plots.Y1.Thickness	1
AnalysisSetup	Analysis.Setup.Vector.Graph.Preference.Plots.Y2.Visible	true
AnalysisSetup	Analysis.Setup.Vector.Graph.Preference.Plots.Y2.PlotColor	-39936
AnalysisSetup	Analysis.Setup.Vector.Graph.Preference.Plots.Y2.Thickness	1
AnalysisSetup	Analysis.Setup.Vector.Graph.Preference.Plots.Y3.Visible	true
AnalysisSetup	Analysis.Setup.Vector.Graph.Preference.Plots.Y3.PlotColor	-16731136
AnalysisSetup	Analysis.Setup.Vector.Graph.Preference.Plots.Y3.Thickness	1
AnalysisSetup	Analysis.Setup.Vector.Graph.Preference.Plots.Y4.Visible	true
AnalysisSetup	Analysis.Setup.Vector.Graph.Preference.Plots.Y4.PlotColor	-8892376
AnalysisSetup	Analysis.Setup.Vector.Graph.Preference.Plots.Y4.Thickness	1
AnalysisSetup	Analysis.Setup.Vector.Graph.Preference.Plots.Y5.Visible	true
AnalysisSetup	Analysis.Setup.Vector.Graph.Preference.Plots.Y5.PlotColor	-65536
AnalysisSetup	Analysis.Setup.Vector.Graph.Preference.Plots.Y5.Thickness	1
AnalysisSetup	Analysis.Setup.Vector.Graph.Preference.Plots.Y6.Visible	true
AnalysisSetup	Analysis.Setup.Vector.Graph.Preference.Plots.Y6.PlotColor	-14336
AnalysisSetup	Analysis.Setup.Vector.Graph.Preference.Plots.Y6.Thickness	1
AnalysisSetup	Analysis.Setup.Vector.Graph.Preference.Plots.Y7.Visible	true
AnalysisSetup	Analysis.Setup.Vector.Graph.Preference.Plots.Y7.PlotColor	-6946586
AnalysisSetup	Analysis.Setup.Vector.Graph.Preference.Plots.Y7.Thickness	1
AnalysisSetup	Analysis.Setup.Vector.Graph.Preference.Plots.Y8.Visible	true
AnalysisSetup	Analysis.Setup.Vector.Graph.Preference.Plots.Y8.PlotColor	-16733546
AnalysisSetup	Analysis.Setup.Vector.Graph.Preference.Plots.Y8.Thickness	1
AnalysisSetup	Analysis.Setup.Vector.Graph.Preference.Text.AxisTitle.FontName	Tahoma
AnalysisSetup	Analysis.Setup.Vector.Graph.Preference.Text.AxisTitle.RelativeSize	Medium
AnalysisSetup	Analysis.Setup.Vector.Graph.Preference.Text.AxisTitle.Size	7
AnalysisSetup	Analysis.Setup.Vector.Graph.Preference.Text.ScaleText.FontName	Tahoma
AnalysisSetup	Analysis.Setup.Vector.Graph.Preference.Text.ScaleText.RelativeSize	Medium
AnalysisSetup	Analysis.Setup.Vector.Graph.Preference.Text.ScaleText.Size	7
AnalysisSetup	Analysis.Setup.Vector.Graph.Preference.Text.Legend.FontName	Tahoma
AnalysisSetup	Analysis.Setup.Vector.Graph.Preference.Text.Legend.RelativeSize	Medium
AnalysisSetup	Analysis.Setup.Vector.Graph.Preference.Text.Legend.Size	7
AnalysisSetup	Analysis.Setup.Vector.Graph.Preference.Scale.LogTickedDecadeCount	6
AnalysisSetup	Analysis.Setup.Vector.Graph.Preference.LogoVisible	true
AnalysisSetup	Analysis.Setup.Vector.Graph.Preference.GridVisible	true
AnalysisSetup	Analysis.Setup.Vector.Graph.Preference.SetupSummaryVisible	false
AnalysisSetup	Analysis.Setup.Vector.Graph.Notes
AnalysisSetup	Analysis.Setup.Preference.GraphVisible	true
AnalysisSetup	Analysis.Setup.Preference.ListVisible	true
AnalysisSetup	Analysis.Setup.Preference.ScalarVisible	true
AnalysisSetup	Analysis.Setup.Title	test_iv
Dimension1	82	82
Dimension2	1	1
DataName	Vtop	Itop
DataValue	0	1.1560000000000001E-12
DataValue	0.2	1.8900000000000002E-12
DataValue	0.4	2.407E-12
DataValue	0.6	2.79E-12
DataValue	0.8	3.141E-12
DataValue	1	3.4900000000000003E-12
DataValue	1.2	3.781E-12
DataValue	1.4000000000000001	4.141E-12
DataValue	1.6	4.462E-12
DataValue	1.8	4.777E-12
DataValue	2	5.104E-12
DataValue	2.2	5.39E-12
DataValue	2.4	5.713E-12
DataValue	2.6	6.0780000000000006E-12
DataValue	2.8000000000000003	6.413E-12
DataValue	3	6.7300000000000006E-12
DataValue	3.2	7.1460000000000004E-12
DataValue	3.4	7.642E-12
DataValue	3.6	8.1990000000000009E-12
DataValue	3.8000000000000003	8.814E-12
DataValue	4	9.644E-12
DataValue	4.2	1.0718E-11
DataValue	4.4	1.2138E-11
DataValue	4.6000000000000005	1.4080000000000001E-11
DataValue	4.8	1.6554000000000002E-11
DataValue	5	1.9751000000000002E-11
DataValue	5.2	2.3888000000000003E-11
DataValue	5.4	2.9223000000000003E-11
DataValue	5.6000000000000005	3.6417E-11
DataValue	5.8	4.5663E-11
DataValue	6	5.8040000000000007E-11
DataValue	6.2	7.4798000000000011E-11
DataValue	6.4	9.5283E-11
DataValue	6.6000000000000005	1.22881E-10
DataValue	6.8	1.58375E-10
DataValue	7	2.0213E-10
DataValue	7.2	2.66523E-10
DataValue	7.4	5.2361500000000006E-10
DataValue	7.6000000000000005	5.7392099999999994E-08
DataValue	7.8	9.43807E-07
DataValue	8	1.4031E-05
DataValue	8	1.1991900000000001E-05
DataValue	7.8	1.2940700000000001E-05
DataValue	7.6000000000000005	1.21135E-05
DataValue	7.4	8.1863900000000011E-06
DataValue	7.2	7.9305700000000012E-06
DataValue	7	7.1164100000000009E-06
DataValue	6.8	5.3568300000000005E-06
DataValue	6.6000000000000005	4.49309E-06
DataValue	6.4	4.1815600000000005E-06
DataValue	6.2	3.9248300000000005E-06
DataValue	6	3.6046700000000004E-06
DataValue	5.8	3.0537200000000002E-06
DataValue	5.6000000000000005	2.0950000000000003E-06
DataValue	5.4	1.5653800000000002E-06
DataValue	5.2	9.4954E-07
DataValue	5	5.93851E-07
DataValue	4.8	4.45807E-07
DataValue	4.6000000000000005	3.4828499999999997E-07
DataValue	4.4	2.92278E-07
DataValue	4.2	2.46641E-07
DataValue	4	1.79844E-07
DataValue	3.8000000000000003	1.68325E-07
DataValue	3.6	1.30749E-07
DataValue	3.4	1.03993E-07
DataValue	3.2	7.4533899999999992E-08
DataValue	3	6.4120199999999992E-08
DataValue	2.8000000000000003	5.2054299999999994E-08
DataValue	2.6	5.1456199999999992E-08
DataValue	2.4	3.3190499999999995E-08
DataValue	2.2	3.00371E-08
DataValue	2	2.0511499999999998E-08
DataValue	1.8	1.3546899999999998E-08
DataValue	1.6	7.69674E-09
DataValue	1.4000000000000001	3.9413E-09
DataValue	1.2	2.04906E-09
DataValue	1	1.003293E-09
DataValue	0.8	4.2505500000000004E-10
DataValue	0.6	1.54199E-10
DataValue	0.4	4.4535000000000004E-11
DataValue	0.2	7.668E-12
DataValue	0	-1.5400000000000001E-12
