# Supplementary material for: Sub-volt high-speed silicon MOSCAP microring modulator driven by high-mobility conductive oxide
Source: Nat Commun. 2024 Jan 27;15:826. doi: 10.1038/s41467-024-45130-4 (PMC10821938; doi:10.1038/s41467-024-45130-4)
Supplement: Supplementary file 3 — Source Data [file 41467_2024_45130_MOESM3_ESM.zip › Data source/Fig.4_spectra.csv]

Wavelength	V0	V0.25	V0.5	V0.75	V1	V1.25	V1.5	V1.75	V2	V2.25	V2.5	V2.75	V3	V3.25	V3.5
999.734314	1.735226718e-08	1.434075791e-08	1.47235566e-08	7.407952474e-09	7.944854552e-09	5.958125993e-09	1.348950462e-08	1.63496594e-08	8.278248309e-09	1.667794258e-08	8.874030399e-09	1.294500862e-08	1.772033542e-08	1.298732766e-08	1.421330076e-08
999.7466431	1.017403406e-08	1.160742702e-08	1.465211863e-08	9.521307298e-09	1.897119084e-08	1.569222796e-08	1.422355123e-08	1.244106951e-08	1.078574297e-08	8.665199225e-09	8.455119271e-09	7.587895645e-09	1.119124882e-08	8.416480846e-09	1.159784979e-08
999.7588501	1.426180063e-08	1.101459546e-08	1.601859623e-08	1.319999665e-08	9.797983758e-09	1.71639396e-08	1.312335929e-08	1.265035099e-08	1.087142021e-08	1.406622818e-08	1.372044522e-08	2.075480765e-08	1.528675675e-08	1.090631851e-08	1.360353252e-08
999.7710571	1.29773019e-08	1.519238602e-08	1.536667682e-08	1.3394021e-08	9.976221627e-09	2.096683716e-08	1.117191761e-08	1.686994722e-08	1.509373426e-08	1.147868467e-08	1.543818584e-08	1.192805588e-08	1.01204698e-08	9.955765101e-09	8.974851973e-09
999.7833252	1.497121893e-08	1.514550263e-08	1.271205274e-08	1.273753281e-08	1.452706755e-08	1.656441562e-08	1.122902926e-08	1.106349856e-08	1.065179855e-08	1.257678583e-08	1.571403807e-08	1.59587028e-08	1.145006845e-08	1.591053156e-08	1.455042931e-08
999.7955322	1.274366479e-08	1.722548149e-08	1.850226816e-08	1.107050718e-08	7.670837299e-09	2.024776613e-08	1.449404419e-08	1.222578305e-08	1.127733018e-08	6.835824795e-09	1.487989021e-08	1.462532406e-08	1.662986726e-08	1.10024585e-08	1.244446857e-08
999.8078613	1.353509482e-08	1.226644031e-08	1.41213734e-08	1.955367246e-08	1.063437161e-08	1.283293649e-08	1.07997824e-08	1.707286756e-08	1.340891931e-08	1.25317916e-08	1.134221073e-08	1.263183247e-08	1.263234317e-08	1.088903456e-08	1.714142073e-08
999.8200684	1.165315133e-08	1.925964277e-08	1.178323217e-08	1.42290153e-08	1.649954129e-08	1.555505769e-08	1.274078443e-08	9.955297919e-09	1.228146829e-08	9.872341167e-09	8.424928311e-09	1.023322849e-08	1.355211676e-08	1.314364084e-08	1.233687108e-08
999.8322754	1.35465843e-08	1.353674861e-08	7.940152535e-09	9.764736575e-09	1.783435088e-08	1.341181566e-08	1.311858178e-08	1.195435573e-08	1.5404785e-08	8.595894663e-09	8.248798977e-09	1.87348288e-08	1.526564652e-08	9.438993587e-09	1.593260457e-08
999.8446045	1.022883378e-08	1.027614882e-08	1.463213017e-08	1.513311965e-08	1.233722013e-08	1.132714011e-08	1.264470662e-08	1.446507891e-08	7.692928961e-09	1.517110881e-08	1.234702474e-08	1.232237423e-08	1.468528854e-08	1.08308198e-08	1.405616956e-08
999.8568115	1.475491729e-08	1.316463738e-08	1.131357497e-08	1.616148104e-08	1.107173198e-08	9.594034012e-09	1.356748669e-08	1.515496706e-08	1.510531256e-08	7.873459218e-09	1.967707952e-08	1.274132444e-08	1.307265052e-08	1.002884886e-08	9.187854921e-09
999.8690796	1.349438161e-08	1.28996378e-08	1.019800511e-08	1.552065676e-08	1.958559892e-08	1.141285111e-08	1.328271804e-08	1.007634598e-08	1.06718252e-08	1.242074088e-08	1.416617756e-08	1.751108236e-08	1.572700192e-08	1.179685682e-08	1.116570214e-08
999.8812866	1.414465967e-08	1.499861746e-08	1.405074102e-08	1.030292918e-08	2.069302063e-08	7.352621623e-09	1.217391521e-08	1.83951645e-08	1.194242483e-08	1.42850185e-08	1.246886416e-08	1.539844163e-08	1.335570854e-08	9.474262264e-09	1.522988491e-08
999.8934937	1.637793723e-08	1.033459007e-08	9.501008869e-09	1.457703291e-08	1.512385062e-08	1.555813078e-08	1.675214634e-08	1.716622755e-08	1.291070362e-08	1.488495371e-08	7.435825733e-09	1.176939701e-08	1.308593234e-08	1.480927381e-08	1.539960337e-08
999.9058228	1.043115194e-08	1.32765452e-08	1.418991946e-08	1.737586786e-08	1.223432999e-08	1.219419854e-08	1.095812507e-08	1.048726883e-08	1.180953912e-08	1.219108903e-08	1.868956545e-08	1.148805495e-08	1.452252452e-08	9.063870543e-09	1.615592282e-08
999.9180298	1.708379038e-08	1.749431533e-08	1.5994992e-08	9.599012252e-09	1.145278006e-08	1.090984192e-08	1.618557199e-08	2.265661259e-08	7.908512067e-09	1.39215004e-08	1.301618813e-08	1.217688084e-08	1.13322649e-08	9.397363776e-09	1.30325537e-08
999.9302368	9.942471735e-09	2.017553236e-08	1.47143453e-08	1.366823899e-08	1.811897477e-08	1.170179598e-08	1.837690888e-08	1.217851509e-08	1.557198814e-08	2.181101877e-08	1.884907341e-08	1.288208296e-08	9.021781544e-09	1.060975929e-08	2.116761699e-08
999.9425049	1.261526705e-08	1.038310682e-08	1.108722625e-08	1.545291362e-08	1.339797961e-08	1.375359382e-08	2.392636134e-08	1.467190458e-08	2.076649608e-08	1.169529895e-08	1.902064639e-08	8.047591038e-09	1.895576496e-08	1.507549818e-08	1.206599887e-08
999.9547119	1.314382825e-08	1.290676455e-08	1.06975353e-08	1.200927091e-08	1.578780306e-08	1.291560636e-08	1.496277413e-08	1.620344925e-08	1.379248715e-08	9.587158623e-09	1.243220549e-08	1.198861277e-08	1.277982875e-08	1.238508229e-08	1.489701784e-08
999.967041	1.366624414e-08	1.352613488e-08	1.511415704e-08	1.841288899e-08	1.010861084e-08	1.313405473e-08	1.161264152e-08	1.243044778e-08	1.035212627e-08	1.452005449e-08	7.575990502e-09	1.187686305e-08	1.230222324e-08	1.031103292e-08	1.129953375e-08
999.979248	1.520891679e-08	1.932841975e-08	8.887178105e-09	1.883017475e-08	1.18512089e-08	1.320083154e-08	9.046142502e-09	1.819823581e-08	1.538963978e-08	1.430418894e-08	1.654976955e-08	1.166484065e-08	1.104302072e-08	1.416663231e-08	1.04516813e-08
999.9914551	1.677359762e-08	1.694528784e-08	9.945924084e-09	1.965489105e-08	1.236346403e-08	1.095148328e-08	1.491998702e-08	1.11165166e-08	1.256371895e-08	1.142594108e-08	9.258569911e-09	7.923842027e-09	1.227167257e-08	1.187832321e-08	1.458851973e-08
1000.003784	1.075771294e-08	1.489748946e-08	1.195118582e-08	9.38566469e-09	1.807533856e-08	1.236863767e-08	1.367399438e-08	1.157011997e-08	1.363935276e-08	1.342181299e-08	9.64721103e-09	1.030183583e-08	1.554494489e-08	1.34921665e-08	1.421859874e-08
1000.015991	1.61654139e-08	1.330117794e-08	1.112227466e-08	1.004384753e-08	1.652583492e-08	9.266924117e-09	1.260879579e-08	1.348736589e-08	1.542002792e-08	8.655781869e-09	1.425379192e-08	1.245649095e-08	1.46142245e-08	1.174523412e-08	1.178494635e-08
1000.028198	1.128810823e-08	1.249209181e-08	1.300990693e-08	1.286992113e-08	1.15343104e-08	1.628729329e-08	1.756128931e-08	1.052793142e-08	1.095101965e-08	1.513648229e-08	1.617354783e-08	1.351827006e-08	1.312507347e-08	1.71949921e-08	1.32070328e-08
1000.040527	1.425309826e-08	1.274364259e-08	1.075322498e-08	1.226784008e-08	9.185536776e-09	1.110358117e-08	1.172222586e-08	2.393345788e-08	1.301358221e-08	1.35597622e-08	1.326164245e-08	1.217901247e-08	9.794165479e-09	2.060143522e-08	9.406784685e-09
1000.052734	1.203158373e-08	1.525915039e-08	1.611476641e-08	1.491289048e-08	1.709320507e-08	1.495325641e-08	8.40132941e-09	8.632418336e-09	1.987279497e-08	9.557512115e-09	1.176096376e-08	1.135490546e-08	9.541111012e-09	1.330293209e-08	1.515318004e-08
1000.065002	1.089489299e-08	1.402940963e-08	2.017852019e-08	1.619489076e-08	1.071964117e-08	1.515184955e-08	2.124449416e-08	1.526058568e-08	2.090151874e-08	1.443525566e-08	1.499764579e-08	1.380615799e-08	1.550381512e-08	9.929742362e-09	1.486842915e-08
1000.077209	2.236268593e-08	1.203329614e-08	1.384117088e-08	1.376771319e-08	8.719101885e-09	1.675059735e-08	1.443008468e-08	1.395110427e-08	1.263731431e-08	1.588220577e-08	1.489228829e-08	1.079909318e-08	1.022696861e-08	1.3798652e-08	1.496370139e-08
1000.089478	6.314137213e-09	1.302553621e-08	1.03038893e-08	1.590142062e-08	1.127038285e-08	1.306677877e-08	1.442196584e-08	1.171875663e-08	1.022306861e-08	2.036774838e-08	1.014000794e-08	1.868518495e-08	2.12313811e-08	1.5947343e-08	1.042414777e-08
1000.101746	1.634395908e-08	1.190525634e-08	1.57422253e-08	1.14404477e-08	1.22893935e-08	1.519822312e-08	1.360799384e-08	1.188146825e-08	1.516049863e-08	1.298000463e-08	1.169653441e-08	1.796859017e-08	7.485127185e-09	1.458503807e-08	1.719639364e-08
1000.113953	1.425303875e-08	1.278121875e-08	1.135559735e-08	1.490708534e-08	1.70323009e-08	1.216565249e-08	1.20546062e-08	1.084124257e-08	8.763687553e-09	1.149496764e-08	1.455575926e-08	1.077944756e-08	1.101946889e-08	9.071223772e-09	1.339221178e-08
1000.126282	9.437747472e-09	1.44354857e-08	1.287883311e-08	7.235072985e-09	1.01546993e-08	1.052962872e-08	1.552374584e-08	1.077571454e-08	1.404555849e-08	1.927325854e-08	1.216596957e-08	1.72511303e-08	1.087758772e-08	9.960266389e-09	1.206753986e-08
1000.138489	9.780698029e-09	1.813046957e-08	8.555446129e-09	9.99394878e-09	1.082650058e-08	1.053541876e-08	1.443022946e-08	1.566585262e-08	1.532787941e-08	1.223687374e-08	6.419902387e-09	1.092117863e-08	1.138507244e-08	1.857823051e-08	1.340348099e-08
1000.150696	1.035527841e-08	1.144940054e-08	1.361933055e-08	1.880884426e-08	1.442548747e-08	1.378227577e-08	1.309754261e-08	1.06010356e-08	1.583940623e-08	1.030096453e-08	8.380853345e-09	1.194503252e-08	1.579564746e-08	1.013101159e-08	1.194549526e-08
1000.163025	1.098184388e-08	6.975310551e-09	1.221881973e-08	1.616737144e-08	1.711539532e-08	1.171822372e-08	1.438989017e-08	1.363718649e-08	1.273787831e-08	1.364408231e-08	1.167996189e-08	1.346785616e-08	9.964806758e-09	1.38739642e-08	1.139176398e-08
1000.175232	1.389255999e-08	1.271584438e-08	1.374422975e-08	1.052623144e-08	1.315139198e-08	9.972014325e-09	7.919271461e-09	1.089680435e-08	1.199417721e-08	1.271652383e-08	1.156722185e-08	1.1982495e-08	8.194809276e-09	1.082754597e-08	1.619197398e-08
1000.187439	1.263613036e-08	1.505534897e-08	1.288507701e-08	1.459667942e-08	1.080196377e-08	1.180241238e-08	9.617591168e-09	2.031794999e-08	1.434621755e-08	1.969650221e-08	1.72744361e-08	1.14908012e-08	1.094795454e-08	1.792230186e-08	9.206583051e-09
1000.199768	1.571566521e-08	8.722579103e-09	1.767919677e-08	1.095226221e-08	1.13292149e-08	1.067549071e-08	9.005986179e-09	1.356042656e-08	1.60088387e-08	1.693550189e-08	1.280968487e-08	1.114104276e-08	1.115219028e-08	7.206283126e-09	1.182991305e-08
1000.211975	1.353252266e-08	1.383090176e-08	1.200255184e-08	1.348515344e-08	1.405987771e-08	1.770597535e-08	9.970849035e-09	1.475586231e-08	6.87220103e-09	1.137378547e-08	9.158289238e-09	1.17501493e-08	1.592382226e-08	1.497419611e-08	9.049080596e-09
1000.224304	1.531542715e-08	1.105687897e-08	1.243441972e-08	9.604536721e-09	1.625312329e-08	1.770023594e-08	1.069465494e-08	1.205497746e-08	1.664887428e-08	1.294167529e-08	6.298686461e-09	1.007050621e-08	1.182996012e-08	1.635604363e-08	7.318034623e-09
1000.236511	1.061618082e-08	1.527868498e-08	1.265334237e-08	1.269298178e-08	1.163480334e-08	1.997287136e-08	1.191250654e-08	1.010068384e-08	1.491178203e-08	8.190335521e-09	1.295407781e-08	1.057365662e-08	1.772274771e-08	1.194592425e-08	9.751341956e-09
1000.248718	1.246024794e-08	1.295364882e-08	1.680845685e-08	1.764930069e-08	1.517650183e-08	1.235712599e-08	1.349960144e-08	1.717795151e-08	1.207178002e-08	1.238448188e-08	1.014016515e-08	1.364391711e-08	1.963943852e-08	7.386252943e-09	9.37525968e-09
1000.261047	2.088243711e-08	1.034849006e-08	1.425070106e-08	1.036411668e-08	1.239417902e-08	7.707799732e-09	1.192051524e-08	8.717018218e-09	1.536240113e-08	1.659106807e-08	1.307232544e-08	1.278934469e-08	1.316562948e-08	1.521417481e-08	1.040349229e-08
1000.273254	1.346101186e-08	1.306842456e-08	1.153587448e-08	8.728922474e-09	1.162925489e-08	1.242409819e-08	1.382425019e-08	1.183566667e-08	9.843660997e-09	5.882932808e-09	1.075538059e-08	1.449594311e-08	1.371121705e-08	1.188073639e-08	1.754222367e-08
1000.285461	1.477301392e-08	1.602136912e-08	1.17534924e-08	1.492781543e-08	1.757677914e-08	1.069817035e-08	1.125788884e-08	1.914817283e-08	1.543372541e-08	1.390467386e-08	1.301230323e-08	1.304493846e-08	1.775679515e-08	7.291185433e-09	1.440062114e-08
1000.297791	1.580555953e-08	1.681817707e-08	1.447957665e-08	7.153285519e-09	1.027046714e-08	1.553564033e-08	1.366298807e-08	1.234797686e-08	1.146873441e-08	1.624493962e-08	1.325108823e-08	1.083993606e-08	2.137527133e-08	1.574174746e-08	1.069115463e-08
1000.309998	1.431409924e-08	1.611651435e-08	9.974212567e-09	9.886725216e-09	1.564703034e-08	1.705960706e-08	1.278365058e-08	1.013182249e-08	1.220007029e-08	1.765152469e-08	1.024623764e-08	1.696273344e-08	1.248749992e-08	1.672190386e-08	7.29553884e-09
1000.322327	1.208054101e-08	1.212432377e-08	1.380390113e-08	1.465505939e-08	1.437732511e-08	1.31185578e-08	1.760314738e-08	1.150576434e-08	1.475456113e-08	1.738148825e-08	1.403023742e-08	1.384600523e-08	1.857177345e-08	1.275247197e-08	1.257736937e-08
1000.334534	1.769048552e-08	4.689440392e-09	1.465701338e-08	1.266864924e-08	1.060119992e-08	1.674559158e-08	1.35849092e-08	1.586379561e-08	1.383167625e-08	1.616768763e-08	1.145526607e-08	1.163890317e-08	1.291833218e-08	1.705836361e-08	1.223616852e-08
1000.346741	1.382426262e-08	1.424293306e-08	1.733571153e-08	1.095891733e-08	1.515663506e-08	1.402979422e-08	1.172785513e-08	1.000389016e-08	2.169524116e-08	1.288286189e-08	1.000346384e-08	2.105486452e-08	9.523259514e-09	1.07989333e-08	1.522728255e-08
1000.35907	1.369780289e-08	2.075248062e-08	1.020510876e-08	1.826358975e-08	1.27518236e-08	8.053883782e-09	1.154814733e-08	1.219390278e-08	1.805065608e-08	1.567813079e-08	9.830228187e-09	1.399280336e-08	1.297751151e-08	1.421865559e-08	1.121366822e-08
1000.371277	1.477911304e-08	1.861548071e-08	1.079527312e-08	1.650406745e-08	1.460792998e-08	1.233894853e-08	9.230801901e-09	1.396493765e-08	1.136727601e-08	1.526226434e-08	1.274998063e-08	1.351777623e-08	1.498549373e-08	8.483349134e-09	1.21914896e-08
1000.383606	1.191337873e-08	1.915986836e-08	1.181882681e-08	1.006641082e-08	1.207532119e-08	1.236675029e-08	1.586238874e-08	1.460493326e-08	1.074215827e-08	1.623114265e-08	1.179136611e-08	1.095694113e-08	1.859800491e-08	1.485890433e-08	1.433584185e-08
1000.395813	1.385384962e-08	1.046690201e-08	1.293391261e-08	2.040897229e-08	1.348163625e-08	1.282872386e-08	9.822307412e-09	1.319861731e-08	1.493635438e-08	9.345487051e-09	1.111192649e-08	1.665720184e-08	1.553784124e-08	1.180727338e-08	1.474213462e-08
1000.408081	1.360245161e-08	1.617349099e-08	1.342606648e-08	1.376818126e-08	1.536413485e-08	9.88434401e-09	1.490440837e-08	7.306959926e-09	1.202027722e-08	1.359011659e-08	1.811530659e-08	6.798031915e-09	1.062666311e-08	7.878273145e-09	1.285764473e-08
1000.420349	1.37861651e-08	1.180009424e-08	1.352810397e-08	1.343225886e-08	1.09300835e-08	1.359302271e-08	8.534954965e-09	1.046885778e-08	1.296976393e-08	1.288529461e-08	1.537356198e-08	7.409318048e-09	8.651313443e-09	9.517626687e-09	9.9119708e-09
1000.432617	8.592786038e-09	1.644716541e-08	1.74819057e-08	1.566728614e-08	8.49981685e-09	9.593924766e-09	8.277427632e-09	1.167771124e-08	1.771840985e-08	1.342465605e-08	1.390114779e-08	1.341753819e-08	1.276868655e-08	1.132492766e-08	7.777321009e-09
1000.444824	1.413196582e-08	1.274584083e-08	1.597746113e-08	1.894444779e-08	1.53470836e-08	1.300475994e-08	1.129547211e-08	2.067388571e-08	1.484987866e-08	1.180119202e-08	1.473091427e-08	1.742419009e-08	1.545587125e-08	1.02664659e-08	1.062454924e-08
1000.457153	1.449168696e-08	1.361375013e-08	9.970108295e-09	2.049162973e-08	1.344012368e-08	1.475281142e-08	1.123559379e-08	1.055646681e-08	1.531919303e-08	1.362326163e-08	1.190913235e-08	1.397531424e-08	1.31593314e-08	2.320743775e-08	1.010129491e-08
1000.46936	1.628798962e-08	1.548438711e-08	1.71216552e-08	1.519780213e-08	1.151828144e-08	2.134150101e-08	1.721080345e-08	7.992353446e-09	1.040439024e-08	1.266804794e-08	9.878499796e-09	1.444414455e-08	1.423435947e-08	1.260003302e-08	1.753748258e-08
1000.481689	1.422476981e-08	1.065948041e-08	1.738835387e-08	1.336896549e-08	1.360573076e-08	1.121262994e-08	1.292586571e-08	1.126447646e-08	1.019798823e-08	8.715398181e-09	1.010729456e-08	1.39856331e-08	1.039804864e-08	1.487432844e-08	9.029931469e-09
1000.493896	9.819024704e-09	1.010913664e-08	1.032886843e-08	1.326322963e-08	9.794531408e-09	1.44716612e-08	9.799828504e-09	2.000928312e-08	1.843485187e-08	1.249998416e-08	1.909816127e-08	1.132289817e-08	1.020842344e-08	1.002356864e-08	1.473040623e-08
1000.506104	1.542194283e-08	1.329310617e-08	1.202220989e-08	1.287765183e-08	1.056890575e-08	1.376509751e-08	1.369490743e-08	1.146880191e-08	8.34032754e-09	1.254986426e-08	6.199216251e-09	1.359206347e-08	1.091676438e-08	1.218336987e-08	1.271181738e-08
1000.518433	1.68827814e-08	1.751894629e-08	1.712327524e-08	1.310260878e-08	1.010820139e-08	1.467192856e-08	1.312141951e-08	1.511766001e-08	1.637558888e-08	1.392371196e-08	1.485457979e-08	1.300549002e-08	9.535768619e-09	1.908582625e-08	1.78757471e-08
1000.53064	9.614034013e-09	1.186259535e-08	1.433357166e-08	9.098207521e-09	1.481748768e-08	1.330864485e-08	1.400031113e-08	1.746678002e-08	1.250485848e-08	1.583575049e-08	1.175060227e-08	1.177313091e-08	6.948764675e-09	9.582822535e-09	1.341397393e-08
1000.542908	2.002066424e-08	1.167200914e-08	1.389263282e-08	1.652484904e-08	1.639860692e-08	7.792866796e-09	1.053089882e-08	1.49447601e-08	1.665109117e-08	1.110096637e-08	1.401493233e-08	1.024304108e-08	1.267903027e-08	1.306378561e-08	1.41360248e-08
1000.555237	1.148410878e-08	9.444169002e-09	1.166381391e-08	1.694543883e-08	9.623038366e-09	1.337559663e-08	1.364608426e-08	9.204239149e-09	1.178022035e-08	1.055512655e-08	1.524379734e-08	1.096953994e-08	1.234811986e-08	1.172311936e-08	1.510980674e-08
1000.567444	1.629902435e-08	1.782591497e-08	1.493147472e-08	1.06646354e-08	1.317459208e-08	1.11641496e-08	1.412551587e-08	1.276483541e-08	1.5894976e-08	1.09526983e-08	1.939875283e-08	6.695094701e-09	1.408171535e-08	1.591175725e-08	1.557347851e-08
1000.579773	1.31208937e-08	1.139795103e-08	1.375363912e-08	1.34724969e-08	6.965905186e-09	1.82762605e-08	9.684507418e-09	8.706861898e-09	1.23186954e-08	1.736986732e-08	1.598617949e-08	9.986578675e-09	1.413962902e-08	1.062601473e-08	1.548156092e-08
1000.59198	1.682087181e-08	1.544315964e-08	1.054633891e-08	1.419069573e-08	1.199880995e-08	1.15159855e-08	6.171568145e-09	1.063861088e-08	9.776169207e-09	1.100487612e-08	1.166223473e-08	1.721161347e-08	1.027196284e-08	7.881140185e-09	9.655427569e-09
1000.604187	1.251630266e-08	1.356183077e-08	1.325830823e-08	1.119472604e-08	1.218727075e-08	1.376059e-08	1.786084169e-08	1.231684621e-08	8.944457619e-09	1.024992891e-08	2.053956116e-08	1.678882633e-08	1.454210707e-08	2.000258625e-08	1.320712517e-08
1000.616516	1.493436308e-08	1.117350212e-08	1.536944971e-08	1.152134121e-08	1.31387301e-08	1.438525654e-08	1.405739436e-08	1.559185669e-08	1.138070616e-08	1.077586465e-08	1.587111598e-08	1.340242939e-08	1.730471766e-08	1.352158829e-08	1.689771167e-08
1000.628723	1.520606396e-08	1.015927342e-08	1.382561887e-08	1.266051175e-08	1.363072499e-08	1.833622676e-08	9.944623791e-09	1.128869442e-08	1.466642097e-08	1.122486548e-08	1.396199156e-08	8.301234367e-09	1.260692084e-08	7.08926251e-09	1.415164697e-08
1000.641052	1.445382924e-08	1.561366858e-08	1.57667408e-08	1.834373897e-08	1.6283634e-08	9.313603222e-09	1.304140707e-08	1.639354785e-08	1.454612875e-08	9.335088258e-09	8.357339709e-09	1.701486774e-08	1.113185366e-08	1.00848494e-08	1.509890346e-08
1000.65332	2.219410078e-08	8.90885854e-09	7.845120997e-09	1.185863141e-08	1.243927894e-08	1.132717387e-08	1.430070196e-08	8.614282621e-09	1.076817124e-08	1.245900449e-08	1.642149883e-08	1.001537608e-08	1.207198519e-08	1.511414283e-08	1.435355212e-08
1000.665527	1.435746277e-08	1.635363667e-08	1.484649825e-08	1.662096238e-08	1.449155373e-08	9.844815629e-09	1.056685406e-08	1.210690215e-08	1.282944329e-08	1.25822055e-08	9.855279259e-09	9.745048324e-09	1.675730665e-08	1.372404768e-08	1.216359813e-08
1000.677856	1.411302986e-08	1.329934918e-08	9.851030214e-09	1.215130663e-08	1.359151991e-08	1.939883099e-08	1.026563723e-08	1.236903469e-08	1.882432876e-08	1.542915484e-08	1.220238044e-08	1.157025054e-08	1.329910493e-08	1.286429807e-08	1.6062776e-08
1000.690063	7.803500068e-09	1.662912119e-08	1.293170726e-08	7.978594674e-09	1.242604419e-08	1.58497091e-08	1.725183374e-08	1.005979477e-08	1.309334152e-08	1.556668572e-08	1.794613524e-08	1.588168708e-08	1.054037302e-08	1.413070727e-08	9.400977774e-09
1000.702332	1.376841841e-08	1.402996919e-08	1.959831586e-08	1.327979415e-08	1.2271963e-08	1.260007032e-08	1.260655313e-08	1.691756601e-08	1.17913066e-08	1.345932077e-08	1.63741376e-08	1.226793689e-08	1.152587537e-08	9.74130554e-09	1.38965337e-08
1000.714661	1.384246939e-08	1.444329012e-08	1.863376298e-08	1.764265356e-08	1.048181453e-08	1.092340884e-08	1.638036373e-08	1.304494202e-08	1.625303803e-08	1.079194067e-08	1.532645477e-08	1.514838388e-08	1.536111682e-08	9.749035357e-09	7.91774557e-09
1000.726868	1.214301815e-08	1.572497865e-08	9.442345572e-09	1.112106762e-08	9.32385813e-09	1.316557974e-08	1.41444465e-08	1.034064834e-08	1.364164781e-08	1.394804805e-08	1.400320837e-08	1.370798675e-08	1.217537893e-08	1.226171431e-08	1.549124029e-08
1000.739197	1.333574762e-08	1.269656469e-08	1.339977285e-08	9.515960464e-09	1.114571635e-08	1.078206235e-08	1.534668748e-08	1.147406348e-08	1.334875499e-08	1.572076513e-08	1.261211491e-08	1.613074829e-08	7.394385992e-09	9.761230046e-09	1.208527589e-08
1000.751404	1.318678677e-08	9.827196834e-09	1.226386281e-08	1.462817689e-08	7.519804335e-09	1.738665389e-08	8.078727909e-09	1.557869744e-08	2.017392831e-08	1.261675475e-08	6.754631077e-09	1.681845241e-08	1.522543513e-08	7.803722113e-09	1.461293397e-08
1000.763672	9.064369699e-09	1.647336489e-08	1.300517649e-08	1.654284176e-08	1.012566386e-08	7.414245662e-09	9.154522473e-09	1.338239919e-08	1.150842799e-08	1.627017276e-08	8.694850173e-09	1.102674219e-08	8.520864014e-09	1.120972559e-08	1.167026031e-08
1000.77594	1.116897774e-08	9.215717078e-09	1.446807385e-08	1.373412939e-08	1.179852838e-08	1.815545225e-08	1.35797551e-08	7.790839973e-09	6.986530909e-09	1.540099959e-08	8.962267373e-09	1.110412828e-08	1.558328222e-08	1.374325365e-08	2.022935064e-08
1000.788208	1.207732492e-08	1.876181877e-08	1.108065373e-08	1.568514918e-08	1.34881164e-08	1.144946538e-08	1.168868291e-08	8.917353078e-09	1.094475266e-08	1.218734269e-08	1.281665885e-08	1.440996034e-08	1.117967585e-08	1.276907025e-08	1.223937307e-08
1000.800415	1.507587655e-08	1.077875922e-08	1.136468519e-08	1.597415e-08	7.835195603e-09	1.243768022e-08	1.427363028e-08	1.021928053e-08	1.349693957e-08	1.372951353e-08	1.126328453e-08	1.302060237e-08	9.733173378e-09	8.664222229e-09	1.100469049e-08
1000.812744	1.727946319e-08	7.9797422e-09	1.543666706e-08	7.922664302e-09	1.154612583e-08	9.586509364e-09	1.226415414e-08	8.392530226e-09	9.943560642e-09	1.357448554e-08	1.297397034e-08	1.848648701e-08	1.538668748e-08	1.245148606e-08	1.419696538e-08
1000.825012	1.102382452e-08	1.580594677e-08	7.725994067e-09	1.416653728e-08	2.001787713e-08	1.468041599e-08	9.996296235e-09	1.471669275e-08	1.280656381e-08	1.872571254e-08	8.629180925e-09	1.092123458e-08	1.978041908e-08	7.454929118e-09	8.975608701e-09
1000.837341	1.835142172e-08	1.682091089e-08	8.234446902e-09	1.711071107e-08	1.036777775e-08	1.302100827e-08	1.216772727e-08	9.944578494e-09	1.434479113e-08	9.00084185e-09	1.007050354e-08	9.999383543e-09	1.406728245e-08	1.594467136e-08	5.491783472e-09
1000.849548	9.890293917e-09	1.603098099e-08	1.640042768e-08	9.655590105e-09	1.814309236e-08	1.591326004e-08	1.052899012e-08	9.984131744e-09	1.433651597e-08	1.443775233e-08	9.554253388e-09	8.935706397e-09	1.297186447e-08	9.987574323e-09	1.149083051e-08
1000.861755	1.095543123e-08	1.02407256e-08	9.40307654e-09	9.902250575e-09	1.054378895e-08	1.411363026e-08	1.31662814e-08	1.751002365e-08	1.187192478e-08	1.651681636e-08	2.056078863e-08	1.537808103e-08	1.353805779e-08	1.752738221e-08	1.139191763e-08
1000.874084	1.318640575e-08	1.328575117e-08	1.252620674e-08	1.414723716e-08	8.979661459e-09	1.194441523e-08	2.075708316e-08	1.347611089e-08	1.029706542e-08	1.230926649e-08	1.785826953e-08	1.602376543e-08	1.51131001e-08	9.760109165e-09	1.257812965e-08
1000.886353	9.934105094e-09	1.66490306e-08	1.260675031e-08	1.062624655e-08	6.234186056e-09	1.077748113e-08	1.486226342e-08	1.320249243e-08	9.267846934e-09	1.077623502e-08	1.873943134e-08	1.328631249e-08	1.247939885e-08	8.684749808e-09	1.090139623e-08
1000.898682	1.084169288e-08	1.369396596e-08	1.594083265e-08	1.267731786e-08	9.921316213e-09	1.229312829e-08	1.683953776e-08	1.766191815e-08	1.677495121e-08	1.189585586e-08	1.082305712e-08	1.47113326e-08	1.408754624e-08	1.374268077e-08	1.041592057e-08
1000.910889	1.421080675e-08	1.436471475e-08	8.868399348e-09	1.262119564e-08	1.33169058e-08	1.065731592e-08	1.383447756e-08	1.616330714e-08	1.129582827e-08	1.484635259e-08	7.794949575e-09	1.277916972e-08	1.613692291e-08	1.111363979e-08	1.051382181e-08
1000.923157	1.490328572e-08	1.046604847e-08	9.366030618e-09	1.123184479e-08	1.280946016e-08	1.279691464e-08	9.006991597e-09	1.250492954e-08	9.456885941e-09	9.612256768e-09	1.375847791e-08	1.377293568e-08	1.397704352e-08	1.335745914e-08	1.558275109e-08
1000.935486	1.053729815e-08	1.461703558e-08	1.475946032e-08	1.270797068e-08	1.42338763e-08	1.285985629e-08	1.517925696e-08	1.516749926e-08	1.409538353e-08	1.587608622e-08	1.114837023e-08	1.565659247e-08	1.320576271e-08	1.283381135e-08	1.248452719e-08
1000.947693	1.811959827e-08	1.221636303e-08	1.51985784e-08	1.816314033e-08	2.022813383e-08	1.451285669e-08	1.32452147e-08	1.101458924e-08	8.15243606e-09	1.148871132e-08	1.382964321e-08	1.067116084e-08	1.244316916e-08	1.369971336e-08	1.574403719e-08
1000.959961	9.498424269e-09	1.171369046e-08	1.068469313e-08	1.258467286e-08	1.17380754e-08	1.474702316e-08	1.553997819e-08	1.385130499e-08	1.690920293e-08	1.349664025e-08	1.528490046e-08	1.209627154e-08	1.221087764e-08	1.597717691e-08	1.360192581e-08
1000.97229	1.250274284e-08	2.034501989e-08	6.450254997e-09	1.397569616e-08	1.132918026e-08	1.293641994e-08	1.336456279e-08	1.594898791e-08	1.73326189e-08	1.036185182e-08	1.017961448e-08	1.281479012e-08	1.747737599e-08	1.231096203e-08	1.134599792e-08
1000.984497	1.520619897e-08	1.87483522e-08	1.35015048e-08	1.183553433e-08	1.015245399e-08	1.457802679e-08	1.282882245e-08	1.241091674e-08	1.333251909e-08	2.057624826e-08	1.123449689e-08	1.650142778e-08	1.415381679e-08	1.243280856e-08	1.416563844e-08
1000.996826	1.425738994e-08	7.96402233e-09	1.151749363e-08	1.323927457e-08	1.396902771e-08	1.699829966e-08	9.087215425e-09	2.047129932e-08	9.317322025e-09	1.106264236e-08	7.16602111e-09	1.280394724e-08	1.905940117e-08	1.47154342e-08	1.076067146e-08
1001.009094	1.170802388e-08	1.359189561e-08	1.007062433e-08	1.04615081e-08	8.591387157e-09	1.843387132e-08	1.181743414e-08	1.388911119e-08	1.216312917e-08	7.363324617e-09	8.467934798e-09	8.790757455e-09	1.162734531e-08	1.205484335e-08	1.723028298e-08
1001.021301	1.658826498e-08	1.680998984e-08	7.789902057e-09	9.353199104e-09	1.551892659e-08	1.219848578e-08	8.179644517e-09	1.349627166e-08	1.182803722e-08	1.022828044e-08	5.482721388e-09	1.070750244e-08	1.064134558e-08	1.441740149e-08	1.217128442e-08
1001.03363	1.524579396e-08	1.761185864e-08	9.146010171e-09	1.691487306e-08	1.697357277e-08	1.348557443e-08	1.87101481e-08	1.396563398e-08	1.590218801e-08	1.378741565e-08	8.578566302e-09	1.734717969e-08	1.985940479e-08	1.246704517e-08	1.102600411e-08
1001.045898	1.340732769e-08	1.177993436e-08	1.634715296e-08	1.006309702e-08	9.34369293e-09	1.357568635e-08	1.576884223e-08	1.233355551e-08	1.189507692e-08	8.390052209e-09	1.286693596e-08	1.098611069e-08	1.172826014e-08	1.437067976e-08	7.409956204e-09
1001.058105	1.65132743e-08	1.754917811e-08	1.055942089e-08	1.40528984e-08	1.937887895e-08	1.132031446e-08	1.224332813e-08	1.024879026e-08	8.466887635e-09	1.011642592e-08	1.648941783e-08	1.595832622e-08	1.259836591e-08	9.485447983e-09	1.227817403e-08
1001.070435	1.577181052e-08	1.447806142e-08	1.873563882e-08	1.45392578e-08	1.114215831e-08	1.047920684e-08	1.336580535e-08	1.86832505e-08	1.092258994e-08	1.358531421e-08	8.335141466e-09	1.122459015e-08	1.485731804e-08	1.934747296e-08	1.419890339e-08
1001.082703	1.065918465e-08	7.516521627e-09	1.279958806e-08	1.063832666e-08	1.121129589e-08	1.050614085e-08	1.724625598e-08	1.23561561e-08	1.119455284e-08	1.074825651e-08	1.367257596e-08	1.155671381e-08	1.797841342e-08	1.517058479e-08	1.681499207e-08
1001.095032	1.540650985e-08	9.572685755e-09	1.247178982e-08	1.115311932e-08	1.088553514e-08	1.352295875e-08	1.552253082e-08	9.932421108e-09	1.439238684e-08	8.014786168e-09	1.261309457e-08	1.384791126e-08	1.052983478e-08	1.178263176e-08	1.238260161e-08
1001.107239	1.211508227e-08	1.356324031e-08	1.044086684e-08	1.142817929e-08	1.067749533e-08	1.220528389e-08	1.367136004e-08	1.711440589e-08	9.185285421e-09	1.264201099e-08	2.107103114e-08	9.088434894e-09	1.135616579e-08	9.279154334e-09	1.281821671e-08
1001.119507	1.077462475e-08	1.683335249e-08	1.916910541e-08	7.700234228e-09	9.872270113e-09	1.17428991e-08	1.526222881e-08	1.623602763e-08	1.475195699e-08	1.863767451e-08	1.038875741e-08	1.323829224e-08	8.04210476e-09	1.334683386e-08	1.559917528e-08
1001.131836	1.592092502e-08	1.54922386e-08	1.228896718e-08	1.413243389e-08	1.894513346e-08	1.242114855e-08	7.470683627e-09	1.493390478e-08	1.316666864e-08	1.105620484e-08	1.582990805e-08	1.521414639e-08	1.283294893e-08	1.578932718e-08	1.453487553e-08
1001.144043	1.361974444e-08	1.455876752e-08	1.307879582e-08	8.62104077e-09	1.197994415e-08	1.400703287e-08	1.584357179e-08	1.497534363e-08	1.307422259e-08	1.355817858e-08	1.10191678e-08	1.148922912e-08	9.819387081e-09	1.596000665e-08	1.267356264e-08
1001.156372	1.693576479e-08	1.276857109e-08	1.536005634e-08	1.474329903e-08	1.549473261e-08	1.375981196e-08	1.93534504e-08	1.287039009e-08	1.421570062e-08	1.094344171e-08	1.153956219e-08	1.370271452e-08	1.379518277e-08	9.448086757e-09	1.612265166e-08
1001.16864	2.063674565e-08	1.194573684e-08	1.656372994e-08	9.938351475e-09	1.463720611e-08	1.174296305e-08	1.487108303e-08	1.131078609e-08	8.562068388e-09	1.517634551e-08	7.858976581e-09	7.505219557e-09	1.602542454e-08	1.260786053e-08	1.509515712e-08
1001.180847	2.141509547e-08	1.515150494e-08	1.226899382e-08	1.356534973e-08	1.217003298e-08	1.804756167e-08	1.627377522e-08	1.495573798e-08	1.314197551e-08	1.464143207e-08	1.293431673e-08	1.437887232e-08	1.834289343e-08	1.26367814e-08	1.292937846e-08
1001.193237	1.211215306e-08	1.27273756e-08	1.662706772e-08	1.120520832e-08	1.100156766e-08	1.289377849e-08	1.173029762e-08	1.193024701e-08	1.10874252e-08	1.06518101e-08	1.006773598e-08	1.314372522e-08	1.304268604e-08	1.958905749e-08	1.315693687e-08
1001.205444	1.348788903e-08	1.397766081e-08	1.106622616e-08	1.511411796e-08	7.86156118e-09	1.152721563e-08	1.402426886e-08	5.9399059e-09	1.413047546e-08	9.886702124e-09	1.011470996e-08	1.039028774e-08	1.085230217e-08	1.40872034e-08	1.254349513e-08
1001.217712	1.173106234e-08	1.674305672e-08	1.455199605e-08	1.271971151e-08	1.019945994e-08	1.70684924e-08	1.268557437e-08	1.651275738e-08	1.467151378e-08	1.639136649e-08	1.331755595e-08	1.218878509e-08	9.510977783e-09	1.569871699e-08	1.039834174e-08
1001.230042	1.3756984e-08	9.030152626e-09	1.679456041e-08	1.604977307e-08	1.880103895e-08	1.55210671e-08	1.292523866e-08	1.471377153e-08	1.020964113e-08	9.722730177e-09	1.396365956e-08	1.091921842e-08	1.080946976e-08	1.206459643e-08	1.33301441e-08
1001.242249	1.63056626e-08	1.345207945e-08	1.415801165e-08	1.009631134e-08	1.60928888e-08	1.250870252e-08	1.245256698e-08	1.116508042e-08	1.636476021e-08	1.866257904e-08	1.592995424e-08	1.38839118e-08	1.447897535e-08	1.439396424e-08	1.69585288e-08
1001.254578	1.778170144e-08	1.31149962e-08	1.231955515e-08	2.010162348e-08	1.794953164e-08	1.521668835e-08	1.698088958e-08	2.038402336e-08	9.050880934e-09	1.195069377e-08	1.652827208e-08	1.270963157e-08	1.239942105e-08	1.706009733e-08	1.010202055e-08
1001.266846	1.794904314e-08	1.721334542e-08	1.41731249e-08	1.801762295e-08	1.286222506e-08	1.012985962e-08	1.255090165e-08	1.160028784e-08	1.552127316e-08	1.477416145e-08	1.643645753e-08	1.440624953e-08	1.353253509e-08	1.47936845e-08	9.216381436e-09
1001.279114	1.537577532e-08	1.177182263e-08	1.366073565e-08	1.060093702e-08	1.197477939e-08	1.432360541e-08	1.596291987e-08	1.063250377e-08	1.150781692e-08	1.170135544e-08	1.086132873e-08	1.523049065e-08	1.404332028e-08	9.965297032e-09	1.412001627e-08
1001.291443	1.33891449e-08	1.211574752e-08	1.231240798e-08	1.453563847e-08	1.091526958e-08	1.208253675e-08	1.525407178e-08	1.36351801e-08	1.548822937e-08	1.595670618e-08	9.770768195e-09	1.723772769e-08	1.375860403e-08	1.250475545e-08	1.012753525e-08
1001.30365	1.337620592e-08	1.350415779e-08	1.182383347e-08	1.22660202e-08	7.235451793e-09	1.304388775e-08	1.108435743e-08	1.666511196e-08	1.194189725e-08	1.608046851e-08	1.574295894e-08	1.784849779e-08	1.22708288e-08	1.234451386e-08	1.352562418e-08
1001.315918	1.249454051e-08	1.796579419e-08	1.124203575e-08	1.425789531e-08	9.338086748e-09	1.156624485e-08	1.518712267e-08	1.312674147e-08	1.290383267e-08	7.632887211e-09	1.421582585e-08	1.352584889e-08	1.454473608e-08	1.23903332e-08	1.361742541e-08
1001.328247	1.312548381e-08	1.502446523e-08	8.714944322e-09	1.363131652e-08	1.56239377e-08	1.111935788e-08	1.84591098e-08	1.383936077e-08	1.525778437e-08	1.113318859e-08	1.162072039e-08	1.605426725e-08	1.121048143e-08	1.410646355e-08	1.113984816e-08
1001.340515	1.671383565e-08	1.358641466e-08	9.887021868e-09	1.281110418e-08	1.477891498e-08	1.544186112e-08	1.0283979e-08	1.337994338e-08	1.289115215e-08	1.8215216e-08	1.530444749e-08	1.764200341e-08	1.147458129e-08	1.209749367e-08	1.37396059e-08
1001.352844	1.009307571e-08	1.629349633e-08	2.104287766e-08	1.067890931e-08	1.7089274e-08	7.841076233e-09	1.572817254e-08	1.276018136e-08	1.549503814e-08	1.009019357e-08	1.185414966e-08	1.785801196e-08	1.18503749e-08	1.465666077e-08	9.978768922e-09
1001.365112	1.153641271e-08	1.103093883e-08	8.823895392e-09	1.31809772e-08	9.902992204e-09	1.474022948e-08	1.215317713e-08	1.70852541e-08	1.541266315e-08	1.767021196e-08	1.23878694e-08	1.615633138e-08	1.534104044e-08	1.071569411e-08	1.522090542e-08
1001.377319	1.258846449e-08	1.654412607e-08	1.260255278e-08	1.196100907e-08	9.473503759e-09	1.936335359e-08	1.56758162e-08	1.14223635e-08	1.413640316e-08	1.23691013e-08	1.730771793e-08	7.934628066e-09	1.263100824e-08	1.156324636e-08	1.461081478e-08
1001.389648	8.57830873e-09	1.271314343e-08	1.510977299e-08	1.157255536e-08	1.982210129e-08	1.339991229e-08	1.507825331e-08	1.137527761e-08	1.350498469e-08	1.124076565e-08	1.307304398e-08	1.140426242e-08	1.354587376e-08	1.338739963e-08	1.478189215e-08
1001.401917	1.142269657e-08	1.273414529e-08	1.307848851e-08	1.403144001e-08	1.261962179e-08	1.109869086e-08	1.207355815e-08	1.500701075e-08	1.715993214e-08	1.29872948e-08	1.075904432e-08	9.304971904e-09	1.295757723e-08	1.357035906e-08	1.488692902e-08
1001.414246	1.075298695e-08	1.079006662e-08	1.319198617e-08	1.670626126e-08	2.292865631e-08	1.389755688e-08	1.25033468e-08	1.100509817e-08	1.052910381e-08	1.71745107e-08	1.090914648e-08	1.459130683e-08	6.882511894e-09	1.848609088e-08	1.404187255e-08
1001.426514	1.248075421e-08	1.498523083e-08	1.305034214e-08	1.22757644e-08	1.031513541e-08	1.158466301e-08	9.523565048e-09	1.664032823e-08	1.06301199e-08	1.246292225e-08	1.695499741e-08	1.156649443e-08	1.402309113e-08	1.914344239e-08	1.431227759e-08
1001.438721	6.249944562e-09	1.839410402e-08	6.573388056e-09	1.77740187e-08	1.39612899e-08	1.27316282e-08	1.50941446e-08	1.011483519e-08	1.332428479e-08	1.25870514e-08	1.041178876e-08	1.331774779e-08	1.15941674e-08	1.285193019e-08	1.3440693e-08
1001.451111	1.504037073e-08	1.521900117e-08	1.233331215e-08	8.655137052e-09	1.357845658e-08	1.331686139e-08	1.39055274e-08	1.168904529e-08	1.200349597e-08	1.783698167e-08	1.076568434e-08	1.48533017e-08	1.718389875e-08	1.904865421e-08	1.248213888e-08
1001.463318	1.262506455e-08	1.414516237e-08	6.908405403e-09	1.854281173e-08	1.458144538e-08	6.980981571e-09	9.295161085e-09	9.656690558e-09	1.533567762e-08	1.019815699e-08	1.483263645e-08	1.255083415e-08	1.417658435e-08	1.223812696e-08	1.072831424e-08
1001.475586	1.117386539e-08	7.19740223e-09	1.561369167e-08	1.435310537e-08	1.443876041e-08	1.555184603e-08	8.411088714e-09	1.030044761e-08	1.260439575e-08	1.339061306e-08	1.228353153e-08	1.321806042e-08	1.236351466e-08	8.916071437e-09	1.514085213e-08
1001.487915	1.144960304e-08	1.377722469e-08	1.31183544e-08	1.475371825e-08	8.212436953e-09	1.419233087e-08	1.056166266e-08	1.365295699e-08	9.60567359e-09	1.638350078e-08	1.373783398e-08	1.753712731e-08	1.374984038e-08	1.534750815e-08	1.346990075e-08
1001.500183	1.511032188e-08	1.501241442e-08	8.317356581e-09	1.250123649e-08	1.286633999e-08	1.286168239e-08	1.981033471e-08	1.740372468e-08	9.795674494e-09	1.677074657e-08	1.435467567e-08	7.990331063e-09	1.592671417e-08	1.240222236e-08	1.310678499e-08
1001.512512	1.042155606e-08	1.591979526e-08	1.102924241e-08	7.786383094e-09	1.840616726e-08	1.644674441e-08	1.58623763e-08	1.428461349e-08	1.145060935e-08	1.327263988e-08	1.909599057e-08	1.091963675e-08	1.779426206e-08	9.574095294e-09	1.236281832e-08
1001.52478	1.072719069e-08	1.45039083e-08	6.683694043e-09	1.407568995e-08	1.01844968e-08	1.336068234e-08	1.62514322e-08	1.079656808e-08	1.15436336e-08	1.247099757e-08	1.387005888e-08	1.364942381e-08	8.502115456e-09	1.123600679e-08	1.194162014e-08
1001.536987	1.031381114e-08	1.321880649e-08	1.192532739e-08	8.842714116e-09	8.984081035e-09	1.087671286e-08	1.229593227e-08	1.208598643e-08	1.365517388e-08	1.22819257e-08	1.181529541e-08	1.021114127e-08	1.515826931e-08	1.653654103e-08	1.48381778e-08
1001.549377	1.483276435e-08	1.243292669e-08	1.087241142e-08	1.173472519e-08	1.576947284e-08	8.134271035e-09	1.295290453e-08	9.177029803e-09	1.137598016e-08	1.070020073e-08	1.311815279e-08	1.266458849e-08	1.293526264e-08	1.236517022e-08	1.006162176e-08
1001.561584	1.403453531e-08	1.271096561e-08	1.65579781e-08	8.917963257e-09	1.357789525e-08	1.111745185e-08	7.985845762e-09	1.001406158e-08	1.569805441e-08	1.282528661e-08	1.287067786e-08	1.134373218e-08	1.693889828e-08	1.195340094e-08	1.327913424e-08
1001.573853	9.905035903e-09	1.540919392e-08	1.59884479e-08	1.002782657e-08	1.052767651e-08	1.710479403e-08	1.268036254e-08	1.172206421e-08	1.481507361e-08	1.377603542e-08	1.625314106e-08	1.469943101e-08	1.233299951e-08	1.442772835e-08	1.482642897e-08
1001.586182	2.434675928e-08	1.464756849e-08	1.285712781e-08	1.361406454e-08	1.415989725e-08	1.13905303e-08	1.435480534e-08	9.152798519e-09	1.26384565e-08	1.813846318e-08	1.080416734e-08	1.140604855e-08	9.788158728e-09	1.472062916e-08	1.154997875e-08
1001.59845	9.680030999e-09	1.292867768e-08	1.354646351e-08	1.548960427e-08	1.230920077e-08	1.513445369e-08	1.366010594e-08	1.273043893e-08	1.363300139e-08	1.471212308e-08	1.120272941e-08	1.545788386e-08	1.742588474e-08	9.771189191e-09	8.11769052e-09
1001.610779	1.050592147e-08	1.327865284e-08	7.519628475e-09	1.860298404e-08	7.900167631e-09	1.449447229e-08	1.555432583e-08	1.403409211e-08	1.203121425e-08	8.826709141e-09	1.416582229e-08	1.026628205e-08	9.129061063e-09	9.420213054e-09	1.284296314e-08
1001.623047	1.06899547e-08	1.40008849e-08	1.251031279e-08	8.492933468e-09	1.515539694e-08	1.396322791e-08	9.502594267e-09	1.148962436e-08	1.082641088e-08	5.420300209e-09	1.006289807e-08	1.162871577e-08	1.412609851e-08	7.886472808e-09	1.323199683e-08
1001.635315	1.612965583e-08	1.377408143e-08	1.42340566e-08	1.159630791e-08	8.819106334e-09	1.596150945e-08	2.018656708e-08	1.557442708e-08	1.216761092e-08	1.489999502e-08	1.068283595e-08	1.182244969e-08	1.004408912e-08	9.068822138e-09	1.275988115e-08
1001.647644	9.272992152e-09	1.307069208e-08	6.631951432e-09	7.88212251e-09	1.208229605e-08	8.224536607e-09	1.862812304e-08	1.34574778e-08	1.311858266e-08	1.882926171e-08	1.653139847e-08	1.238910396e-08	1.192638877e-08	1.107244518e-08	1.161922203e-08
1001.659912	2.006873423e-08	1.053909582e-08	9.649393284e-09	8.064950485e-09	1.281335216e-08	9.118969579e-09	1.108867931e-08	1.087968293e-08	1.508906067e-08	1.271234851e-08	1.000502703e-08	1.191898136e-08	1.419127482e-08	1.769847735e-08	1.355482038e-08
1001.672119	1.334299515e-08	8.724538425e-09	7.191968798e-09	1.440288067e-08	1.193839871e-08	1.844973774e-08	1.138811978e-08	1.60241509e-08	1.413097284e-08	8.471755741e-09	8.710874688e-09	7.124596468e-09	9.232602238e-09	1.533204674e-08	9.861671479e-09
1001.684509	1.27032882e-08	1.304281039e-08	1.131311578e-08	1.319375453e-08	1.115847681e-08	1.663668492e-08	1.15808918e-08	8.7019707e-09	1.051927523e-08	8.965229448e-09	1.535075533e-08	1.761242707e-08	1.310934739e-08	6.636057037e-09	1.254040161e-08
1001.696777	1.230921942e-08	1.815162243e-08	1.164611074e-08	1.028828311e-08	1.345342771e-08	9.998234241e-09	9.460437767e-09	1.172759667e-08	1.225788271e-08	1.120540016e-08	7.570370109e-09	9.207765217e-09	1.491116741e-08	1.045400655e-08	1.474338429e-08
1001.709106	1.250772552e-08	1.550175632e-08	1.302786501e-08	1.714460929e-08	2.058341231e-08	1.87135889e-08	1.40718539e-08	1.799750571e-08	1.543086903e-08	1.129194604e-08	1.273876116e-08	1.303543673e-08	1.382892822e-08	1.147950979e-08	8.56248672e-09
1001.721375	1.269731786e-08	1.544361083e-08	9.285069602e-09	9.488815067e-09	7.667050994e-09	9.150738833e-09	1.382014858e-08	1.528376714e-08	7.639253674e-09	1.61195377e-08	1.147963058e-08	1.250079062e-08	9.502918452e-09	8.940106433e-09	1.535194016e-08
1001.733582	1.023460783e-08	1.144990147e-08	1.202064936e-08	1.166720143e-08	1.235746083e-08	9.829643766e-09	8.957416142e-09	1.105908876e-08	1.434295438e-08	1.333564814e-08	1.324925591e-08	1.469445898e-08	1.050250553e-08	1.069141842e-08	1.8538163e-08
1001.745972	1.398664207e-08	1.636243674e-08	9.581533789e-09	1.412863337e-08	9.43895806e-09	1.007310058e-08	1.01630091e-08	1.23246755e-08	1.202844579e-08	1.409714212e-08	1.026150809e-08	1.540573535e-08	1.244587544e-08	7.650588607e-09	1.570050756e-08
1001.758179	1.276430073e-08	1.461535248e-08	1.698796837e-08	1.295172503e-08	1.727347154e-08	8.140715657e-09	1.578555242e-08	1.645059733e-08	7.932442259e-09	1.152782936e-08	7.158682536e-09	9.10246456e-09	1.287499796e-08	1.363859781e-08	1.44208645e-08
1001.770569	1.284421103e-08	1.338887046e-08	1.143307049e-08	1.824469997e-08	1.43914205e-08	1.04728084e-08	1.821500994e-08	1.191129329e-08	1.156321883e-08	1.482982448e-08	1.754087364e-08	1.072321432e-08	9.657925126e-09	1.635033797e-08	1.628134783e-08
1001.782837	1.446579923e-08	1.389447579e-08	1.299769536e-08	1.357693424e-08	1.897235613e-08	1.446462772e-08	1.767308611e-08	1.754150425e-08	1.442617314e-08	9.266544865e-09	1.144634165e-08	9.272710599e-09	1.214680889e-08	1.26515447e-08	9.815880553e-09
1001.795044	6.895621407e-09	1.281065209e-08	1.921917558e-08	9.235395559e-09	1.603162048e-08	1.200629196e-08	8.014489516e-09	1.402036265e-08	1.246648917e-08	1.478866363e-08	1.642990632e-08	1.19994068e-08	1.364304758e-08	1.511943282e-08	1.824117035e-08
1001.807434	1.554904117e-08	2.054377646e-08	9.535267687e-09	1.657375037e-08	1.07123892e-08	7.551943959e-09	1.298060415e-08	1.165661612e-08	1.078336886e-08	1.025868013e-08	1.18411343e-08	1.704472119e-08	1.693041796e-08	1.546040806e-08	1.598332666e-08
1001.819702	1.399595106e-08	1.310363462e-08	1.339969646e-08	1.379870351e-08	1.521507542e-08	1.624033352e-08	1.243465597e-08	1.638660407e-08	9.401576406e-09	1.629920199e-08	1.490428936e-08	1.628222002e-08	9.968309733e-09	8.67272032e-09	1.18718777e-08
1001.831909	1.322478482e-08	1.245642522e-08	1.313737297e-08	1.133939076e-08	1.958136764e-08	1.25386439e-08	8.509162264e-09	1.242305281e-08	9.453501981e-09	1.601121724e-08	1.543409134e-08	1.37903724e-08	9.553272839e-09	1.655362603e-08	1.297945307e-08
1001.844299	1.473403444e-08	1.747172895e-08	1.492529655e-08	1.012202855e-08	8.458949985e-09	1.188354393e-08	1.137493388e-08	1.165070707e-08	1.112607162e-08	1.27959856e-08	1.414583206e-08	1.254404669e-08	1.78662436e-08	1.802247063e-08	1.737901734e-08
1001.856567	1.334523159e-08	1.135248251e-08	1.593848076e-08	1.690417228e-08	1.405823635e-08	6.897136196e-09	1.333961119e-08	1.263832416e-08	9.154633496e-09	1.080862422e-08	1.791531012e-08	1.233413549e-08	1.187652554e-08	1.237122849e-08	6.496335914e-09
1001.868896	1.300108377e-08	1.045206943e-08	9.957473956e-09	1.022187135e-08	1.453190546e-08	1.221169921e-08	1.09761773e-08	1.398174199e-08	1.373361158e-08	1.031827424e-08	9.508788423e-09	1.521016912e-08	1.068997602e-08	1.139201977e-08	1.607829248e-08
1001.881165	1.269708605e-08	1.394841309e-08	1.703579677e-08	2.084794559e-08	9.037189663e-09	2.042838609e-08	9.350823227e-09	1.247343118e-08	1.267029059e-08	1.124827342e-08	1.315685605e-08	1.091391955e-08	1.844748887e-08	1.957113938e-08	1.30715696e-08
1001.893433	2.717814951e-08	1.274653449e-08	1.674669825e-08	1.069432809e-08	1.021477747e-08	9.671872192e-09	1.094302071e-08	2.188008885e-08	1.135156769e-08	1.018250551e-08	1.085617551e-08	1.943225492e-08	1.234514713e-08	9.927108913e-09	1.088353141e-08
1001.905762	8.25255686e-09	1.341653366e-08	1.79847035e-08	1.639697267e-08	1.152675555e-08	1.194174093e-08	9.837902937e-09	1.296315322e-08	9.046089211e-09	1.206938816e-08	7.369010291e-09	1.629718405e-08	1.097670133e-08	1.087303314e-08	1.10961258e-08
1001.91803	1.085271784e-08	1.972851038e-08	1.379130055e-08	2.100424012e-08	7.758534259e-09	1.691183193e-08	1.525493154e-08	1.428148533e-08	7.782595013e-09	1.540793271e-08	1.603718403e-08	1.426161589e-08	1.48853152e-08	1.083608581e-08	8.325362622e-09
1001.930298	1.819100071e-08	1.376993186e-08	1.215080569e-08	1.574375652e-08	1.679158323e-08	1.297466579e-08	1.155809581e-08	1.044108267e-08	1.126457061e-08	6.373602535e-09	1.409484707e-08	1.540720795e-08	1.174752473e-08	1.05410356e-08	1.302042563e-08
1001.942627	1.384527781e-08	1.094267343e-08	1.057140864e-08	2.075732475e-08	1.820572315e-08	9.475816576e-09	1.167762687e-08	1.267773353e-08	1.409407613e-08	1.233590297e-08	1.359557178e-08	1.035405983e-08	1.296909513e-08	1.274809591e-08	1.089608936e-08
1001.954895	1.029114571e-08	1.281927275e-08	1.160377572e-08	1.463536314e-08	5.244589207e-09	1.637973313e-08	1.404059446e-08	1.318445442e-08	1.408652395e-08	1.157986862e-08	1.154796436e-08	1.609650191e-08	1.778159131e-08	1.965077878e-08	7.905401667e-09
1001.967224	1.085065193e-08	1.60623248e-08	1.398081206e-08	7.506056221e-09	1.09675371e-08	1.206110234e-08	1.228049751e-08	9.848061033e-09	9.888622365e-09	1.303927188e-08	1.848032838e-08	1.349445711e-08	1.647933878e-08	1.702609609e-08	1.903878477e-08
1001.979492	1.267468708e-08	1.964404639e-08	1.016150009e-08	1.594509236e-08	1.038267339e-08	1.582194287e-08	1.544326267e-08	1.693714502e-08	1.143244699e-08	1.496849045e-08	1.034180297e-08	1.248768644e-08	1.530824889e-08	1.245254833e-08	1.096309621e-08
1001.99176	1.366797875e-08	1.257419946e-08	1.430876306e-08	8.549362995e-09	1.101174263e-08	9.801369494e-09	1.165543395e-08	7.792496426e-09	1.225535584e-08	1.200910305e-08	1.147917672e-08	1.428732777e-08	1.468206712e-08	1.590161425e-08	1.112922909e-08
1002.004089	8.522826889e-09	1.142211392e-08	1.133035266e-08	1.558397855e-08	1.395330607e-08	1.091296919e-08	9.250509692e-09	1.30424187e-08	2.117493025e-08	9.342414842e-09	1.060233679e-08	1.28616291e-08	1.095817392e-08	1.326829757e-08	1.155672091e-08
1002.016357	1.533475391e-08	1.323693954e-08	6.707789435e-09	1.780327707e-08	1.334822652e-08	8.079108937e-09	1.309343833e-08	1.499735802e-08	1.5680369e-08	1.290389395e-08	1.420095419e-08	1.355599455e-08	1.449573706e-08	1.31599851e-08	1.161516661e-08
1002.028748	1.326388066e-08	9.647609822e-09	1.611688383e-08	1.31297444e-08	1.492670698e-08	7.366144139e-09	1.20209398e-08	7.902364985e-09	1.278979234e-08	1.031792785e-08	6.795814134e-09	1.341374656e-08	1.201592692e-08	1.143839512e-08	1.749750567e-08
1002.041016	1.021571716e-08	1.021631668e-08	8.965493237e-09	8.93730423e-09	9.9739772e-09	1.587066656e-08	5.502012179e-09	1.453876308e-08	1.201898847e-08	1.36954954e-08	1.511061143e-08	1.248479276e-08	1.026405272e-08	1.122789595e-08	1.174885877e-08
1002.053284	1.406194361e-08	1.487943457e-08	1.830970398e-08	1.97643697e-08	1.629795143e-08	1.215755674e-08	5.755838028e-09	1.120023718e-08	8.515020689e-09	1.639807756e-08	1.229456359e-08	1.188853016e-08	1.515570069e-08	1.114829562e-08	1.194424204e-08
1002.065613	1.383345438e-08	1.717124043e-08	8.885896463e-09	1.207591094e-08	8.629142734e-09	1.108414516e-08	1.180509113e-08	1.387049764e-08	8.955901798e-09	1.582490761e-08	1.103142644e-08	1.207296663e-08	1.69443819e-08	1.446985909e-08	1.973155328e-08
1002.077881	1.290697771e-08	1.458782073e-08	1.319113796e-08	1.328896015e-08	1.365570235e-08	1.822760254e-08	9.26180288e-09	9.551693658e-09	1.505549996e-08	1.106883563e-08	1.27284423e-08	1.048857445e-08	9.914553623e-09	1.231310609e-08	1.043507769e-08
1002.090149	1.055399679e-08	1.823198126e-08	2.016760803e-08	1.407844419e-08	7.801267188e-09	1.520966819e-08	1.291683294e-08	1.337846722e-08	1.304598118e-08	1.352179169e-08	1.414242501e-08	1.105756553e-08	8.621891645e-09	8.386389361e-09	7.751781439e-09
1002.102478	9.860975148e-09	1.038739494e-08	1.070920863e-08	1.529251392e-08	9.647111554e-09	1.179843601e-08	8.302869503e-09	1.750184708e-08	8.355377723e-09	1.427385765e-08	1.178102771e-08	1.264539673e-08	1.180398446e-08	1.133614891e-08	1.121288751e-08
1002.114746	1.679645401e-08	9.513450472e-09	1.077946887e-08	8.622627057e-09	2.343861105e-08	1.44039749e-08	1.374575742e-08	1.366734903e-08	1.168847685e-08	1.702986729e-08	7.946990621e-09	1.155637541e-08	7.018471138e-09	1.551112661e-08	8.591321432e-09
1002.127136	1.463481869e-08	1.033910291e-08	6.815660925e-09	1.247003478e-08	1.301897168e-08	1.417412232e-08	1.154949558e-08	1.291740404e-08	9.723017946e-09	9.068717333e-09	8.994574863e-09	1.097323299e-08	9.183373173e-09	1.205284406e-08	1.276797601e-08
1002.139404	1.731229737e-08	1.459795396e-08	1.325512411e-08	1.60789515e-08	1.960770035e-08	1.412754358e-08	1.010286876e-08	8.00783706e-09	1.399088667e-08	1.094092728e-08	7.659448187e-09	1.182939524e-08	1.221884371e-08	1.466264088e-08	1.371466851e-08
1002.151672	1.258421811e-08	1.434056607e-08	7.285791526e-09	1.153329787e-08	1.315220466e-08	1.235119651e-08	7.986368011e-09	1.400100924e-08	8.227532433e-09	1.015569673e-08	1.129212812e-08	1.137991035e-08	1.373722558e-08	1.446341713e-08	1.117890047e-08
1002.164001	1.341008193e-08	1.09446292e-08	1.890270873e-08	1.563732965e-08	1.733232402e-08	1.496160884e-08	1.376404857e-08	1.700668228e-08	1.341332911e-08	1.164111119e-08	8.086071368e-09	1.607260813e-08	1.582620612e-08	1.062494892e-08	1.463280341e-08
1002.17627	1.283600692e-08	1.161626972e-08	1.200509292e-08	1.526752413e-08	1.113934189e-08	1.226670499e-08	9.222778097e-09	1.10326317e-08	1.053428988e-08	1.714391829e-08	1.119357673e-08	9.789626887e-09	1.258564009e-08	1.888479062e-08	2.02201047e-08
1002.188538	1.172421182e-08	1.646770542e-08	1.147768902e-08	1.657992321e-08	1.288747864e-08	1.411634987e-08	1.254040871e-08	1.308732323e-08	1.586233367e-08	1.289754703e-08	1.004905581e-08	1.994157728e-08	1.295703544e-08	9.692519676e-09	1.038560171e-08
1002.200867	1.278239647e-08	1.125643756e-08	1.463139387e-08	1.368848768e-08	1.711146957e-08	6.997861846e-09	1.178140518e-08	8.536484408e-09	6.942509234e-09	1.188724497e-08	9.685739322e-09	1.540677097e-08	1.403368977e-08	1.051292742e-08	1.142118844e-08
1002.213135	1.568517938e-08	1.307349162e-08	1.399505845e-08	1.275676897e-08	8.37590175e-09	2.290402534e-08	1.139214412e-08	1.077805045e-08	9.755331654e-09	1.189612409e-08	1.205037581e-08	9.18830434e-09	1.548103334e-08	7.758165665e-09	1.430216834e-08
1002.225525	1.571401675e-08	1.607812194e-08	1.327618104e-08	1.639586955e-08	1.143287331e-08	1.171575459e-08	1.306228281e-08	1.277269757e-08	1.159522434e-08	9.944199242e-09	9.86927251e-09	1.776909997e-08	1.161642782e-08	1.148239015e-08	1.141387695e-08
1002.237793	9.176766902e-09	9.505444432e-09	2.297482027e-08	1.244756653e-08	1.606202993e-08	1.705238972e-08	1.379520853e-08	1.44525405e-08	1.364374214e-08	1.075099298e-08	1.255743332e-08	1.085639667e-08	1.19491359e-08	1.279744222e-08	1.100034464e-08
1002.250061	1.872421151e-08	1.401034222e-08	1.711751274e-08	1.378226155e-08	1.674281513e-08	8.928419781e-09	1.936252936e-08	1.322145238e-08	1.451389586e-08	2.082356865e-08	1.620722934e-08	1.321465959e-08	1.611243938e-08	9.934635337e-09	1.448007403e-08
1002.26239	7.927138945e-09	1.511067005e-08	1.609682343e-08	2.039265645e-08	1.372628766e-08	1.256146653e-08	1.194103572e-08	1.34504532e-08	7.555947867e-09	1.112851766e-08	9.46869072e-09	1.400396155e-08	1.768142077e-08	1.257963778e-08	1.874179034e-08
1002.274658	1.477021261e-08	8.467965884e-09	1.94659826e-08	1.324514809e-08	1.730900401e-08	1.25604771e-08	1.596016297e-08	1.811816652e-08	1.456189036e-08	1.129972471e-08	1.216551926e-08	1.890032131e-08	2.385497844e-08	1.16151373e-08	1.03163762e-08
1002.287048	1.731117649e-08	1.890660251e-08	1.282229078e-08	1.442106079e-08	1.754521683e-08	1.486279455e-08	1.382591019e-08	1.558132823e-08	8.517488048e-09	1.197766419e-08	1.609827471e-08	1.231938462e-08	1.021910467e-08	1.723498144e-08	1.513059544e-08
1002.299316	1.181671205e-08	9.947729751e-09	1.675390493e-08	1.586260545e-08	9.489176556e-09	1.305339925e-08	1.607960876e-08	9.961656389e-09	8.930461703e-09	1.325699106e-08	1.285197015e-08	1.406809869e-08	1.585758724e-08	1.07938023e-08	1.652596815e-08
1002.311584	1.459477517e-08	1.608494316e-08	5.801896297e-09	1.33872522e-08	1.088865886e-08	1.005543115e-08	1.306047803e-08	1.144396844e-08	1.386474846e-08	1.393005089e-08	1.206547662e-08	1.509259384e-08	8.510183669e-09	9.980256621e-09	1.517552128e-08
1002.323914	1.432943897e-08	9.597551198e-09	1.478637213e-08	1.056410515e-08	1.175802478e-08	1.214930467e-08	6.999341107e-09	1.066042632e-08	1.510893632e-08	1.273109707e-08	1.185414256e-08	1.243300751e-08	1.335187427e-08	1.263241511e-08	1.23379893e-08
1002.336182	1.125067417e-08	2.235123553e-08	1.417078455e-08	8.521430672e-09	1.301989894e-08	1.447055009e-08	1.624580115e-08	1.592343501e-08	1.532608351e-08	1.261189375e-08	1.699334895e-08	1.353143375e-08	1.608341194e-08	1.027262542e-08	1.181787379e-08
1002.34845	1.174189723e-08	1.677464745e-08	1.366084934e-08	1.440531161e-08	1.515717329e-08	1.369573699e-08	1.528998794e-08	1.187622001e-08	1.075757616e-08	1.22509789e-08	1.151594731e-08	1.497604885e-08	1.504044711e-08	8.558482811e-09	9.678832846e-09
1002.36084	1.24637678e-08	9.24712662e-09	2.169844038e-08	1.305814123e-08	1.102158098e-08	1.565700458e-08	2.006698097e-08	1.441077213e-08	1.471303079e-08	1.739587496e-08	1.29356641e-08	1.694441032e-08	1.33323601e-08	1.585760678e-08	1.484895495e-08
1002.373108	1.497717328e-08	1.458402199e-08	1.00078843e-08	1.081960388e-08	1.433002428e-08	9.444483418e-09	1.320755683e-08	1.117760906e-08	1.570617592e-08	1.876419553e-08	1.511887326e-08	1.218873447e-08	2.001138455e-08	1.643087977e-08	1.971639918e-08
1002.385498	1.342367728e-08	1.299147723e-08	1.15316956e-08	8.720493661e-09	1.491247836e-08	1.235350311e-08	1.243150916e-08	8.419861253e-09	8.636436455e-09	1.37750904e-08	1.328470933e-08	1.756329482e-08	1.577734388e-08	1.667092242e-08	1.15497647e-08
1002.397766	1.351255374e-08	1.18483845e-08	1.030100538e-08	1.06942073e-08	1.600267652e-08	7.808289126e-09	1.534202632e-08	1.384626103e-08	1.552363216e-08	1.107407321e-08	1.458088317e-08	1.736204958e-08	1.833791963e-08	1.136265126e-08	1.345815814e-08
1002.410034	1.33360718e-08	1.117084114e-08	7.308129657e-09	1.614486855e-08	1.047358911e-08	1.72376442e-08	8.113191008e-09	1.32567326e-08	1.120418514e-08	1.691400087e-08	1.174218678e-08	1.7334429e-08	1.347160339e-08	9.0216421e-09	1.246247816e-08
1002.422363	1.883726064e-08	5.218702359e-09	1.64327485e-08	1.107638159e-08	1.518927206e-08	9.487727937e-09	2.014045286e-08	1.271436556e-08	1.7051212e-08	1.309448106e-08	1.409010775e-08	1.505444658e-08	9.348736896e-09	1.480177048e-08	1.573655872e-08
1002.434631	1.153315576e-08	1.843612374e-08	1.402413119e-08	1.477891676e-08	1.206088651e-08	1.598366595e-08	1.443563757e-08	1.523922499e-08	1.738879618e-08	1.519044091e-08	9.047621319e-09	1.283970619e-08	1.018439644e-08	1.166670227e-08	1.223003476e-08
1002.446899	1.156711171e-08	7.534238122e-09	9.441340154e-09	1.898132496e-08	8.203143942e-09	1.648227332e-08	1.324425103e-08	1.200806565e-08	1.652509241e-08	1.321976306e-08	1.246432557e-08	5.939191805e-09	1.205754518e-08	1.0003256e-08	1.19566721e-08
1002.45929	1.267922567e-08	1.138291861e-08	1.178511155e-08	1.752126977e-08	1.807912575e-08	1.530365878e-08	1.125576432e-08	1.085416734e-08	1.731154597e-08	1.309180231e-08	1.388310977e-08	1.118557069e-08	1.555972418e-08	1.000449412e-08	1.668658811e-08
1002.471558	1.595369348e-08	1.175503872e-08	1.177968834e-08	1.673734573e-08	1.104297986e-08	1.010274442e-08	1.297179075e-08	9.980785975e-09	8.173580923e-09	1.592942844e-08	8.763964665e-09	1.109500758e-08	1.597765653e-08	1.119764725e-08	1.490105461e-08
1002.483948	9.376762478e-09	1.482977208e-08	8.08755285e-09	1.379665271e-08	1.005108796e-08	1.252757187e-08	1.543339145e-08	1.322296761e-08	1.404419248e-08	1.592459675e-08	1.381873194e-08	1.090397639e-08	1.266131733e-08	1.455255738e-08	8.410508734e-09
1002.496216	1.108525094e-08	1.253488069e-08	8.87653151e-09	1.310395614e-08	1.383113091e-08	1.214526169e-08	1.095305446e-08	1.074546052e-08	1.128295146e-08	1.572405495e-08	1.282018491e-08	1.393037774e-08	1.086051959e-08	1.467618116e-08	1.237177116e-08
1002.508484	9.74512826e-09	1.000223104e-08	1.503707736e-08	8.545005592e-09	9.904890241e-09	1.436526986e-08	1.552398565e-08	1.786128578e-08	1.358925505e-08	1.699267216e-08	1.594344035e-08	1.074657785e-08	9.071417395e-09	1.103459368e-08	1.428850016e-08
1002.520874	1.342341882e-08	9.181540861e-09	2.133158183e-08	1.025906027e-08	1.211822109e-08	1.087646861e-08	1.295404672e-08	1.197947341e-08	1.139119465e-08	1.278926476e-08	1.550204587e-08	1.500112567e-08	1.310846809e-08	1.292596874e-08	1.198806121e-08
1002.533142	1.625369173e-08	1.241847691e-08	1.385326964e-08	1.927454285e-08	1.705764241e-08	1.179445075e-08	9.932393574e-09	9.281511559e-09	1.01965858e-08	1.499197033e-08	1.015461937e-08	6.889645743e-09	1.315051623e-08	1.127069371e-08	9.401041723e-09
1002.545471	1.39712526e-08	1.376778425e-08	1.145005069e-08	1.50014241e-08	1.424508778e-08	1.161498098e-08	1.876774469e-08	8.005453189e-09	1.502131219e-08	1.423570506e-08	6.842749922e-09	9.376334376e-09	1.516746195e-08	1.169567465e-08	1.794782634e-08
1002.557739	1.019934981e-08	1.047451725e-08	7.558829118e-09	8.352556868e-09	9.68335101e-09	1.320021603e-08	1.823655538e-08	9.77368142e-09	1.632374591e-08	8.639454485e-09	1.220040957e-08	1.554813167e-08	1.483260803e-08	1.387900994e-08	1.224496238e-08
1002.570007	1.443858988e-08	1.360689339e-08	1.382371995e-08	1.670002625e-08	1.461413923e-08	9.734587358e-09	1.278725392e-08	1.233692171e-08	9.7003241e-09	1.481378042e-08	1.071562661e-08	9.579169458e-09	1.460484977e-08	1.0161604e-08	1.665180882e-08
1002.582397	1.723846488e-08	1.089075141e-08	1.257061566e-08	8.197601709e-09	1.551630824e-08	1.540267824e-08	1.603403277e-08	1.669866201e-08	1.3182472e-08	1.741888767e-08	1.453765641e-08	1.39251668e-08	1.692353457e-08	1.984135167e-08	1.272067163e-08
1002.594666	1.295093188e-08	1.448916276e-08	1.535991956e-08	9.376674548e-09	1.443256092e-08	9.138942048e-09	1.356586576e-08	1.656507109e-08	1.382674686e-08	1.522598403e-08	1.467631883e-08	1.135648198e-08	1.182187503e-08	8.204348312e-09	8.208454361e-09
1002.606934	1.247706649e-08	1.461917964e-08	1.652406922e-08	1.369768388e-08	1.181055076e-08	1.573527264e-08	1.476707912e-08	1.709871178e-08	1.295510099e-08	1.513897629e-08	9.577458826e-09	1.471205913e-08	1.413065487e-08	1.669056893e-08	1.109027359e-08
1002.619324	1.00435571e-08	1.101008529e-08	1.476053768e-08	1.385387538e-08	1.871811683e-08	1.608286482e-08	1.311502995e-08	1.979284825e-08	6.934512964e-09	1.109628922e-08	1.51147308e-08	1.60608824e-08	1.209607081e-08	1.304556729e-08	1.19577237e-08
1002.631592	1.646102277e-08	1.636455771e-08	1.250098514e-08	9.735462214e-09	6.824586229e-09	1.24230084e-08	1.111926373e-08	1.271937045e-08	9.354313768e-09	9.530762846e-09	1.171286979e-08	1.560280793e-08	1.381761372e-08	1.345553269e-08	1.299353158e-08
1002.643982	1.341879585e-08	1.082691181e-08	9.712708859e-09	9.015475477e-09	1.450130238e-08	1.316333442e-08	1.332117616e-08	1.371939806e-08	1.361384427e-08	1.9526885e-08	1.477867251e-08	1.204713129e-08	9.792201716e-09	1.618029977e-08	1.27088553e-08
1002.65625	9.391991185e-09	1.308267095e-08	1.254891835e-08	1.282694395e-08	8.060321299e-09	1.473002254e-08	9.953859959e-09	1.470973565e-08	1.483297662e-08	1.374755865e-08	1.351610024e-08	1.599429567e-08	8.514650318e-09	1.14605001e-08	1.435654706e-08
1002.668518	1.069588063e-08	9.569029125e-09	1.131033578e-08	1.566859176e-08	1.455146048e-08	1.384208304e-08	9.824559832e-09	8.273317142e-09	1.286301199e-08	1.170079056e-08	9.520569222e-09	1.158130924e-08	1.031931429e-08	1.438565445e-08	1.328377852e-08
1002.680908	1.538268535e-08	1.547371653e-08	1.526299265e-08	1.245739334e-08	1.687501339e-08	1.269698213e-08	1.475328038e-08	1.031245578e-08	1.722228937e-08	1.101751135e-08	1.472906952e-08	9.397919776e-09	1.629149615e-08	8.353876702e-09	1.476903133e-08
1002.693176	1.79443358e-08	1.416406015e-08	8.806355645e-09	1.621824097e-08	7.654660017e-09	1.165613295e-08	1.211268508e-08	1.251732495e-08	1.87506064e-08	1.498072599e-08	1.117126214e-08	1.146151885e-08	1.420920093e-08	1.20201582e-08	8.577790034e-09
1002.705444	2.016062517e-08	9.942427326e-09	1.311419595e-08	1.142644823e-08	1.719498322e-08	6.92344182e-09	9.010747704e-09	1.671476646e-08	1.502814051e-08	1.22981012e-08	1.822741602e-08	1.226038115e-08	7.258509793e-09	1.057276133e-08	1.410311068e-08
1002.717834	1.640374059e-08	1.225932689e-08	1.674428418e-08	1.277866524e-08	1.408750627e-08	1.140196293e-08	1.287688089e-08	1.101653346e-08	1.686553119e-08	1.538534811e-08	1.870738231e-08	5.346998844e-09	1.690316687e-08	6.913548845e-09	1.005228967e-08
1002.730103	1.186993259e-08	1.263214688e-08	1.204237776e-08	1.764234092e-08	1.657813975e-08	1.096260682e-08	1.745850042e-08	1.16358656e-08	8.868795476e-09	1.508436576e-08	8.557271336e-09	1.34445477e-08	9.229872866e-09	1.186260956e-08	1.191635857e-08
1002.742493	1.2887301e-08	9.471242457e-09	1.309648479e-08	1.511179804e-08	1.656547077e-08	1.211696343e-08	1.617094192e-08	1.146632211e-08	1.200629551e-08	1.51271724e-08	1.722681731e-08	6.760473958e-09	1.425736595e-08	1.507721059e-08	1.571132913e-08
1002.754761	1.166198782e-08	1.732118982e-08	1.338401745e-08	1.580889553e-08	1.05553708e-08	1.544539963e-08	1.38991032e-08	1.12987335e-08	1.098666313e-08	1.111820325e-08	1.009084194e-08	1.715036468e-08	1.382867953e-08	1.323044696e-08	1.029291674e-08
1002.767029	1.564588636e-08	1.243425363e-08	1.538553107e-08	1.245206427e-08	1.00788613e-08	1.43760106e-08	1.111085624e-08	1.106247272e-08	1.089098056e-08	9.627372677e-09	1.093625812e-08	8.367115001e-09	9.652848298e-09	1.312546427e-08	1.516102621e-08
1002.779419	1.116310511e-08	1.389347659e-08	1.330089816e-08	1.54515174e-08	1.701424246e-08	1.111965009e-08	1.585095255e-08	1.066815525e-08	1.656663962e-08	1.427989371e-08	1.492176516e-08	1.304239827e-08	1.328693866e-08	1.377776027e-08	1.560407625e-08
1002.791687	1.486822221e-08	1.680277073e-08	9.793799549e-09	1.575195085e-08	1.439758712e-08	1.772339253e-08	1.588844789e-08	1.553097206e-08	1.659828364e-08	1.367701152e-08	7.699674676e-09	1.629431878e-08	1.103696157e-08	1.682644069e-08	6.308675804e-09
1002.804077	8.869257329e-09	1.225969015e-08	1.840258079e-08	1.273997707e-08	1.502968239e-08	8.993409573e-09	1.08497149e-08	1.393098081e-08	1.321725485e-08	1.345681433e-08	6.953511988e-09	1.34958098e-08	1.130244165e-08	1.404751071e-08	1.506239578e-08
1002.816345	8.879839974e-09	9.779747678e-09	1.505199876e-08	1.121503157e-08	2.109033481e-08	1.658124482e-08	1.070107825e-08	1.858384735e-08	1.062344435e-08	8.914478045e-09	1.157855145e-08	1.335662603e-08	1.406319861e-08	1.132902749e-08	1.528482407e-08
1002.828613	1.563549468e-08	9.609966156e-09	1.011643747e-08	8.538846963e-09	1.353875678e-08	1.058330579e-08	8.623731063e-09	1.697051211e-08	1.788882464e-08	1.199396138e-08	1.050369924e-08	1.476020639e-08	1.511970815e-08	1.402926042e-08	1.176986597e-08
1002.841003	1.206784095e-08	1.357424662e-08	1.292221885e-08	1.597861576e-08	1.090915536e-08	1.086318413e-08	9.3555661e-09	7.012217029e-09	2.192778759e-08	1.178567732e-08	9.931365952e-09	2.342197192e-08	1.311132714e-08	1.237188219e-08	9.847987315e-09
1002.853271	1.866726329e-08	1.438476716e-08	1.089072654e-08	1.026390262e-08	1.930329141e-08	1.336773892e-08	9.432544523e-09	1.270769889e-08	1.322209187e-08	8.472308188e-09	9.568707604e-09	1.223066448e-08	8.881343661e-09	1.747809542e-08	1.639311265e-08
1002.86554	1.412755246e-08	2.083080375e-08	1.143043615e-08	1.296493934e-08	8.240450988e-09	1.077748557e-08	1.22898216e-08	1.410150929e-08	1.304279351e-08	1.975236152e-08	9.698202241e-09	1.184417808e-08	1.660477444e-08	1.379034575e-08	1.275254657e-08
1002.87793	9.586885952e-09	1.287797069e-08	1.320816256e-08	6.610228809e-09	1.178786313e-08	1.103989433e-08	1.972305874e-08	1.117577408e-08	1.486446344e-08	1.052867926e-08	1.460206978e-08	5.986681373e-09	1.158847418e-08	9.950098523e-09	1.852857068e-08
1002.890198	1.306585506e-08	1.311142217e-08	8.631082515e-09	1.068484146e-08	1.765515201e-08	1.182960219e-08	1.834463959e-08	1.37864351e-08	1.038276576e-08	9.7999866e-09	1.017004081e-08	8.754347469e-09	1.067309974e-08	1.435777275e-08	1.007893768e-08
1002.902588	1.496121094e-08	7.264526314e-09	1.414211948e-08	1.417808893e-08	7.788396594e-09	1.181590825e-08	1.505133973e-08	8.781630534e-09	1.251543758e-08	9.360987541e-09	1.223143364e-08	1.371075786e-08	1.093096103e-08	1.349078538e-08	1.109597036e-08
1002.914856	1.755002721e-08	1.308590125e-08	7.6467499e-09	9.520962685e-09	1.370772207e-08	1.538685446e-08	1.10346603e-08	1.396919824e-08	1.181771747e-08	9.438519299e-09	1.4119097e-08	1.526352911e-08	8.294941622e-09	1.646169601e-08	1.751627998e-08
1002.927185	1.814086836e-08	1.139647399e-08	1.296994601e-08	1.525336124e-08	6.876794689e-09	1.417228379e-08	1.480753031e-08	1.690477802e-08	1.78263857e-08	1.04676614e-08	1.514773551e-08	1.660770366e-08	1.523865834e-08	1.031541874e-08	1.637332936e-08
1002.939514	9.673763124e-09	1.179827525e-08	1.637313396e-08	1.50629873e-08	1.037802644e-08	1.404951089e-08	1.907018543e-08	2.058797399e-08	1.430167362e-08	1.367454328e-08	1.255740756e-08	1.292689245e-08	1.265809768e-08	9.88099913e-09	1.714955999e-08
1002.951843	1.173992903e-08	1.238388503e-08	1.013295403e-08	8.891819725e-09	9.331940554e-09	1.566102981e-08	1.509148007e-08	1.32702267e-08	1.218882684e-08	1.147669781e-08	1.117912074e-08	1.145485395e-08	1.138338046e-08	1.011170614e-08	1.469151023e-08
1002.964111	1.152099749e-08	1.455491283e-08	1.12033991e-08	1.125556004e-08	1.489376356e-08	1.753932111e-08	1.555246953e-08	1.501654445e-08	1.243507519e-08	1.231517643e-08	1.539319072e-08	1.17500818e-08	6.966309751e-09	1.209903555e-08	1.587054577e-08
1002.976501	5.666172864e-09	1.389959614e-08	9.463467343e-09	1.386600168e-08	7.374632904e-09	1.264646254e-08	1.793103621e-08	1.991777765e-08	1.281338324e-08	7.385894119e-09	1.527894078e-08	9.945799739e-09	1.0243979e-08	9.646541343e-09	1.216953915e-08
1002.98877	1.421621487e-08	1.275089456e-08	1.344008638e-08	1.110376768e-08	1.088632118e-08	1.411798678e-08	1.764457203e-08	8.106010974e-09	1.678723827e-08	1.22359145e-08	1.421281048e-08	1.253358484e-08	1.005534944e-08	1.263524751e-08	1.911706171e-08
1003.00116	1.542566785e-08	1.590265697e-08	1.013575002e-08	1.087035173e-08	7.793539147e-09	1.495581081e-08	1.41251606e-08	1.290869278e-08	1.688890094e-08	1.430150576e-08	1.767884328e-08	1.377470138e-08	1.179078257e-08	1.213199852e-08	1.450804099e-08
1003.013428	1.517332571e-08	1.547719286e-08	1.118058091e-08	9.332305595e-09	1.659403992e-08	8.027417842e-09	1.515343762e-08	9.185082028e-09	9.959832958e-09	1.004557593e-08	9.427385095e-09	1.554821871e-08	1.285988471e-08	1.448578768e-08	1.498499635e-08
1003.025696	1.280100292e-08	1.215564271e-08	1.381389847e-08	1.533604355e-08	4.889027405e-09	1.106565861e-08	1.003025218e-08	1.434182195e-08	1.236963421e-08	1.293245244e-08	1.207227474e-08	1.464401755e-08	1.750067113e-08	1.311651943e-08	1.62518301e-08
1003.038086	8.171738841e-09	1.412421824e-08	1.559843454e-08	1.098360514e-08	1.113361758e-08	1.757593893e-08	1.323414889e-08	1.043758768e-08	1.273239203e-08	1.104005687e-08	1.267601046e-08	1.422534002e-08	1.659815929e-08	1.723162768e-08	8.747188751e-09
1003.050415	1.469046129e-08	1.128217075e-08	1.408921602e-08	1.404034755e-08	1.456973564e-08	1.466933863e-08	9.50946788e-09	1.377028536e-08	1.012084283e-08	1.674547612e-08	9.991240724e-09	1.353439671e-08	1.138074079e-08	1.433310359e-08	1.502763958e-08
1003.062744	1.428209817e-08	1.505926939e-08	1.672774452e-08	1.194360699e-08	1.257480342e-08	8.014764852e-09	6.641149408e-09	1.231336721e-08	7.524100454e-09	1.907461744e-08	1.385698756e-08	1.285384865e-08	2.336938998e-08	1.49843693e-08	1.17364749e-08
1003.075073	1.271631334e-08	1.066113864e-08	1.489126067e-08	8.796272155e-09	8.786300576e-09	1.132336624e-08	9.3979029e-09	9.594256944e-09	1.12441132e-08	1.465448385e-08	1.636332314e-08	1.510578329e-08	1.194948407e-08	1.127336624e-08	1.393930837e-08
1003.087341	1.336668998e-08	9.245908039e-09	1.389326254e-08	1.014684958e-08	1.282176232e-08	1.091899726e-08	1.122049564e-08	1.262571647e-08	9.105113996e-09	1.698393959e-08	1.261765892e-08	1.048338305e-08	1.238196479e-08	1.237029501e-08	1.874041367e-08
1003.099731	1.226626001e-08	1.393583116e-08	1.315993092e-08	1.074786038e-08	1.254767579e-08	9.971469872e-09	1.54975659e-08	1.07778364e-08	1.182594467e-08	1.081748024e-08	1.266545979e-08	1.105411851e-08	1.40454075e-08	1.041029662e-08	1.390767324e-08
1003.112	1.46866741e-08	1.330465871e-08	9.684024249e-09	1.339775402e-08	1.842070674e-08	1.387096571e-08	1.821232232e-08	1.236346225e-08	1.112632297e-08	1.586732346e-08	1.08941709e-08	1.127085181e-08	9.569375514e-09	1.023637264e-08	1.346875234e-08
1003.124329	1.310331488e-08	9.860625205e-09	2.042795444e-08	1.217377044e-08	1.325877896e-08	9.852877625e-09	1.362422264e-08	1.282354845e-08	1.233906044e-08	1.564836793e-08	1.276978612e-08	1.435035024e-08	1.233849201e-08	1.566222174e-08	1.436247921e-08
1003.136658	1.183505471e-08	1.078253842e-08	1.395526805e-08	1.290785612e-08	1.142965811e-08	1.330352006e-08	1.14399894e-08	1.451075615e-08	1.398243921e-08	8.236436422e-09	1.371108471e-08	1.214901602e-08	1.503484803e-08	1.574783504e-08	1.285697948e-08
1003.148987	9.661179412e-09	1.668966654e-08	1.333602651e-08	1.839816122e-08	7.883801167e-09	1.679472561e-08	1.771038605e-08	8.440910193e-09	1.064571364e-08	1.153761886e-08	1.272120098e-08	1.127867488e-08	1.767879176e-08	1.22981918e-08	1.320915732e-08
1003.161377	1.225784985e-08	1.71813479e-08	1.381503978e-08	1.494595736e-08	1.559497598e-08	1.292305285e-08	1.996706622e-08	1.43348915e-08	1.302417196e-08	9.964447045e-09	7.521239631e-09	1.635110891e-08	9.117785638e-09	1.12407248e-08	9.486120334e-09
1003.173645	1.369451308e-08	1.104992808e-08	7.981467931e-09	1.381594128e-08	1.366590396e-08	7.88411203e-09	1.478802147e-08	1.078340706e-08	1.388001625e-08	1.331854538e-08	1.446683484e-08	7.905666344e-09	1.410939543e-08	8.84642315e-09	1.333435939e-08
1003.185913	1.226367541e-08	8.699220899e-09	1.463279187e-08	1.233954361e-08	1.459780119e-08	1.275338501e-08	1.292149232e-08	9.623836839e-09	1.01105897e-08	1.097554581e-08	1.28451294e-08	1.642775871e-08	1.204508404e-08	1.007779016e-08	1.145743944e-08
1003.198303	1.536825955e-08	1.273693595e-08	1.592004217e-08	2.050568959e-08	1.54333204e-08	1.605822675e-08	1.382962722e-08	1.624673551e-08	1.234168945e-08	1.178086162e-08	9.015475477e-09	1.555888751e-08	1.981855036e-08	1.463276345e-08	1.43034482e-08
1003.210632	1.766634306e-08	1.645112846e-08	1.915260484e-08	7.889767062e-09	1.054421883e-08	1.370540925e-08	1.484908729e-08	1.387516857e-08	1.420048523e-08	1.288551754e-08	9.718180038e-09	1.327407073e-08	1.488306278e-08	1.296704966e-08	1.645607917e-08
1003.2229	1.763593716e-08	1.775267933e-08	1.052547471e-08	1.095863222e-08	1.139000272e-08	1.394289928e-08	1.266477767e-08	1.392447313e-08	1.514867165e-08	1.317678677e-08	1.139172934e-08	1.221650958e-08	1.786728454e-08	1.804315986e-08	6.835938482e-09
1003.235291	1.489916457e-08	7.235541943e-09	1.848708742e-08	1.337709232e-08	1.641083713e-08	1.15086598e-08	1.208838274e-08	7.777724242e-09	1.44072434e-08	1.123692694e-08	1.273618988e-08	1.229188484e-08	8.653592509e-09	1.504684555e-08	1.266407157e-08
1003.247559	1.527576465e-08	1.555285323e-08	9.735319217e-09	1.126835514e-08	9.873040163e-09	6.939018249e-09	1.155364693e-08	1.715344666e-08	1.528501414e-08	1.510437997e-08	1.630557733e-08	1.120297721e-08	1.019738427e-08	1.197698829e-08	1.256526616e-08
1003.259949	1.481217016e-08	1.287395879e-08	1.282776374e-08	2.329996107e-08	9.015704627e-09	1.306179787e-08	1.585597253e-08	1.242271264e-08	1.052587262e-08	1.778941616e-08	8.496451542e-09	1.271387351e-08	1.315357601e-08	1.543292605e-08	1.37805003e-08
1003.272278	1.095717295e-08	1.587376808e-08	1.197676891e-08	1.54971751e-08	1.304893527e-08	1.659522653e-08	1.26932278e-08	1.288731521e-08	1.073597655e-08	1.026957719e-08	1.272298977e-08	1.788759896e-08	1.161274099e-08	1.545261696e-08	1.524608173e-08
1003.284546	1.587263476e-08	8.606274804e-09	1.622637846e-08	1.584278664e-08	1.168175867e-08	1.906962055e-08	1.148128881e-08	1.268912264e-08	1.172844488e-08	1.189072041e-08	1.260222859e-08	1.425622198e-08	8.277227792e-09	1.610655609e-08	1.521103066e-08
1003.296936	1.309412045e-08	1.00351869e-08	1.247345427e-08	9.524881328e-09	1.840724728e-08	9.227045794e-09	1.054804866e-08	1.613840972e-08	8.540692598e-09	1.015567275e-08	1.108592063e-08	1.019699614e-08	1.559684826e-08	1.095809044e-08	1.004871741e-08
1003.309204	1.84646165e-08	1.319476706e-08	1.457912191e-08	1.106856828e-08	1.243127201e-08	8.110808913e-09	1.022687712e-08	1.081844836e-08	9.174718762e-09	1.702434815e-08	1.302558683e-08	7.910590405e-09	8.013535613e-09	8.530174789e-09	1.57938036e-08
1003.321594	1.683055828e-08	1.85018223e-08	1.702021812e-08	1.481406553e-08	1.32000002e-08	9.870677609e-09	1.414921069e-08	1.543470596e-08	1.402198091e-08	1.049565856e-08	1.296610641e-08	1.369198532e-08	1.114297543e-08	1.440058828e-08	1.857315901e-08
1003.333923	1.383299786e-08	1.03872031e-08	1.475861833e-08	1.275302886e-08	1.558199436e-08	1.270574312e-08	1.491516421e-08	1.256696436e-08	1.281566053e-08	9.929113531e-09	1.90865439e-08	9.78293091e-09	1.571219599e-08	1.355360979e-08	1.320409115e-08
1003.346191	2.012851574e-08	1.329399169e-08	2.055218395e-08	1.70065757e-08	1.336419331e-08	1.076819522e-08	2.083254458e-08	1.052387866e-08	9.75220793e-09	1.52912758e-08	1.031860819e-08	8.675475449e-09	9.346222463e-09	1.606037259e-08	1.009247974e-08
1003.358582	1.640454528e-08	6.070091541e-09	1.269646521e-08	1.215411682e-08	1.300626895e-08	1.228982693e-08	1.481520151e-08	1.108781422e-08	1.27533557e-08	1.152724938e-08	1.299203145e-08	6.020882015e-09	1.149833029e-08	1.357906321e-08	9.87970683e-09
1003.370911	1.900271229e-08	1.548019135e-08	1.207259714e-08	1.612606937e-08	1.18864012e-08	1.007519046e-08	1.62433853e-08	1.172971853e-08	5.997533581e-09	1.554082552e-08	1.047226039e-08	9.789593136e-09	1.315072407e-08	7.103602151e-09	1.340861822e-08
1003.383179	1.361536306e-08	7.645128974e-09	1.103360869e-08	1.144229778e-08	1.488017887e-08	9.338156026e-09	2.08441886e-08	1.212967415e-08	8.646716232e-09	1.205699274e-08	1.050549958e-08	1.195507338e-08	1.319677523e-08	1.608879607e-08	1.348183698e-08
1003.395569	1.481703027e-08	8.963663589e-09	1.854159315e-08	1.059807353e-08	1.264120453e-08	7.686124626e-09	1.154218854e-08	1.63608469e-08	9.876626628e-09	9.652980637e-09	8.770959958e-09	2.15721947e-08	1.235721125e-08	9.097647968e-09	9.303534831e-09
1003.407837	2.209697669e-08	1.713461373e-08	1.36990792e-08	1.466283983e-08	1.623917179e-08	1.277009609e-08	1.337383093e-08	1.468861655e-08	1.591144105e-08	8.609214674e-09	8.705593579e-09	9.40528988e-09	1.451704446e-08	7.498428545e-09	1.139476868e-08
1003.420227	1.831463159e-08	9.677173729e-09	1.37925058e-08	1.000751748e-08	1.718650466e-08	1.518413661e-08	1.310723885e-08	1.324128807e-08	2.499276164e-08	1.292870788e-08	1.474236644e-08	1.019752194e-08	1.285764206e-08	1.95054195e-08	1.340798672e-08
1003.432556	9.706215387e-09	1.469590583e-08	1.160430063e-08	1.544299089e-08	1.419560114e-08	1.031143615e-08	1.580460918e-08	1.110100811e-08	1.089262636e-08	1.543440042e-08	1.291906226e-08	1.345558065e-08	1.504358771e-08	1.591691934e-08	1.398016725e-08
1003.444824	1.556045603e-08	1.885119261e-08	1.958540174e-08	1.863895172e-08	1.213368428e-08	1.104291858e-08	8.086464831e-09	1.791251236e-08	1.427949048e-08	1.212687106e-08	1.470406374e-08	1.236575553e-08	1.697934238e-08	8.845640664e-09	1.305459829e-08
1003.457214	1.004930805e-08	1.704912478e-08	1.224448898e-08	9.617529884e-09	9.701214942e-09	7.394477475e-09	1.14322658e-08	1.579468112e-08	1.998801302e-08	1.533092409e-08	1.781195458e-08	1.240523329e-08	1.21715038e-08	9.499918185e-09	1.01544817e-08
1003.469543	9.594783634e-09	1.131111471e-08	1.154888363e-08	1.180516129e-08	1.110225689e-08	1.652064974e-08	1.360290991e-08	1.604237276e-08	1.724322729e-08	9.240443966e-09	1.371546166e-08	1.715334541e-08	1.494030677e-08	1.258986959e-08	1.194328991e-08
1003.481812	7.893096843e-09	1.286669171e-08	1.33279725e-08	1.180871845e-08	1.458245613e-08	1.59970952e-08	1.754472123e-08	1.288135554e-08	1.419143736e-08	1.466767863e-08	1.355702306e-08	1.342599631e-08	1.189093179e-08	1.088977886e-08	9.388378075e-09
1003.494202	9.025901804e-09	1.687335782e-08	1.502125357e-08	1.740403732e-08	9.992281669e-09	1.330705146e-08	1.323074539e-08	1.211569156e-08	1.538692729e-08	1.242477055e-08	6.955507725e-09	1.285230322e-08	1.590909449e-08	1.301627162e-08	1.177434061e-08
1003.506531	1.158329255e-08	1.230593405e-08	1.064631316e-08	1.353928791e-08	2.160244073e-08	1.48276289e-08	1.809456762e-08	1.710002628e-08	9.212879348e-09	8.272603047e-09	1.187295862e-08	1.015600581e-08	1.838673747e-08	1.413363293e-08	7.11921766e-09
1003.518921	1.618514922e-08	1.103358205e-08	9.812345603e-09	1.586917264e-08	1.380148529e-08	9.239513155e-09	1.026720131e-08	1.453669274e-08	1.114965453e-08	1.028610441e-08	1.091555557e-08	1.286652118e-08	1.181732401e-08	1.348603273e-08	1.101291058e-08
1003.531189	1.174455377e-08	1.288897522e-08	1.348731526e-08	1.597670973e-08	8.290135689e-09	1.245971504e-08	1.575363306e-08	1.071068301e-08	1.418852147e-08	9.29399846e-09	1.323883492e-08	1.01709805e-08	1.159707796e-08	1.585958209e-08	1.195749633e-08
1003.543518	1.298348007e-08	9.354766739e-09	1.997978494e-08	1.324577426e-08	1.524631976e-08	1.187509024e-08	1.49958943e-08	9.633007281e-09	9.608912777e-09	1.208225608e-08	9.997815908e-09	9.100989296e-09	1.460200139e-08	1.201902222e-08	9.906071519e-09
1003.555908	4.954415544e-09	1.636094815e-08	1.156808604e-08	1.013648099e-08	1.375003134e-08	1.174665343e-08	1.24010624e-08	1.248027814e-08	1.210722456e-08	1.568222707e-08	1.389590132e-08	1.10173124e-08	1.644251668e-08	1.372085023e-08	1.156704066e-08
1003.568176	1.372229264e-08	1.397676375e-08	1.423613494e-08	1.461433818e-08	7.62616903e-09	1.485263112e-08	8.482520464e-09	1.408667227e-08	1.669357452e-08	1.199718991e-08	1.259464e-08	1.340237521e-08	1.096745716e-08	1.516094805e-08	1.309858089e-08
1003.580566	1.682768946e-08	4.269016696e-09	1.210474654e-08	1.419787488e-08	1.145110495e-08	1.365714031e-08	1.186283782e-08	1.291044072e-08	1.866466981e-08	1.137492855e-08	1.412607542e-08	1.11070575e-08	1.497235402e-08	1.223309631e-08	1.380643244e-08
1003.592896	2.059755033e-08	1.20399779e-08	1.052753174e-08	1.092941204e-08	1.414009088e-08	1.153517637e-08	1.06554392e-08	1.399883143e-08	1.566510655e-08	1.022409357e-08	9.854152161e-09	1.333214694e-08	1.20041852e-08	1.303499086e-08	1.410383721e-08
1003.605164	1.475183353e-08	1.384589865e-08	8.585153033e-09	1.091321788e-08	1.232096736e-08	1.997733357e-08	1.510099068e-08	1.210493306e-08	1.381412318e-08	1.245208647e-08	1.261497484e-08	1.018278262e-08	1.470520328e-08	1.194716504e-08	1.788740001e-08
1003.617615	1.316484344e-08	1.217857193e-08	1.01565254e-08	1.399948513e-08	1.058715515e-08	8.729361234e-09	1.244756653e-08	1.725015508e-08	1.345746181e-08	1.855731036e-08	1.382139825e-08	1.324191601e-08	1.205801414e-08	1.421816176e-08	1.17286767e-08
1003.629883	1.472455313e-08	9.50929202e-09	1.557071272e-08	1.706884056e-08	1.47713477e-08	1.404888206e-08	1.546731276e-08	1.45163197e-08	1.074280753e-08	2.065233495e-08	1.192814114e-08	1.465351129e-08	8.619522873e-09	1.241123471e-08	1.460760313e-08
1003.642212	1.144706463e-08	1.221328016e-08	1.753369538e-08	7.74619302e-09	1.607679678e-08	1.154076834e-08	1.236400049e-08	7.887270392e-09	1.274909955e-08	9.551423652e-09	1.229928159e-08	1.042641085e-08	8.589236877e-09	1.140145844e-08	1.351635603e-08
1003.654602	1.411809514e-08	1.159655749e-08	1.142590467e-08	1.372090264e-08	1.761955382e-08	1.395626992e-08	1.277499884e-08	2.133334753e-08	1.466920452e-08	1.479211864e-08	1.282328554e-08	9.529061096e-09	1.453930754e-08	1.454053233e-08	9.45131795e-09
1003.66687	1.173918918e-08	1.878725797e-08	1.067603872e-08	8.093814508e-09	8.613418423e-09	1.081924683e-08	1.414274209e-08	1.054219911e-08	1.589100407e-08	9.700685588e-09	9.293087189e-09	1.24599655e-08	7.838419691e-09	1.11147811e-08	1.360763147e-08
1003.67926	1.520043291e-08	1.178184839e-08	1.269678762e-08	1.222633728e-08	1.621813617e-08	9.061817074e-09	1.143192296e-08	1.388367377e-08	1.523990356e-08	7.730776908e-09	1.496955093e-08	1.285080398e-08	8.205359059e-09	6.389698992e-09	1.016084905e-08
1003.691589	9.931862444e-09	1.317370302e-08	1.340694222e-08	1.595889998e-08	2.197074345e-08	1.208201095e-08	1.300784902e-08	9.153535707e-09	1.38012286e-08	1.783483761e-08	1.387503001e-08	1.482428935e-08	1.035684694e-08	1.103305713e-08	1.285333173e-08
1003.703857	1.178600595e-08	1.33793181e-08	1.295038476e-08	1.276802664e-08	2.034984625e-08	1.174940234e-08	1.694358431e-08	1.378631964e-08	1.584264098e-08	1.105588598e-08	9.711469851e-09	9.724671735e-09	9.424014458e-09	1.362240187e-08	1.311605935e-08
1003.716309	1.459433019e-08	1.365664559e-08	1.474860234e-08	1.469326971e-08	1.034574826e-08	1.694718499e-08	2.143087485e-08	1.744475142e-08	1.226945301e-08	1.422311602e-08	1.830058061e-08	1.300147812e-08	1.110054892e-08	1.300335128e-08	9.363941622e-09
1003.728577	1.213910661e-08	1.188285825e-08	1.435268882e-08	1.277346495e-08	1.54326667e-08	1.296759233e-08	1.073648903e-08	1.534936267e-08	8.705277388e-09	9.738051254e-09	1.172132169e-08	1.564337104e-08	1.345186185e-08	1.437482222e-08	1.436468278e-08
1003.740906	2.015697476e-08	9.585616745e-09	9.849724592e-09	1.400721761e-08	9.860023908e-09	1.259693683e-08	9.032571135e-09	1.234041047e-08	1.246350667e-08	1.777852709e-08	1.17218022e-08	1.209773348e-08	1.614027667e-08	9.741106588e-09	1.538819561e-08
1003.753296	1.521739357e-08	1.041525088e-08	2.124839682e-08	1.772528258e-08	1.208601486e-08	9.892146657e-09	1.138661254e-08	1.244322512e-08	1.368244273e-08	1.11274332e-08	6.274821551e-09	1.304330244e-08	1.744407463e-08	1.006892258e-08	1.504743885e-08
1003.765564	1.40978047e-08	1.604251842e-08	1.791140036e-08	6.999776758e-09	1.111985526e-08	1.363544921e-08	9.823042824e-09	1.145066797e-08	1.452233001e-08	1.28126052e-08	1.028293806e-08	1.543075534e-08	1.063632293e-08	9.478026364e-09	1.075320277e-08
1003.778015	1.13792451e-08	1.336669353e-08	1.709385167e-08	1.178760112e-08	1.549758899e-08	1.083271339e-08	1.800656158e-08	1.106666314e-08	7.758081289e-09	1.321393661e-08	1.080395418e-08	1.325800536e-08	7.895942566e-09	1.177868736e-08	9.681450308e-09
1003.790283	1.156784091e-08	1.406602745e-08	5.423170801e-09	1.667974026e-08	8.988171096e-09	1.198757626e-08	9.147797186e-09	1.378081471e-08	1.179005782e-08	1.550256989e-08	1.170902486e-08	7.51735918e-09	1.306853825e-08	1.229446589e-08	1.546770179e-08
1003.802612	1.434819286e-08	9.221394315e-09	1.180029852e-08	1.299179342e-08	1.416458151e-08	1.421409479e-08	1.734931843e-08	1.653962833e-08	8.724746259e-09	1.306060415e-08	9.749054897e-09	1.392661542e-08	1.441937059e-08	1.125303495e-08	1.91272278e-08
1003.815002	1.457696364e-08	1.501709335e-08	1.805193861e-08	1.447007048e-08	1.152943341e-08	1.426789975e-08	1.725667609e-08	2.053444348e-08	1.167104013e-08	1.176878239e-08	1.219685242e-08	8.249919858e-09	1.219374024e-08	9.430019432e-09	1.371612068e-08
1003.827271	1.539481609e-08	9.874102425e-09	1.129728844e-08	1.305220287e-08	1.20991217e-08	1.26857076e-08	7.842483107e-09	1.28594797e-08	8.401506157e-09	1.918803427e-08	1.821983986e-08	9.210991969e-09	1.668656679e-08	1.211729295e-08	1.406091865e-08
1003.839722	1.884927414e-08	1.324373411e-08	1.627935298e-08	1.175494191e-08	1.092148239e-08	1.771473812e-08	1.093205793e-08	1.063044586e-08	1.384181747e-08	1.30143949e-08	1.245226411e-08	7.192649587e-09	9.773245324e-09	1.251530968e-08	1.453224741e-08
1003.85199	1.356075963e-08	1.371518277e-08	1.920554205e-08	1.100760638e-08	8.795300488e-09	1.853029374e-08	1.06993614e-08	1.390033511e-08	1.674301053e-08	1.243812164e-08	1.236645897e-08	9.372634224e-09	1.262154026e-08	1.09391376e-08	1.254876736e-08
1003.864319	1.651155479e-08	1.377530889e-08	1.434009711e-08	1.178034381e-08	1.172267439e-08	1.579895681e-08	1.208505473e-08	1.057278798e-08	1.479153067e-08	1.521458159e-08	1.235127378e-08	9.377116861e-09	1.584969667e-08	1.144160677e-08	1.189344356e-08
1003.876709	9.760579012e-09	1.117739323e-08	8.536958696e-09	1.461182553e-08	1.800361638e-08	1.088786927e-08	1.277354755e-08	1.204815625e-08	1.162795371e-08	1.248913772e-08	8.902347304e-09	7.048926332e-09	1.547367745e-08	1.394388427e-08	1.090902302e-08
1003.889038	1.144171513e-08	1.321866439e-08	1.311476616e-08	1.137432104e-08	9.246044819e-09	9.02832209e-09	1.238396585e-08	1.45181076e-08	8.546005681e-09	1.284540208e-08	1.545846828e-08	1.212985179e-08	1.436682506e-08	1.820957429e-08	1.767335611e-08
1003.901306	1.397587113e-08	9.858186267e-09	8.196979095e-09	1.284094964e-08	6.804415253e-09	1.784412795e-08	1.198508137e-08	7.169503657e-09	1.703329033e-08	1.227642965e-08	9.460847217e-09	1.178687636e-08	1.776224501e-08	1.132178706e-08	1.458076326e-08
1003.913757	1.328235211e-08	9.745074969e-09	1.389613313e-08	1.546372275e-08	1.106543035e-08	1.318422616e-08	1.818033901e-08	8.476959579e-09	1.239915459e-08	8.914472716e-09	1.339454325e-08	1.337137601e-08	1.224144253e-08	1.411603012e-08	1.402088845e-08
1003.926025	1.412771411e-08	1.739422828e-08	1.894028756e-08	6.524276674e-09	2.262081367e-08	1.113759307e-08	1.455887144e-08	1.277657713e-08	1.252644655e-08	1.250293469e-08	1.013400119e-08	1.314037146e-08	1.540493599e-08	1.000406336e-08	1.781393699e-08
1003.938416	1.403241523e-08	1.409847261e-08	1.675888939e-08	1.027667462e-08	1.453875509e-08	1.190541443e-08	1.926505e-08	1.616407097e-08	8.947585783e-09	8.847237609e-09	1.127755134e-08	1.619905632e-08	1.078165379e-08	1.310489761e-08	7.591271611e-09
1003.950745	1.046113507e-08	1.118547477e-08	1.318796716e-08	1.772963287e-08	8.034182208e-09	1.243099046e-08	1.656839821e-08	1.212118672e-08	1.500317914e-08	8.557476505e-09	1.549835993e-08	1.520808546e-08	1.200340893e-08	1.38197036e-08	8.238242977e-09
1003.963074	1.132443295e-08	1.085338575e-08	1.469599376e-08	1.419344109e-08	1.335203059e-08	1.799743643e-08	1.135011196e-08	1.1873734e-08	1.299475105e-08	1.585467224e-08	1.813129913e-08	1.279706563e-08	7.247981326e-09	1.424634366e-08	1.098296032e-08
1003.975464	9.887056507e-09	1.053575005e-08	1.033134112e-08	7.959597426e-09	1.4475245e-08	1.342204747e-08	1.238500325e-08	9.181056804e-09	1.328804444e-08	1.184890319e-08	1.60837601e-08	1.260380067e-08	1.524355397e-08	1.027466379e-08	1.813566897e-08
1003.987793	1.00705142e-08	1.55344928e-08	1.289712248e-08	1.183251452e-08	1.933243077e-08	8.515211647e-09	9.909292054e-09	1.253601223e-08	1.480641476e-08	1.187058096e-08	1.472780298e-08	1.00877342e-08	8.173055122e-09	1.384927995e-08	1.639743274e-08
1004.000061	1.478405665e-08	1.534104932e-08	8.043235411e-09	1.334295519e-08	1.486876933e-08	1.135549166e-08	1.063515587e-08	1.278783213e-08	1.027016072e-08	1.268491445e-08	1.115714987e-08	1.507274128e-08	1.393000559e-08	7.989756412e-09	1.42485268e-08
1004.012512	1.346564016e-08	1.417098172e-08	1.48963748e-08	1.694960083e-08	9.144280888e-09	1.700108321e-08	1.082922552e-08	1.510920278e-08	8.612563995e-09	1.387823101e-08	1.227888902e-08	1.209442058e-08	1.47700705e-08	1.101730795e-08	1.526960958e-08
1004.02478	9.742073814e-09	1.531912908e-08	1.647236836e-08	8.817349517e-09	1.162146201e-08	1.083695e-08	1.059911181e-08	1.367311508e-08	1.304363373e-08	1.518678516e-08	1.143288664e-08	1.565264363e-08	1.090709656e-08	1.120035531e-08	1.129400751e-08
1004.03717	8.92858143e-09	7.572634964e-09	1.618964873e-08	1.649700287e-08	1.093306867e-08	2.04319246e-08	1.372202885e-08	9.80773418e-09	1.658643001e-08	1.014637085e-08	8.041854294e-09	1.001467798e-08	1.052127008e-08	1.163767394e-08	1.18603225e-08
1004.0495	1.240208558e-08	1.285615081e-08	8.623803005e-09	1.252896453e-08	1.121207927e-08	1.13393499e-08	1.08974314e-08	1.831110552e-08	1.394181748e-08	1.809228323e-08	1.14941372e-08	1.356549451e-08	1.857762655e-08	1.420189388e-08	1.662735549e-08
1004.061829	1.268284944e-08	1.058973798e-08	1.368140534e-08	1.201616762e-08	1.573343056e-08	1.083274093e-08	1.218950008e-08	1.600948529e-08	1.208177647e-08	1.752971102e-08	1.355299428e-08	1.465938659e-08	1.342698575e-08	1.707151931e-08	6.799628416e-09
1004.074219	1.09008047e-08	1.689121554e-08	2.808093846e-08	1.119861448e-08	8.892664383e-09	1.996151688e-08	1.638310465e-08	1.746500011e-08	1.453098442e-08	1.290281926e-08	5.301704853e-09	1.033888619e-08	8.472759383e-09	1.279527151e-08	9.813089008e-09
1004.086548	1.221669788e-08	1.27705011e-08	1.335926925e-08	1.453401222e-08	6.98221081e-09	1.676928285e-08	1.38478029e-08	1.110583003e-08	1.001695171e-08	1.96820249e-08	9.534537604e-09	7.434976634e-09	1.121950355e-08	8.433406862e-09	1.111488412e-08
1004.098938	8.439315913e-09	9.624485209e-09	1.142256867e-08	1.103842262e-08	7.958661286e-09	1.700227159e-08	1.591434362e-08	1.429432128e-08	1.092216095e-08	1.48691246e-08	1.485997281e-08	1.53067834e-08	8.993071177e-09	1.430894692e-08	1.231055524e-08
1004.111267	8.458928669e-09	1.859083021e-08	1.214935441e-08	1.173575903e-08	9.45061629e-09	9.977762616e-09	1.435557007e-08	1.472171096e-08	1.088375878e-08	1.077026823e-08	1.060210053e-08	1.947375061e-08	1.600636068e-08	8.303063126e-09	9.969370218e-09
1004.123596	9.921235389e-09	1.619556045e-08	9.875507523e-09	1.47574184e-08	1.232536118e-08	1.646266234e-08	1.796268201e-08	1.246246661e-08	1.761530299e-08	1.751131684e-08	1.265918836e-08	9.815029678e-09	1.561334173e-08	9.828450054e-09	1.898258084e-08
1004.135986	1.603005373e-08	1.17970913e-08	7.297198845e-09	1.284161311e-08	1.194094068e-08	1.424307694e-08	1.942892958e-08	1.58241491e-08	1.459594934e-08	9.048489069e-09	1.556016649e-08	1.454235043e-08	1.482865031e-08	1.769313407e-08	1.028403496e-08
1004.148315	1.089158719e-08	1.391259019e-08	1.41019445e-08	1.874799338e-08	1.537451233e-08	7.900929688e-09	1.305987052e-08	1.246934911e-08	1.347519341e-08	1.420131657e-08	1.538581174e-08	6.165424171e-09	1.07417204e-08	9.257530742e-09	1.587011234e-08
1004.160583	1.173672004e-08	9.955412494e-09	1.420573081e-08	1.805517336e-08	1.119491433e-08	1.814910355e-08	1.092953905e-08	1.028533347e-08	1.262795912e-08	1.046531839e-08	1.105492942e-08	1.361452906e-08	1.143289019e-08	1.569367392e-08	1.068681854e-08
1004.173035	1.048107379e-08	1.18418475e-08	1.203635946e-08	1.366520941e-08	1.368876212e-08	1.181985798e-08	1.298376429e-08	1.250480608e-08	1.377014236e-08	9.599205875e-09	8.728652467e-09	1.711997299e-08	1.588217202e-08	1.296367369e-08	1.115684167e-08
1004.185303	1.148824502e-08	1.646408165e-08	8.886943625e-09	1.122706017e-08	1.607147482e-08	1.000867567e-08	1.966599328e-08	1.75749193e-08	8.324207101e-09	8.723112899e-09	1.598320765e-08	2.010251698e-08	9.92811966e-09	1.021193263e-08	1.298891572e-08
1004.197754	1.563032193e-08	1.260487448e-08	1.180036246e-08	1.326269228e-08	8.674336804e-09	1.436219765e-08	1.347840861e-08	9.354485186e-09	9.68842695e-09	1.815554462e-08	1.36542111e-08	1.547342166e-08	1.813663353e-08	9.880755769e-09	1.336948685e-08
1004.210022	1.626414736e-08	1.258549531e-08	1.913384118e-08	1.33988225e-08	1.479534717e-08	1.390384075e-08	8.18332957e-09	1.256909599e-08	1.185649534e-08	8.683713304e-09	1.286322959e-08	1.324795118e-08	5.420701665e-09	1.213661971e-08	1.103213965e-08
1004.222351	1.490091872e-08	1.287855067e-08	9.871907736e-09	8.183643097e-09	1.004483785e-08	1.097310953e-08	1.671425309e-08	1.660242788e-08	1.386346504e-08	9.60301616e-09	1.301847785e-08	1.407672023e-08	9.482700847e-09	1.433644492e-08	1.241475367e-08
1004.234802	8.089933168e-09	1.297508589e-08	1.305934383e-08	1.377381142e-08	1.014882578e-08	1.208970879e-08	1.738614053e-08	1.464280341e-08	1.289277218e-08	1.519210535e-08	1.052884269e-08	1.588466425e-08	1.32814959e-08	1.399355387e-08	1.359899482e-08
1004.24707	8.299188892e-09	1.250475634e-08	1.262673965e-08	1.389180149e-08	1.104531488e-08	9.427407299e-09	8.679850616e-09	8.124826145e-09	1.097169022e-08	1.206107125e-08	9.939617129e-09	1.463050836e-08	1.255343829e-08	1.446917963e-08	1.339074363e-08
1004.259399	1.307756037e-08	1.93007974e-08	1.53761448e-08	1.098284041e-08	8.305977239e-09	1.339002598e-08	1.009120076e-08	1.507058833e-08	1.113523229e-08	1.184396314e-08	1.801458893e-08	1.452144982e-08	9.021080771e-09	6.411348785e-09	9.562787007e-09
1004.27179	1.452133525e-08	8.790800976e-09	1.02517772e-08	6.523424023e-09	9.428666736e-09	1.357551493e-08	1.594397325e-08	1.140371353e-08	1.031077268e-08	1.258592341e-08	1.058682297e-08	1.202698297e-08	1.498604263e-08	8.806996021e-09	1.67014047e-08
1004.284119	1.60654885e-08	1.321879939e-08	9.56506252e-09	1.768732538e-08	1.553553197e-08	1.030379604e-08	8.613040059e-09	1.03171125e-08	1.530858462e-08	1.081282264e-08	1.53578128e-08	1.098754421e-08	9.12010556e-09	1.428304319e-08	1.512701786e-08
1004.29657	1.096093882e-08	1.243254655e-08	1.614217027e-08	7.449054262e-09	1.31819915e-08	2.010591338e-08	9.002405932e-09	1.470899758e-08	1.003784522e-08	1.108039172e-08	1.595410559e-08	1.705396357e-08	1.646852432e-08	1.133930994e-08	1.463347399e-08
1004.308838	1.208174183e-08	1.208283873e-08	9.329599315e-09	1.322753729e-08	1.158033225e-08	1.466925692e-08	1.569881469e-08	1.565301311e-08	1.761616808e-08	2.13038458e-08	9.738633011e-09	1.657162407e-08	1.202204203e-08	9.761429887e-09	1.013961537e-08
1004.321167	1.10916627e-08	1.191321974e-08	1.141199402e-08	1.926127347e-08	1.623969403e-08	9.056101646e-09	1.68984613e-08	9.415940916e-09	1.281819006e-08	2.32948878e-08	9.827289205e-09	1.430062468e-08	9.711940585e-09	6.047561563e-09	1.41583385e-08
1004.333618	1.803955385e-08	1.625700996e-08	1.112119374e-08	1.204476963e-08	1.116266457e-08	1.778974479e-08	1.07900231e-08	2.061647741e-08	9.819810742e-09	1.613152101e-08	1.058529087e-08	1.646046677e-08	8.363193693e-09	1.131916516e-08	1.008393191e-08
1004.345886	1.433144359e-08	1.02817781e-08	1.216300571e-08	1.199229605e-08	1.507464198e-08	1.175660369e-08	1.880166245e-08	1.619257617e-08	9.577485471e-09	1.544646189e-08	1.656276005e-08	1.273226236e-08	1.194185284e-08	1.5497859e-08	1.311513298e-08
1004.358337	1.331158206e-08	9.06021036e-09	1.236642255e-08	1.217991219e-08	1.69946528e-08	7.127152202e-09	1.907855385e-08	9.141070123e-09	1.268866079e-08	1.840574804e-08	1.666366778e-08	1.674999695e-08	1.473278299e-08	1.048821918e-08	9.457379768e-09
1004.370667	1.242118941e-08	1.488945767e-08	6.607109082e-09	9.405988877e-09	1.567888042e-08	1.350876477e-08	1.433377594e-08	1.000636995e-08	1.155046458e-08	1.225560453e-08	9.213823482e-09	1.16979253e-08	1.690670537e-08	1.710564845e-08	8.340343527e-09
1004.382935	1.539717864e-08	1.681445383e-08	1.427650353e-08	1.327068322e-08	1.5538415e-08	1.036722619e-08	7.976338701e-09	1.289168949e-08	1.41171288e-08	1.045523312e-08	1.337006861e-08	1.385559312e-08	1.239706915e-08	1.478942302e-08	1.202851507e-08
1004.395386	7.899989996e-09	1.477846645e-08	1.889061174e-08	1.48269681e-08	1.018731144e-08	1.250171522e-08	9.458843486e-09	1.094278446e-08	8.750743241e-09	2.241843156e-08	1.046559195e-08	1.175538866e-08	1.331674593e-08	1.859713805e-08	1.183661436e-08
1004.407715	1.563285501e-08	8.393350015e-09	1.124670135e-08	1.430677354e-08	7.546406167e-09	1.362247737e-08	8.131432416e-09	1.34456446e-08	6.763414273e-09	8.527163864e-09	1.021077889e-08	1.330575117e-08	9.81223014e-09	7.932718482e-09	1.482816891e-08
1004.419983	1.396477511e-08	1.189610455e-08	8.570006038e-09	1.049480058e-08	1.560484364e-08	6.240669759e-09	1.248465775e-08	1.289700613e-08	1.089064305e-08	1.521624426e-08	9.801403245e-09	1.124412474e-08	1.27990889e-08	9.695482639e-09	1.267260075e-08
1004.432434	1.428496166e-08	1.11468319e-08	1.29859119e-08	1.073436273e-08	1.099512659e-08	1.806891703e-08	1.155476959e-08	1.095264412e-08	1.326119214e-08	5.840813611e-09	1.453923115e-08	1.309536124e-08	1.039814457e-08	1.489095958e-08	9.144106805e-09
1004.444763	1.489325019e-08	1.648473891e-08	1.330801958e-08	9.136698509e-09	1.562866991e-08	1.124433879e-08	9.860755767e-09	1.121087223e-08	7.114120404e-09	1.279286632e-08	1.906913738e-08	1.319067877e-08	1.317585596e-08	1.505320313e-08	1.432876839e-08
1004.457153	1.262733651e-08	1.187611787e-08	8.78377282e-09	1.427916629e-08	1.012613904e-08	1.007109596e-08	1.610312417e-08	1.211270284e-08	1.304714115e-08	1.125561511e-08	1.070303135e-08	1.411261952e-08	1.367707281e-08	1.763728186e-08	1.147641893e-08
1004.469482	1.878155409e-08	1.322134757e-08	1.237974079e-08	1.145172668e-08	1.255913595e-08	1.145529183e-08	1.660996496e-08	1.039182784e-08	1.093030466e-08	1.418229356e-08	1.745377887e-08	1.080774137e-08	1.292462937e-08	1.927845794e-08	9.443156479e-09
1004.481812	1.497541469e-08	1.477310274e-08	1.011952389e-08	9.07576414e-09	1.522225368e-08	1.152502627e-08	1.099600588e-08	1.195218857e-08	1.570824537e-08	7.197250351e-09	1.310030395e-08	2.11095621e-08	1.187663123e-08	1.788909465e-08	1.40784211e-08
1004.494202	1.298422081e-08	1.235921765e-08	1.684177242e-08	1.761696744e-08	1.435637564e-08	1.277767581e-08	1.0378578e-08	1.119587445e-08	1.702924912e-08	1.1453543e-08	8.970370224e-09	1.186168941e-08	9.99018912e-09	9.788925226e-09	1.32425404e-08
1004.506531	1.1910811e-08	1.1633424e-08	1.353390822e-08	1.174888453e-08	9.90535387e-09	1.293886687e-08	1.149859141e-08	9.256486244e-09	1.777062586e-08	1.175493392e-08	1.271155181e-08	9.114581978e-09	1.629259749e-08	1.612131051e-08	8.434930976e-09
1004.51886	1.46442547e-08	1.349668111e-08	1.346080847e-08	1.010664175e-08	1.177985709e-08	1.234859059e-08	1.482556211e-08	9.646814014e-09	2.070655469e-08	1.911607228e-08	1.15310046e-08	1.112534331e-08	1.479191791e-08	1.624058221e-08	1.866382782e-08
1004.531311	2.096663643e-08	8.585423927e-09	1.049476417e-08	1.436045505e-08	8.12668155e-09	1.656505866e-08	1.56747415e-08	1.301922392e-08	9.690896086e-09	1.609572919e-08	1.321623166e-08	1.536067273e-08	1.495092583e-08	1.400239125e-08	1.895030799e-08
1004.543579	1.336707811e-08	1.265988825e-08	1.391009352e-08	1.445410813e-08	5.707150308e-09	1.331341348e-08	1.153908968e-08	1.496424851e-08	1.050612308e-08	1.928947135e-08	1.407911032e-08	1.514396608e-08	1.30687372e-08	1.10060121e-08	1.444323683e-08
1004.55603	1.422336293e-08	1.417328566e-08	8.446090938e-09	1.318220644e-08	1.157637985e-08	1.179424824e-08	1.20299708e-08	1.396146576e-08	1.269598204e-08	8.733716861e-09	1.582443865e-08	1.100402969e-08	8.035235588e-09	1.558905005e-08	1.345053136e-08
1004.568359	1.786442461e-08	1.511165415e-08	1.268408578e-08	9.208704022e-09	1.249691106e-08	1.037596853e-08	1.481380973e-08	1.120307758e-08	1.85277429e-08	9.311860616e-09	1.558936269e-08	1.352726287e-08	1.317783926e-08	1.097792257e-08	1.386431148e-08
1004.580688	1.505632241e-08	1.228591895e-08	1.036603159e-08	1.380849035e-08	4.206020865e-09	1.111970871e-08	1.36538949e-08	1.04497877e-08	1.746258427e-08	1.172653707e-08	1.354459922e-08	9.590961803e-09	1.724477272e-08	1.217768908e-08	1.210953826e-08
1004.593079	1.57284088e-08	1.7237479e-08	1.50614401e-08	1.195399602e-08	8.586667377e-09	1.383275805e-08	1.122607252e-08	8.480242286e-09	1.143479e-08	8.924430084e-09	1.828893303e-08	1.619824097e-08	1.833553931e-08	1.258292048e-08	7.510320366e-09
1004.605408	1.363690405e-08	1.156341956e-08	1.527172877e-08	1.085899282e-08	1.768509073e-08	1.763101842e-08	1.27768276e-08	1.382848058e-08	1.507125624e-08	1.266990513e-08	1.491448209e-08	1.528198723e-08	1.552690954e-08	6.984334e-09	9.174105919e-09
1004.617859	1.31582274e-08	1.602155031e-08	2.129748111e-08	1.699083008e-08	1.10616174e-08	1.500343494e-08	1.958996876e-08	1.512508341e-08	9.401085244e-09	1.025795004e-08	1.342602385e-08	1.057627674e-08	1.646008307e-08	1.124104809e-08	1.194626442e-08
1004.630127	2.041115899e-08	1.210935086e-08	1.391334248e-08	1.734877308e-08	9.087163022e-09	1.239110947e-08	1.838170682e-08	1.540731276e-08	1.490735535e-08	1.626790791e-08	1.45133825e-08	1.122139004e-08	1.706137631e-08	9.112418375e-09	7.021763171e-09
1004.642456	1.120731419e-08	1.339780376e-08	1.022921037e-08	1.3853799e-08	1.595517496e-08	2.11843183e-08	1.525392257e-08	1.485035206e-08	2.015820755e-08	1.058249666e-08	1.100693137e-08	1.389407078e-08	1.493068424e-08	1.51005306e-08	1.1076696e-08
1004.654907	1.028232255e-08	1.015861884e-08	1.218288492e-08	1.557913798e-08	1.259909777e-08	1.573759789e-08	1.255459647e-08	1.495333812e-08	1.049746512e-08	9.996264261e-09	8.421674913e-09	6.683776643e-09	1.679111961e-08	1.164283336e-08	9.017746549e-09
1004.667236	1.297156604e-08	1.36720919e-08	1.454804011e-08	1.509114611e-08	1.136189631e-08	1.590571763e-08	1.529381954e-08	1.650054671e-08	1.749587319e-08	9.288789293e-09	1.486786427e-08	1.416324569e-08	1.180653708e-08	1.327003218e-08	1.176920517e-08
1004.679565	1.800407112e-08	1.574823827e-08	9.014677005e-09	1.399870353e-08	1.109670045e-08	1.262950189e-08	1.964959928e-08	1.127656191e-08	9.666918821e-09	1.601120836e-08	1.071544098e-08	1.493800994e-08	1.055936227e-08	1.075619149e-08	1.232272862e-08
1004.691956	1.238871228e-08	1.143041484e-08	8.90534757e-09	1.937565308e-08	1.087867041e-08	1.617993384e-08	1.436148533e-08	1.507361347e-08	1.567679142e-08	1.22381536e-08	1.370414981e-08	1.418803386e-08	1.230793867e-08	1.59578768e-08	1.412360628e-08
1004.704285	9.717449068e-09	1.377408676e-08	1.169181463e-08	1.157145224e-08	1.337006417e-08	8.264193774e-09	1.395694404e-08	7.649985534e-09	1.658216142e-08	1.242634973e-08	8.643501914e-09	8.642330407e-09	7.719913597e-09	8.874288859e-09	1.147509643e-08
1004.716736	1.911198666e-08	1.550549733e-08	1.087750334e-08	9.61769242e-09	1.519198101e-08	1.958755469e-08	1.12885008e-08	1.432340468e-08	1.419477957e-08	9.554095293e-09	1.480352285e-08	8.173756783e-09	1.190600596e-08	1.359116819e-08	9.29857169e-09
1004.729065	1.422184148e-08	1.297202257e-08	1.102082514e-08	8.588638245e-09	1.360379809e-08	1.410674866e-08	1.158005691e-08	1.528694149e-08	1.227432289e-08	9.195438189e-09	1.219973722e-08	1.185629639e-08	9.74325598e-09	1.474774347e-08	1.302934027e-08
1004.741394	1.076803269e-08	1.761496016e-08	1.705820196e-08	1.237386904e-08	1.068725641e-08	1.123193183e-08	9.617092012e-09	1.129919003e-08	1.049580245e-08	1.085690737e-08	1.446328124e-08	1.060744292e-08	1.711930864e-08	8.535360863e-09	2.079903894e-08
1004.753784	1.573238606e-08	1.291477059e-08	9.559642855e-09	1.072982503e-08	1.201012179e-08	1.239166547e-08	1.65837406e-08	1.28997959e-08	2.111187136e-08	1.229573598e-08	1.385181303e-08	1.519555148e-08	1.299410268e-08	1.459338872e-08	1.375679659e-08
1004.766113	1.043935338e-08	1.135156857e-08	1.101001867e-08	1.618979439e-08	1.320927812e-08	1.234779212e-08	2.109254993e-08	1.244054459e-08	1.151604589e-08	1.948687611e-08	1.585432585e-08	1.239977632e-08	1.751485712e-08	1.405919914e-08	1.381852766e-08
1004.778442	1.275932693e-08	1.123276316e-08	1.609908473e-08	1.311772202e-08	4.682366495e-09	1.012666218e-08	8.787710115e-09	1.17891048e-08	1.415970186e-08	1.713908659e-08	1.058175236e-08	1.982187214e-08	1.06022604e-08	1.771723923e-08	1.593377164e-08
1004.790894	1.678111339e-08	1.130032956e-08	1.523545201e-08	1.326489674e-08	1.134663474e-08	1.605203792e-08	1.734124311e-08	1.905310221e-08	1.330951971e-08	1.561388707e-08	7.246918621e-09	1.592372278e-08	1.768667346e-08	1.292752483e-08	1.265477501e-08
1004.803223	2.138330935e-08	1.347354139e-08	1.581775955e-08	1.098462565e-08	9.080189933e-09	1.041852027e-08	1.195588073e-08	1.516079706e-08	1.299647323e-08	8.834859067e-09	1.164382724e-08	1.646323611e-08	9.846899296e-09	8.329052115e-09	1.416365514e-08
1004.815613	1.178698472e-08	1.421603724e-08	1.342770339e-08	1.183561604e-08	1.493560653e-08	1.492525037e-08	1.358249957e-08	1.355419155e-08	1.285893347e-08	9.71322045e-09	1.154432905e-08	1.35285303e-08	1.036277286e-08	1.35935867e-08	9.632140419e-09
1004.827942	1.05225002e-08	1.013350737e-08	1.237847869e-08	1.337882072e-08	2.560580548e-08	1.695294394e-08	1.176704689e-08	8.624408743e-09	1.407500161e-08	9.098633846e-09	1.206810651e-08	1.185131904e-08	1.066227817e-08	6.855927381e-09	1.034257924e-08
1004.840271	1.204600153e-08	1.461496169e-08	1.052217424e-08	1.156795904e-08	1.351019741e-08	1.771428515e-08	1.691545037e-08	1.775957692e-08	1.000554217e-08	1.409584538e-08	1.09084608e-08	1.115424819e-08	1.232934732e-08	1.264642702e-08	8.060456302e-09
1004.852722	1.369271541e-08	1.133999472e-08	6.312569578e-09	1.132725114e-08	1.400226246e-08	1.26114772e-08	1.355104207e-08	1.267992378e-08	1.212466838e-08	1.279785433e-08	2.141026378e-08	1.208672717e-08	1.445675135e-08	1.288509122e-08	1.03250839e-08
1004.865051	1.326113797e-08	1.616921885e-08	1.267091143e-08	1.460020815e-08	1.078214762e-08	1.25169306e-08	1.288812435e-08	9.420962677e-09	9.525495059e-09	1.4335785e-08	1.478075262e-08	1.364731528e-08	9.557559189e-09	9.432980619e-09	1.423688367e-08
1004.877502	1.077033751e-08	1.430017615e-08	1.369055891e-08	1.521918591e-08	9.639481213e-09	1.298561614e-08	1.407801786e-08	9.578376314e-09	8.581729105e-09	1.541394745e-08	1.470109279e-08	1.680103701e-08	1.469158839e-08	1.413403261e-08	1.281690665e-08
1004.889832	1.522504078e-08	1.30933655e-08	1.0443439e-08	1.133843774e-08	1.665144644e-08	9.994443495e-09	1.441226516e-08	9.641789589e-09	1.477187528e-08	1.417922313e-08	1.002869165e-08	1.551195972e-08	7.919270573e-09	1.500407087e-08	1.506585612e-08
1004.902161	1.261553884e-08	1.070282263e-08	1.431199337e-08	1.003471706e-08	1.097915003e-08	1.768231606e-08	1.269393035e-08	1.264870431e-08	9.093731101e-09	6.52619514e-09	2.154481216e-08	1.257584348e-08	8.630181014e-09	1.437137609e-08	1.399496607e-08
1004.914551	1.313076048e-08	1.115228887e-08	1.424205731e-08	1.196684707e-08	1.164046193e-08	8.648056493e-09	1.359932522e-08	1.602737143e-08	1.081835777e-08	1.295573338e-08	1.765806523e-08	1.556509943e-08	1.208455291e-08	1.456287801e-08	1.033275066e-08
1004.92688	1.163389118e-08	1.671452665e-08	1.20124497e-08	1.12785763e-08	1.302941399e-08	1.886540169e-08	9.671855317e-09	1.489461887e-08	9.607067142e-09	1.556178653e-08	1.843571695e-08	1.530103155e-08	1.016635753e-08	1.207841915e-08	1.459152976e-08
1004.939209	1.449643605e-08	1.685585005e-08	1.538529837e-08	1.658816196e-08	1.274388861e-08	1.419610296e-08	1.542866812e-08	1.205183775e-08	1.163392227e-08	1.044281017e-08	1.632806779e-08	1.729284982e-08	1.206995126e-08	1.652511195e-08	6.79155443e-09
1004.95166	1.395460458e-08	1.537490846e-08	1.325617394e-08	9.153118263e-09	1.713392983e-08	1.153886586e-08	1.46809187e-08	1.25371491e-08	1.107345504e-08	2.232618179e-08	1.464016375e-08	9.182808292e-09	6.803844599e-09	9.439546922e-09	1.108535397e-08
1004.963989	1.093263435e-08	1.329796095e-08	1.16483978e-08	1.19385648e-08	1.314965825e-08	1.310344011e-08	1.53993085e-08	9.039413662e-09	1.467762889e-08	1.586393061e-08	1.323630716e-08	8.627519144e-09	1.718526832e-08	1.091961899e-08	1.102712499e-08
1004.97644	1.527510918e-08	1.962302321e-08	1.457831189e-08	1.179969811e-08	1.84445188e-08	1.171270991e-08	8.127275741e-09	1.608653655e-08	8.18580137e-09	1.522397142e-08	1.633709523e-08	9.363345654e-09	1.735367405e-08	1.611216938e-08	1.900042257e-08
1004.98877	1.319268161e-08	1.226193014e-08	1.310091058e-08	1.138652017e-08	6.433528377e-09	1.281680539e-08	1.579703657e-08	1.261567384e-08	7.744853647e-09	1.612078115e-08	1.004568251e-08	1.215564716e-08	1.076409006e-08	1.046508746e-08	1.583053511e-08
1005.001099	1.708998099e-08	1.252835968e-08	8.6838714e-09	9.584462113e-09	1.922295567e-08	1.839957342e-08	1.310071962e-08	1.391374305e-08	1.518583659e-08	1.300332286e-08	9.951085289e-09	8.13396106e-09	1.112017056e-08	1.002640371e-08	1.557168439e-08
1005.013489	1.185522436e-08	1.989752363e-08	1.653604542e-08	1.709347508e-08	1.34984619e-08	7.837949845e-09	9.626187847e-09	1.657697446e-08	1.047568254e-08	8.043552491e-09	1.195555388e-08	1.777657843e-08	1.541272177e-08	1.007212358e-08	1.437451136e-08
1005.025879	8.702955689e-09	2.239910657e-08	1.242352976e-08	1.12998686e-08	1.20197301e-08	1.435244368e-08	1.578588638e-08	1.580040099e-08	9.282019597e-09	1.60093272e-08	1.292661e-08	1.112856829e-08	1.783974568e-08	1.400263727e-08	1.311034392e-08
1005.038208	1.465854815e-08	1.7137884e-08	1.348679746e-08	1.507897096e-08	1.414449624e-08	1.356165935e-08	9.534393719e-09	1.614389333e-08	1.198221167e-08	1.228451385e-08	1.197458932e-08	1.444906328e-08	1.567935115e-08	1.65256715e-08	1.58589053e-08
1005.050598	2.047538494e-08	1.085701662e-08	1.263408489e-08	1.003856287e-08	1.599700639e-08	1.095823077e-08	8.595414158e-09	1.629546631e-08	1.013514517e-08	9.325337835e-09	1.51687285e-08	1.343575651e-08	1.093107294e-08	1.032415664e-08	8.115290662e-09
1005.062927	1.382406101e-08	1.330677346e-08	9.853746263e-09	7.623828679e-09	1.136288041e-08	1.471536137e-08	1.522080062e-08	1.587735987e-08	1.241361414e-08	1.154608853e-08	1.117249138e-08	1.209896006e-08	1.194795995e-08	9.683650326e-09	1.13424381e-08
1005.075378	1.379859516e-08	1.555651963e-08	7.783859779e-09	1.465722921e-08	1.183472875e-08	1.605493161e-08	1.347939627e-08	1.203150379e-08	1.300274732e-08	1.164865626e-08	1.20950352e-08	1.272294714e-08	9.48751655e-09	1.241268865e-08	1.468624777e-08
1005.087708	8.904949667e-09	1.562677809e-08	1.573034147e-08	1.054171062e-08	1.342824341e-08	1.013349937e-08	1.233713665e-08	1.214933842e-08	1.575791941e-08	1.626575674e-08	8.854939892e-09	1.166595087e-08	1.188361853e-08	1.125909854e-08	1.185433085e-08
1005.100037	1.236099223e-08	1.742225564e-08	1.32664697e-08	1.055121768e-08	1.391594395e-08	1.104215386e-08	1.3305403e-08	1.910633429e-08	1.523664217e-08	1.352690049e-08	1.175859143e-08	1.389317372e-08	1.013184736e-08	1.305919284e-08	1.232803015e-08
1005.112488	1.390401128e-08	1.407257599e-08	7.786210787e-09	1.010497819e-08	1.274223393e-08	9.575447102e-09	1.617597789e-08	1.701473984e-08	9.449483862e-09	7.623461862e-09	1.901296187e-08	1.285374562e-08	1.062452704e-08	1.45951109e-08	1.551704365e-08
1005.124817	8.569581489e-09	1.338121081e-08	8.003744334e-09	7.454028506e-09	9.479814267e-09	1.305764652e-08	1.126236082e-08	1.597894084e-08	8.403836738e-09	1.130498362e-08	1.582110976e-08	1.3110939e-08	1.121329962e-08	9.426028846e-09	1.295408936e-08
1005.137268	1.503514291e-08	1.863029375e-08	7.080540598e-09	9.814182356e-09	1.347056866e-08	1.250146831e-08	1.212632572e-08	1.609620348e-08	1.087478463e-08	1.270786498e-08	1.010533524e-08	1.098905766e-08	1.181897868e-08	1.349447309e-08	1.413003492e-08
1005.149597	1.491793533e-08	9.002771861e-09	1.427897356e-08	1.866141197e-08	1.723182663e-08	1.733750032e-08	8.203019597e-09	1.496251301e-08	1.018511675e-08	1.343024092e-08	9.368851472e-09	9.594218753e-09	1.27010864e-08	1.329945576e-08	1.396458238e-08
1005.161926	1.517225812e-08	8.907522719e-09	1.246404135e-08	1.132592509e-08	1.052686738e-08	1.668940364e-08	1.196303323e-08	1.933278604e-08	1.342394551e-08	8.853830558e-09	1.860687249e-08	1.333562416e-08	1.368615887e-08	1.084359535e-08	1.49871795e-08
1005.174377	1.625264723e-08	1.881364042e-08	1.432786156e-08	1.247103842e-08	1.964498964e-08	6.82792578e-09	2.139829292e-08	1.283804085e-08	1.330989097e-08	1.39381342e-08	1.208839517e-08	1.36049696e-08	1.40028531e-08	1.408010508e-08	9.89578286e-09
1005.186707	1.290402007e-08	1.046157383e-08	1.248748749e-08	1.88079099e-08	1.227756474e-08	8.057072343e-09	1.632072077e-08	1.339535061e-08	1.018561502e-08	1.001115812e-08	1.379531955e-08	6.26271035e-09	1.156185103e-08	1.369768121e-08	1.297356e-08
1005.199036	1.635578961e-08	1.549364015e-08	8.825915998e-09	9.162505421e-09	1.091411761e-08	1.119573323e-08	1.572513142e-08	1.218449786e-08	1.626476909e-08	1.0603876e-08	9.980448468e-09	9.239445653e-09	1.147194251e-08	1.990905041e-08	1.555769025e-08
1005.211487	8.827110598e-09	1.145539752e-08	1.601345012e-08	1.822492912e-08	1.614738032e-08	1.922789927e-08	8.173079102e-09	1.745695677e-08	1.312904541e-08	1.123612492e-08	1.496582058e-08	1.504525748e-08	1.2861749e-08	1.401629124e-08	1.046505016e-08
1005.223816	1.054453147e-08	1.660699844e-08	1.278692441e-08	1.973142538e-08	1.249790227e-08	8.504818183e-09	1.036245489e-08	1.397842642e-08	6.661696972e-09	1.39918912e-08	1.176328013e-08	1.556876406e-08	1.109458925e-08	1.209926648e-08	1.103117775e-08
1005.236267	8.301440424e-09	1.161526964e-08	6.883384973e-09	1.380499448e-08	1.360142132e-08	1.258662508e-08	1.416086093e-08	1.156217078e-08	1.643844705e-08	1.240129333e-08	1.24752928e-08	1.526900739e-08	1.902933988e-08	1.001278704e-08	1.314805065e-08
1005.248596	7.163129201e-09	1.915208259e-08	1.360272428e-08	9.333072981e-09	1.128363802e-08	1.334195598e-08	1.609637401e-08	1.17473844e-08	9.960650971e-09	1.674844263e-08	1.477277767e-08	2.068013139e-08	1.252931892e-08	1.559278751e-08	1.394769278e-08
1005.260925	1.184286003e-08	2.012556877e-08	1.041071496e-08	1.405688188e-08	1.078976819e-08	1.813409334e-08	1.355690582e-08	1.095869795e-08	1.645129188e-08	1.742402667e-08	1.188919718e-08	1.223289736e-08	1.489253521e-08	9.968641912e-09	1.240652825e-08
1005.273376	1.13545795e-08	1.132592597e-08	2.098307128e-08	1.146670581e-08	2.005849886e-08	1.715791065e-08	1.046388576e-08	1.161858076e-08	1.433334251e-08	1.499559055e-08	1.19263337e-08	1.418878437e-08	9.100976861e-09	8.702700782e-09	1.601357269e-08
1005.285706	2.104095742e-08	2.075651651e-08	1.213770151e-08	1.216928336e-08	1.705795327e-08	1.180410081e-08	1.110426151e-08	9.819294711e-09	1.124629279e-08	9.948563751e-09	1.475997369e-08	1.402900285e-08	1.202334943e-08	1.341034039e-08	1.10999423e-08
1005.298035	8.887236724e-09	1.281972573e-08	1.267371541e-08	1.042765252e-08	1.16765424e-08	1.24262689e-08	1.210802747e-08	1.075893064e-08	1.503076952e-08	1.426206797e-08	1.026842433e-08	1.341553002e-08	1.68371912e-08	1.024806462e-08	1.252105175e-08
1005.310486	2.25061374e-08	1.555534901e-08	1.731061339e-08	1.363726376e-08	1.375250402e-08	1.532480098e-08	1.313591991e-08	1.619901191e-08	9.705104276e-09	8.802746088e-09	1.531086546e-08	1.235289915e-08	1.671437033e-08	8.50704307e-09	1.098772984e-08
1005.322815	1.448783316e-08	2.092549778e-08	1.436282293e-08	9.675433787e-09	1.452372533e-08	1.065810462e-08	1.346815459e-08	8.903230153e-09	1.803306837e-08	1.394065929e-08	1.591858556e-08	9.579825822e-09	1.509047998e-08	1.20209398e-08	1.099153746e-08
1005.335266	1.232839875e-08	1.264616767e-08	1.37649554e-08	1.177681508e-08	7.848239392e-09	1.388644488e-08	1.823360662e-08	1.833685559e-08	1.273524486e-08	1.603743804e-08	1.044090947e-08	1.084435564e-08	1.085350032e-08	1.253494641e-08	1.49812891e-08
1005.347595	1.062838617e-08	9.465060735e-09	1.61896434e-08	1.406605055e-08	1.393897886e-08	1.12075238e-08	1.293846719e-08	1.18524488e-08	1.91321714e-08	1.592965582e-08	1.352239298e-08	1.441123487e-08	1.095881341e-08	1.533308414e-08	1.494953672e-08
1005.359924	1.225530077e-08	1.289842011e-08	1.199288135e-08	1.317656917e-08	1.511739001e-08	8.228096426e-09	1.261388771e-08	1.296055796e-08	8.878854096e-09	7.64330732e-09	1.575061148e-08	1.949848993e-08	1.277534256e-08	1.028099827e-08	1.656243143e-08
1005.372375	9.94310323e-09	1.232761981e-08	1.187965903e-08	1.307615616e-08	1.117655746e-08	1.387172244e-08	1.192133681e-08	1.284992379e-08	1.442334252e-08	1.021587615e-08	1.296041763e-08	1.150594109e-08	9.247592025e-09	1.145304651e-08	1.342609046e-08
1005.384705	1.563275553e-08	1.310881714e-08	1.057352161e-08	1.436322794e-08	1.604959543e-08	7.203497798e-09	1.424382656e-08	1.05069109e-08	9.266930334e-09	1.118215831e-08	1.041955766e-08	8.464573931e-09	1.22651187e-08	1.207667566e-08	1.619594947e-08
1005.397156	1.382451753e-08	1.171338493e-08	1.590577625e-08	1.293515783e-08	1.300790853e-08	1.170910569e-08	1.349458412e-08	1.57450053e-08	1.426071794e-08	9.971705239e-09	1.353249424e-08	1.135387162e-08	1.197743593e-08	1.490260892e-08	1.235271441e-08
1005.409546	7.630895027e-09	1.409777894e-08	1.502759517e-08	1.398833849e-08	1.382843529e-08	1.657777737e-08	8.166027854e-09	1.05250848e-08	1.640538372e-08	9.606806906e-09	1.254753723e-08	1.25469013e-08	1.104870062e-08	1.130282978e-08	1.529757832e-08
1005.421875	1.632853497e-08	1.366491098e-08	1.118266191e-08	9.619495422e-09	1.948836292e-08	1.227914925e-08	7.459031615e-09	1.08284901e-08	1.259447213e-08	1.55549742e-08	1.235837654e-08	1.00130384e-08	1.653651616e-08	1.685982021e-08	1.282857109e-08
1005.434326	1.256433269e-08	1.389368443e-08	1.340057221e-08	1.002176742e-08	1.003376404e-08	8.264440687e-09	1.074054179e-08	1.520850468e-08	8.827822029e-09	1.576026776e-08	1.283927986e-08	1.787682891e-08	1.399998251e-08	1.049476328e-08	1.123563731e-08
1005.446655	1.275871053e-08	1.297769625e-08	1.532939642e-08	8.746212643e-09	1.320175613e-08	1.207283429e-08	1.514376535e-08	9.884632668e-09	1.629331692e-08	1.823359419e-08	1.19538317e-08	1.275603889e-08	1.177187148e-08	9.440867643e-09	9.825913416e-09
1005.458984	1.255510984e-08	1.372181924e-08	1.511769021e-08	1.775041447e-08	9.316695859e-09	1.42316976e-08	8.348844283e-09	1.692211526e-08	1.408326877e-08	1.502909974e-08	9.088153341e-09	1.560431073e-08	1.464415522e-08	1.313983145e-08	1.257952587e-08
1005.471436	1.565343588e-08	1.431636498e-08	9.262325129e-09	1.152537443e-08	1.285040252e-08	9.466513795e-09	1.113257664e-08	7.828164783e-09	1.109963232e-08	9.7110604e-09	9.131113643e-09	5.42846923e-09	1.267697947e-08	1.460213817e-08	1.163270191e-08
1005.483765	9.919877364e-09	1.247214954e-08	1.753638124e-08	1.439199959e-08	1.563387642e-08	1.600612975e-08	1.189746612e-08	1.273600514e-08	1.087009327e-08	1.854467868e-08	1.242172676e-08	9.929409295e-09	1.226860036e-08	1.080636469e-08	1.330573962e-08
1005.496216	1.719920384e-08	1.110834269e-08	1.472693878e-08	1.201142119e-08	1.423857743e-08	1.008130557e-08	1.18761827e-08	1.200353239e-08	1.077005152e-08	1.218638968e-08	1.470601507e-08	1.505791225e-08	8.490697034e-09	1.241636927e-08	1.157836316e-08
1005.508545	7.049500095e-09	1.487470502e-08	2.021616829e-08	1.107735326e-08	1.443945763e-08	7.975524241e-09	1.359776736e-08	1.150837292e-08	1.383157855e-08	1.15521237e-08	1.175810471e-08	1.143164408e-08	1.495049062e-08	9.93075755e-09	1.19852448e-08
1005.520935	1.210156508e-08	1.416472362e-08	1.445318798e-08	1.354648305e-08	1.130338401e-08	1.511237002e-08	1.477524325e-08	1.555785367e-08	1.333124278e-08	1.36804319e-08	1.103994762e-08	1.268986694e-08	1.14114389e-08	1.823199192e-08	9.327208339e-09
1005.533325	1.608658451e-08	1.512268e-08	1.16552954e-08	1.431048169e-08	1.283997086e-08	1.342733125e-08	1.159233953e-08	1.805243777e-08	5.354145127e-09	1.034336616e-08	1.862012411e-08	1.392758264e-08	1.330209809e-08	1.114651837e-08	1.436068953e-08
1005.545715	1.444454067e-08	1.015438755e-08	1.450999054e-08	1.450119669e-08	1.427638008e-08	1.460675758e-08	1.009492134e-08	1.785126891e-08	1.749903156e-08	1.323543142e-08	1.691843998e-08	1.421346951e-08	1.299191421e-08	1.35372602e-08	1.517702586e-08
1005.558044	8.971121623e-09	1.291159446e-08	1.537613414e-08	1.613112666e-08	1.440723629e-08	8.414735575e-09	8.278344232e-09	1.570054842e-08	1.440240727e-08	9.814653978e-09	1.242059522e-08	6.986597079e-09	4.601150128e-09	1.22715802e-08	1.879132761e-08
1005.570496	1.271973105e-08	1.382668291e-08	1.831427099e-08	1.804356309e-08	1.430610208e-08	9.99302241e-09	1.673420336e-08	1.221336454e-08	1.601350696e-08	1.793427096e-08	1.667433303e-08	1.116748827e-08	1.646453995e-08	1.0883352e-08	1.606809619e-08
1005.582825	1.380426529e-08	1.514048087e-08	1.399084404e-08	8.677029761e-09	1.230616853e-08	1.587206633e-08	1.223763224e-08	1.276636574e-08	1.46061101e-08	8.928605411e-09	1.300181207e-08	1.730820109e-08	1.160039975e-08	1.099910918e-08	1.444281317e-08
1005.595276	1.232081104e-08	1.199889255e-08	4.303092549e-09	1.049587706e-08	1.37067202e-08	1.154958351e-08	1.073545075e-08	1.229871494e-08	1.439183173e-08	1.786020043e-08	1.60623852e-08	8.761237957e-09	1.881652523e-08	6.388077178e-09	1.049609644e-08
1005.607605	7.238942779e-09	1.317527598e-08	1.586674614e-08	1.318189913e-08	7.271783176e-09	2.079788608e-08	7.674322511e-09	9.623019714e-09	1.323840326e-08	1.411598305e-08	1.202039268e-08	1.213028789e-08	1.66111942e-08	1.710571773e-08	1.463307964e-08
1005.619995	9.69404379e-09	1.111294701e-08	1.261248883e-08	1.034051955e-08	1.423812979e-08	1.655999959e-08	1.130357408e-08	1.71720842e-08	9.765719788e-09	9.236998721e-09	1.370475111e-08	1.014751128e-08	1.210642786e-08	1.072837019e-08	1.335947264e-08
1005.632446	1.302583197e-08	1.004397898e-08	1.336039102e-08	1.173736486e-08	1.17485266e-08	1.445250053e-08	1.467024369e-08	1.234493663e-08	1.480522815e-08	1.301263808e-08	1.661075366e-08	1.267513916e-08	1.727749854e-08	1.060907362e-08	1.341199152e-08
1005.644775	1.532306548e-08	1.487199786e-08	1.237409464e-08	1.2651312e-08	1.133154104e-08	1.169279429e-08	1.86549638e-08	1.408941497e-08	1.685216944e-08	1.683507733e-08	1.575915931e-08	1.251009873e-08	1.083018031e-08	1.375239833e-08	2.020135703e-08
1005.657104	1.015882756e-08	1.312601672e-08	1.270990602e-08	1.465603816e-08	1.388639426e-08	9.114759614e-09	9.785963151e-09	1.320581511e-08	1.508514735e-08	1.592162668e-08	1.520376003e-08	1.592866106e-08	1.485737222e-08	1.851437403e-08	1.523915749e-08
1005.669556	2.026041734e-08	1.657170223e-08	8.595289813e-09	1.124103388e-08	1.043491782e-08	1.207385747e-08	2.013804945e-08	1.891436696e-08	1.982170161e-08	1.336456279e-08	1.294434249e-08	1.332015565e-08	7.981006966e-09	1.121573412e-08	1.014317785e-08
1005.681946	1.790851734e-08	1.212622625e-08	1.466152622e-08	7.395116963e-09	8.895159276e-09	1.572101027e-08	1.235585412e-08	1.185504495e-08	1.539053152e-08	1.463943011e-08	1.048509279e-08	1.522800908e-08	1.788410131e-08	1.527294735e-08	2.212371975e-08
1005.694397	1.415285578e-08	9.03150088e-09	1.993037202e-08	1.646634473e-08	1.414700712e-08	1.742133193e-08	6.899453009e-09	1.194762245e-08	1.877745071e-08	1.283742002e-08	1.281342499e-08	1.406782868e-08	1.329215582e-08	2.036525082e-08	1.13372618e-08
1005.706726	1.773747726e-08	1.171832231e-08	1.693875618e-08	1.417006956e-08	1.23214603e-08	1.484074286e-08	1.095316549e-08	1.284221174e-08	9.942804802e-09	1.627634383e-08	1.457886167e-08	1.33331044e-08	8.004715113e-09	1.077171685e-08	1.190345333e-08
1005.719055	1.414901885e-08	1.212328993e-08	1.508284342e-08	1.067801403e-08	1.466030319e-08	1.353753021e-08	1.131787997e-08	1.303737118e-08	1.124283866e-08	9.987246585e-09	1.015804241e-08	2.188625459e-08	1.182172582e-08	1.482224032e-08	1.042210673e-08
1005.731506	1.091999646e-08	1.791516979e-08	1.366246405e-08	6.057014446e-09	1.274873096e-08	1.283166018e-08	1.166149755e-08	1.450410991e-08	1.231308655e-08	1.204610722e-08	1.814827577e-08	1.100976732e-08	1.369953573e-08	1.352330514e-08	1.385935544e-08
1005.743896	1.486293311e-08	1.496526814e-08	1.929305604e-08	1.025240071e-08	1.166719699e-08	6.609106151e-09	1.190928867e-08	1.219923274e-08	1.707477715e-08	1.098501379e-08	1.342855693e-08	1.522893278e-08	1.608317213e-08	1.351283174e-08	1.446377151e-08
1005.756348	1.333922661e-08	1.823402762e-08	1.538589522e-08	1.164640295e-08	1.725259224e-08	1.132605032e-08	1.293962715e-08	9.485926711e-09	1.567458341e-08	1.237648917e-08	1.322554244e-08	1.052854959e-08	8.475391944e-09	1.620408163e-08	1.53217119e-08
1005.768677	1.471131128e-08	1.466830657e-08	1.143692341e-08	1.238487801e-08	1.831610419e-08	1.177377573e-08	1.471546263e-08	1.693605967e-08	1.140154193e-08	1.387621484e-08	1.055968557e-08	1.191557075e-08	1.274724326e-08	1.322218424e-08	1.097587177e-08
1005.781006	9.507724386e-09	1.290392504e-08	7.969396698e-09	1.215779832e-08	1.370545188e-08	1.690848528e-08	1.438405661e-08	2.000454735e-08	1.556969309e-08	1.217845114e-08	1.265614191e-08	7.402931157e-09	1.396847438e-08	1.025110219e-08	1.458232646e-08
1005.793457	1.692770546e-08	1.266951699e-08	1.052626697e-08	1.711046771e-08	1.83765998e-08	1.689839735e-08	1.835096164e-08	1.339336109e-08	1.013541873e-08	9.875319229e-09	1.022840479e-08	9.088842567e-09	1.615329737e-08	1.499640234e-08	1.101531666e-08
1005.805847	1.426612695e-08	1.140317085e-08	1.702270147e-08	1.447215858e-08	1.087289281e-08	1.446185127e-08	9.506221588e-09	1.196328014e-08	1.185627418e-08	8.181416433e-09	1.631799229e-08	1.355437718e-08	2.117457143e-08	1.185749099e-08	1.604092681e-08
1005.818176	1.341131828e-08	1.565591923e-08	1.704783514e-08	1.166478647e-08	1.281131556e-08	1.63535514e-08	1.417654705e-08	1.830783347e-08	1.317254483e-08	1.077803091e-08	1.276734007e-08	1.270808259e-08	1.02016795e-08	5.808868053e-09	1.074400657e-08
1005.830627	1.80371611e-08	1.675772232e-08	1.369323765e-08	1.745790534e-08	1.554299267e-08	1.392157412e-08	1.387099058e-08	1.562055907e-08	1.757348045e-08	1.539556926e-08	1.005232786e-08	1.34430227e-08	1.109359005e-08	1.214460266e-08	1.223586032e-08
1005.842957	1.160314689e-08	1.138253403e-08	1.28876767e-08	1.273731876e-08	1.382722026e-08	1.540061945e-08	1.384486037e-08	1.272064676e-08	1.476804012e-08	1.040678921e-08	1.154689766e-08	1.014714179e-08	1.151333073e-08	1.061328714e-08	1.140013151e-08
1005.855408	1.556509588e-08	1.18098944e-08	1.052799359e-08	1.420848861e-08	1.689121376e-08	1.18421779e-08	1.462306365e-08	1.543305039e-08	1.433971342e-08	1.528020555e-08	9.261556855e-09	1.09837357e-08	1.149431039e-08	9.909946641e-09	1.223675827e-08
1005.867798	1.440172248e-08	1.227179958e-08	1.290168683e-08	1.246850356e-08	1.352500778e-08	9.025162839e-09	1.171737818e-08	1.081917578e-08	1.226990243e-08	1.082425971e-08	1.290078711e-08	1.366490388e-08	1.271191685e-08	1.206122757e-08	1.236546332e-08
1005.880127	1.311688624e-08	1.124515681e-08	1.654787773e-08	1.58114144e-08	1.450218701e-08	1.46100545e-08	9.909207677e-09	1.76111481e-08	1.191650245e-08	1.138165029e-08	1.324423238e-08	1.117843773e-08	1.326084398e-08	8.924582851e-09	2.005789312e-08
1005.892578	8.628407322e-09	1.715187992e-08	9.739301809e-09	1.267499528e-08	1.726854926e-08	1.255008808e-08	9.401503576e-09	1.691407547e-08	1.4021734e-08	8.912766525e-09	1.750868606e-08	2.030881063e-08	1.578341191e-08	1.171233599e-08	1.218004453e-08
1005.904968	1.389866355e-08	1.275194617e-08	1.800938954e-08	1.476960865e-08	1.236851865e-08	7.898189658e-09	1.416471385e-08	1.786796133e-08	1.117746251e-08	6.822145959e-09	1.197147714e-08	1.758063028e-08	1.483038137e-08	1.205858435e-08	7.532831248e-09
1005.917297	1.230848579e-08	1.173560804e-08	9.309538029e-09	1.991658927e-08	1.454989462e-08	1.010474193e-08	1.590066212e-08	1.670121819e-08	1.142450401e-08	1.163605479e-08	1.385111581e-08	1.509859437e-08	1.659390314e-08	1.313827358e-08	7.110869671e-09
1005.929749	1.407532491e-08	1.823123874e-08	8.742712332e-09	1.495089741e-08	7.605780894e-09	1.947267059e-08	1.435606301e-08	1.588789011e-08	1.601097743e-08	1.876212785e-08	1.245159975e-08	6.93440283e-09	1.140858696e-08	2.021180912e-08	1.403357697e-08
1005.942139	1.691814511e-08	1.02895461e-08	1.052624654e-08	1.167496944e-08	1.629496182e-08	1.63968803e-08	1.305747599e-08	1.528992932e-08	1.193536736e-08	1.577816988e-08	1.575391018e-08	9.544579349e-09	1.29662725e-08	6.947026066e-09	1.270589589e-08
1005.95459	1.729166499e-08	1.420709062e-08	1.594156451e-08	1.09648699e-08	1.199616317e-08	9.125730394e-09	1.124284754e-08	1.540071359e-08	1.774369807e-08	8.743033852e-09	1.30608715e-08	1.941540262e-08	8.7814227e-09	1.214127998e-08	8.391986661e-09
1005.966919	1.408298456e-08	1.67003904e-08	1.392785265e-08	1.760434998e-08	1.194797683e-08	1.75354895e-08	1.376800807e-08	1.46835859e-08	1.424941853e-08	1.124932592e-08	1.289637197e-08	1.928120064e-08	1.13706049e-08	9.27331012e-09	1.198545885e-08
1005.979309	1.372701774e-08	8.227481807e-09	8.798976658e-09	1.253928783e-08	1.272268424e-08	1.334091149e-08	1.244255809e-08	8.454313694e-09	1.350071166e-08	1.460363297e-08	1.404120464e-08	1.309971065e-08	1.707788755e-08	1.572811392e-08	1.206693678e-08
1005.99176	1.48816417e-08	8.50859827e-09	1.375517122e-08	7.752218423e-09	1.290873541e-08	1.330531507e-08	1.256250659e-08	1.401204042e-08	8.920685524e-09	7.999910956e-09	1.306777619e-08	9.168222626e-09	1.484196765e-08	9.653950528e-09	1.379021075e-08
1006.004089	1.361103497e-08	1.75954451e-08	1.191371712e-08	1.15461205e-08	1.022121232e-08	1.693507379e-08	8.425806719e-09	1.181526965e-08	7.826479909e-09	1.392126059e-08	1.673842931e-08	1.362352986e-08	1.435332742e-08	1.184358034e-08	1.069671907e-08
1006.016541	1.194759758e-08	1.547037876e-08	1.277383088e-08	1.261916793e-08	1.442426178e-08	1.408822214e-08	1.323276333e-08	1.633921975e-08	8.75568773e-09	1.407035466e-08	1.190746701e-08	1.221311319e-08	9.251937882e-09	1.215373846e-08	1.174630615e-08
1006.028931	1.178519948e-08	1.937909566e-08	1.586674436e-08	1.573611641e-08	1.173718278e-08	1.236356439e-08	1.37413112e-08	1.29485036e-08	1.39160008e-08	1.435615626e-08	1.256984916e-08	1.385830917e-08	1.891233481e-08	1.162715257e-08	1.67591665e-08
1006.04126	1.408179884e-08	1.3329994e-08	1.03125819e-08	6.800460195e-09	1.821569029e-08	9.891161667e-09	1.21659598e-08	1.076838441e-08	1.154135187e-08	1.177974607e-08	1.267895477e-08	8.357479153e-09	8.070762725e-09	1.055009591e-08	1.532560567e-08
1006.053711	1.289350848e-08	1.501316582e-08	1.309007036e-08	1.374788816e-08	1.220227297e-08	1.369124192e-08	9.318116945e-09	8.639442051e-09	9.840976034e-09	1.364303159e-08	1.173019371e-08	1.221984736e-08	1.06513296e-08	1.381116466e-08	1.023905405e-08
1006.066101	1.270874161e-08	8.463395318e-09	9.764093534e-09	1.53118549e-08	1.490062029e-08	1.584893994e-08	1.425339669e-08	1.429317553e-08	6.427470112e-09	1.166423313e-08	1.51268047e-08	1.379532222e-08	9.556694103e-09	1.347296585e-08	1.085079671e-08
1006.07843	9.973585513e-09	1.364336555e-08	1.231363456e-08	1.152429263e-08	1.26092603e-08	1.037782038e-08	7.935207158e-09	1.370392777e-08	1.186355014e-08	1.387910231e-08	1.226349333e-08	1.235582836e-08	1.448884213e-08	1.398789085e-08	7.19546156e-09
1006.090881	1.937018723e-08	1.030372587e-08	7.399869162e-09	1.566538366e-08	1.199444188e-08	1.555999418e-08	1.760771262e-08	1.207825218e-08	1.585845943e-08	1.395451488e-08	1.127180393e-08	1.170581854e-08	8.961004383e-09	1.606409583e-08	7.524437073e-09
1006.103271	1.674537842e-08	1.148521278e-08	1.242149228e-08	1.964550123e-08	1.65995786e-08	1.573494046e-08	9.313234628e-09	1.273541894e-08	9.874932871e-09	1.661865134e-08	1.144972739e-08	1.773260294e-08	9.51430934e-09	1.027457852e-08	1.225508139e-08
1006.115723	1.234655578e-08	1.120161208e-08	1.59464264e-08	1.828164997e-08	7.304545857e-09	1.670535177e-08	1.15529426e-08	2.093392837e-08	1.56039679e-08	1.594843191e-08	1.088482016e-08	1.5749686e-08	6.622886684e-09	1.360795387e-08	1.376874526e-08
1006.128113	1.155143359e-08	1.218241064e-08	1.302741026e-08	1.593923926e-08	1.30569715e-08	8.554692066e-09	1.05326734e-08	1.51871884e-08	1.655424242e-08	1.178787468e-08	1.507030412e-08	1.283219309e-08	8.628843418e-09	1.089727597e-08	1.327023824e-08
1006.140442	1.89712015e-08	1.485177048e-08	1.368896996e-08	1.562070118e-08	9.547253654e-09	1.530184868e-08	1.7752118e-08	2.026741264e-08	1.480234513e-08	1.269290006e-08	1.010574646e-08	1.668326988e-08	1.37291849e-08	1.010536455e-08	1.021620832e-08
1006.152893	1.07281295e-08	1.509562075e-08	8.49939763e-09	9.156465808e-09	1.392897442e-08	1.31904514e-08	1.368426616e-08	1.633065949e-08	9.667362022e-09	1.571105734e-08	1.167797148e-08	8.794642348e-09	6.884437465e-09	1.451881548e-08	1.104552361e-08
1006.165283	1.069648459e-08	1.112999204e-08	1.43286929e-08	1.596467847e-08	1.385779225e-08	1.445698405e-08	1.094762947e-08	1.307137865e-08	1.489063983e-08	1.219645451e-08	1.429259022e-08	9.737934015e-09	1.465500343e-08	1.650320591e-08	1.639695135e-08
1006.177612	1.168897423e-08	1.354238055e-08	1.724640519e-08	1.705800479e-08	1.210409817e-08	9.67599334e-09	1.458591914e-08	9.766155884e-09	1.32675968e-08	1.683823747e-08	1.705293862e-08	1.091209612e-08	1.427116025e-08	1.214413015e-08	1.439273678e-08
1006.190063	9.379958144e-09	1.271899919e-08	1.420394291e-08	1.257546423e-08	1.022540896e-08	1.093737456e-08	1.275681161e-08	1.63715228e-08	1.378321368e-08	9.244049082e-09	1.427262131e-08	1.405728689e-08	1.330681876e-08	1.255237958e-08	1.340960853e-08
1006.202454	1.136343464e-08	1.416300677e-08	1.195930022e-08	9.302088877e-09	1.182091136e-08	1.413832251e-08	9.63271507e-09	1.996944476e-08	1.726604104e-08	1.69120824e-08	8.960976849e-09	1.344393219e-08	8.402411211e-09	1.270557615e-08	1.28798181e-08
1006.214905	1.307835351e-08	1.056998755e-08	1.531385152e-08	8.489638326e-09	1.011479256e-08	8.864390999e-09	1.201690658e-08	1.269737293e-08	1.313420395e-08	1.265463023e-08	9.887608954e-09	1.438948249e-08	7.47286677e-09	1.500766089e-08	1.390338866e-08
1006.227295	1.395076055e-08	9.269954582e-09	1.161640828e-08	1.287966001e-08	1.015922813e-08	1.160126839e-08	1.023578466e-08	1.811380024e-08	1.031545249e-08	1.112132164e-08	1.079878142e-08	1.493679669e-08	1.33035476e-08	1.402513483e-08	1.569676122e-08
1006.239624	1.141989792e-08	1.632378321e-08	9.662417533e-09	1.545897277e-08	1.420127393e-08	1.397140093e-08	1.211951695e-08	1.29286688e-08	1.189808074e-08	1.095434055e-08	1.610790257e-08	1.886226642e-08	1.064786925e-08	1.604933786e-08	8.033359755e-09
1006.252075	1.838676233e-08	1.32062814e-08	1.311747422e-08	1.23129329e-08	7.352517262e-09	1.391514992e-08	1.120592685e-08	8.497450743e-09	1.159302609e-08	1.254542248e-08	9.083716002e-09	9.548337232e-09	1.265220284e-08	1.735007338e-08	1.081685497e-08
1006.264465	1.162541441e-08	9.127426814e-09	1.178514175e-08	1.696271568e-08	1.210930112e-08	1.315615528e-08	1.448674158e-08	8.545448793e-09	1.495321378e-08	1.066319388e-08	1.312189557e-08	9.541123447e-09	1.081024958e-08	1.132000893e-08	1.139879391e-08
1006.276917	1.644275471e-08	9.768828413e-09	1.160666585e-08	1.119370285e-08	1.16793677e-08	1.76819821e-08	1.084620216e-08	1.305503083e-08	1.160912699e-08	1.663923221e-08	8.164827037e-09	1.287397744e-08	1.205295952e-08	8.529980278e-09	1.475467304e-08
1006.289307	1.120545523e-08	1.382490122e-08	1.436337982e-08	9.836701231e-09	1.291791829e-08	1.544728256e-08	1.658423088e-08	9.640432452e-09	1.729921095e-08	1.451097376e-08	1.912409076e-08	1.100295233e-08	7.019664405e-09	1.427575036e-08	1.335046118e-08
1006.301636	1.662227866e-08	1.067301181e-08	1.135673777e-08	1.311654252e-08	8.818263453e-09	1.174842357e-08	1.448421916e-08	1.690922602e-08	1.214026923e-08	1.098226754e-08	5.976667605e-09	1.088260326e-08	1.213137502e-08	1.387846549e-08	1.270802752e-08
1006.314087	1.227010227e-08	1.116747494e-08	1.029356067e-08	9.053112926e-09	1.463014332e-08	1.310278641e-08	1.380574144e-08	1.173554143e-08	1.308532571e-08	1.203908351e-08	1.239593939e-08	1.134499428e-08	1.467597865e-08	1.751469725e-08	1.18585417e-08
1006.326477	1.001668348e-08	1.258911819e-08	1.200719435e-08	1.217127998e-08	1.180251452e-08	1.606620259e-08	1.367878344e-08	1.645583048e-08	8.186769485e-09	6.069952097e-09	1.104000358e-08	1.488670076e-08	1.887881318e-08	1.036864461e-08	1.090751756e-08
1006.338867	9.231809983e-09	1.204135724e-08	1.351801071e-08	1.392373061e-08	9.548768887e-09	9.809574486e-09	1.45165675e-08	1.503351754e-08	1.883998202e-08	1.797933535e-08	1.153642515e-08	1.097781865e-08	1.392117799e-08	1.77636803e-08	1.449557629e-08
1006.351318	9.941673262e-09	1.086914558e-08	1.522621851e-08	9.242561383e-09	1.337142663e-08	1.063975397e-08	9.822046287e-09	1.193101351e-08	2.248802389e-08	1.457046217e-08	9.624065989e-09	1.239347558e-08	1.420713769e-08	1.027701924e-08	1.069847144e-08
1006.363647	9.554955049e-09	1.307234498e-08	1.296191954e-08	1.172309094e-08	8.674617469e-09	1.124304116e-08	1.070733635e-08	1.39697347e-08	1.038961717e-08	1.310070985e-08	1.421764484e-08	1.268251992e-08	1.42887151e-08	1.166826546e-08	8.015393682e-09
1006.37616	1.689413942e-08	1.092594015e-08	1.786881221e-08	1.00184181e-08	1.697565999e-08	1.441610831e-08	1.0036735e-08	1.291535323e-08	1.553625673e-08	1.12918972e-08	1.35949394e-08	1.134829919e-08	1.578607645e-08	9.174478066e-09	1.268792627e-08
1006.388489	8.887062641e-09	8.024336751e-09	8.646479976e-09	1.381428394e-08	7.706975502e-09	6.825181753e-09	8.581993782e-09	1.783238268e-08	9.379967914e-09	1.430836161e-08	1.452427778e-08	1.104623415e-08	6.84850443e-09	1.425004381e-08	9.38859035e-09
1006.400879	1.87559035e-08	1.277663131e-08	9.228832809e-09	1.275514627e-08	1.083998935e-08	1.269879757e-08	1.130430416e-08	2.009994837e-08	9.585154004e-09	1.447134856e-08	1.394843263e-08	1.514360548e-08	8.454752454e-09	1.259209359e-08	1.192070709e-08
1006.41333	1.316809684e-08	1.405076144e-08	1.263532834e-08	1.375075609e-08	1.08635021e-08	1.527888216e-08	1.757887524e-08	1.433501939e-08	1.255179161e-08	1.005302419e-08	1.336573785e-08	1.2890645e-08	1.115839066e-08	1.079647127e-08	1.192902488e-08
1006.42572	1.225764379e-08	1.105417358e-08	1.37800269e-08	1.37181102e-08	1.308937403e-08	1.239979408e-08	1.063662847e-08	1.400987504e-08	1.733875976e-08	1.318644305e-08	7.193760698e-09	1.386823101e-08	1.306162734e-08	1.103004177e-08	1.54957096e-08
1006.438049	1.32770781e-08	9.015830749e-09	1.061374366e-08	1.317146303e-08	1.252485049e-08	8.541121588e-09	1.270960759e-08	1.279927542e-08	1.68344414e-08	1.296121788e-08	1.853348053e-08	1.564976948e-08	9.709050452e-09	1.173849462e-08	1.644076519e-08
1006.450562	1.162322771e-08	1.416470674e-08	1.638892932e-08	1.374210701e-08	1.137646244e-08	1.041003816e-08	9.387075117e-09	1.617368817e-08	1.068985966e-08	1.15680221e-08	1.15791936e-08	1.193841381e-08	1.203684885e-08	1.541556927e-08	1.459328214e-08
1006.462891	1.512368897e-08	1.189181553e-08	8.537649698e-09	1.463051102e-08	1.32816913e-08	1.262126315e-08	9.956350411e-09	1.5190464e-08	8.609691626e-09	1.483507361e-08	1.139428107e-08	1.160614094e-08	2.132394705e-08	1.078911271e-08	8.763907822e-09
1006.475403	1.170848218e-08	1.680824546e-08	1.629124391e-08	1.118957993e-08	1.040534858e-08	7.104006272e-09	1.248970705e-08	1.524739446e-08	9.841389037e-09	1.301363461e-08	1.431283625e-08	7.295912763e-09	1.779487668e-08	1.105165115e-08	1.721701359e-08
1006.487732	1.875107003e-08	1.2798826e-08	1.464855615e-08	1.133289818e-08	1.711193853e-08	1.275321893e-08	1.113591619e-08	1.34961935e-08	1.199086608e-08	1.239631331e-08	1.39730707e-08	1.634709612e-08	1.053441334e-08	1.674658812e-08	9.25586896e-09
1006.500122	1.328926214e-08	1.057496402e-08	1.646624526e-08	1.113990056e-08	7.179199013e-09	1.577078379e-08	1.705051034e-08	1.45425334e-08	1.834120233e-08	1.693589802e-08	1.081144685e-08	8.411031871e-09	1.368292324e-08	1.606307976e-08	1.298547847e-08
1006.512573	1.209290357e-08	8.849302624e-09	1.113558934e-08	1.256754256e-08	9.472425511e-09	1.916574455e-08	1.075547384e-08	1.293340457e-08	1.182875309e-08	1.195602106e-08	1.053731236e-08	9.023700898e-09	1.284817763e-08	1.248648562e-08	1.431152175e-08
1006.524963	1.385646442e-08	1.376989811e-08	9.068837237e-09	1.051088372e-08	1.198519772e-08	1.135997252e-08	1.094330582e-08	1.599404165e-08	9.482501895e-09	9.714471894e-09	1.066878497e-08	9.998333717e-09	1.706351505e-08	8.826370745e-09	9.706827342e-09
1006.537415	9.894518094e-09	1.174549524e-08	1.45582133e-08	1.650666626e-08	9.905257059e-09	1.796172278e-08	1.048252241e-08	1.352918133e-08	1.023500129e-08	1.224914303e-08	1.219719259e-08	1.338700084e-08	1.251521109e-08	1.252282011e-08	1.336298716e-08
1006.549805	1.449162035e-08	1.163521457e-08	1.121826632e-08	1.282299333e-08	1.436584451e-08	1.329470489e-08	1.165864472e-08	1.256521553e-08	1.390716076e-08	1.281967599e-08	1.14092229e-08	1.597521759e-08	1.653705262e-08	8.320259148e-09	1.67277765e-08
1006.562195	1.089223733e-08	1.142000894e-08	1.637054581e-08	1.604385425e-08	1.130521099e-08	1.657597437e-08	1.224139368e-08	1.472018152e-08	1.762257362e-08	8.059063639e-09	9.46829104e-09	1.318631515e-08	1.166482999e-08	1.603521405e-08	1.036104447e-08
1006.574646	1.53999995e-08	1.076801848e-08	9.953355473e-09	1.242389835e-08	1.445843889e-08	1.498916014e-08	1.358665713e-08	1.31400455e-08	9.470325857e-09	9.170991966e-09	1.275866435e-08	1.066741984e-08	7.294465032e-09	1.157551122e-08	1.329144084e-08
1006.587036	1.620355761e-08	1.096642865e-08	1.202379618e-08	1.136229422e-08	1.074319034e-08	1.295036078e-08	1.256068227e-08	1.630788837e-08	7.644547217e-09	1.268695815e-08	1.531815386e-08	1.461935994e-08	1.325389576e-08	1.36316034e-08	1.391310622e-08
1006.599365	1.007712758e-08	1.30966189e-08	9.75070602e-09	7.283201597e-09	1.523557103e-08	1.907143599e-08	1.565184959e-08	1.206124889e-08	1.720139764e-08	1.839125652e-08	1.125410787e-08	1.321446064e-08	1.040147346e-08	1.007236428e-08	1.700581542e-08
1006.611877	1.256354665e-08	1.088614887e-08	1.726076526e-08	1.480647427e-08	1.123868465e-08	1.399495808e-08	1.543032191e-08	1.187249232e-08	9.658431388e-09	1.36090339e-08	1.002581307e-08	8.627909942e-09	1.393717408e-08	1.136076655e-08	9.711763838e-09
1006.624207	1.083668533e-08	8.307942778e-09	1.389731796e-08	1.887137913e-08	1.446655773e-08	1.484309564e-08	1.535979877e-08	1.778335523e-08	1.257750171e-08	1.187320375e-08	1.624566615e-08	1.890138535e-08	1.54864086e-08	1.409184325e-08	1.515516956e-08
1006.636719	1.580739095e-08	1.640229463e-08	1.534769822e-08	1.098873081e-08	1.610189315e-08	9.623350117e-09	1.131936767e-08	1.039414865e-08	1.468343935e-08	1.382055093e-08	1.425453355e-08	7.220377629e-09	1.693605789e-08	1.381768033e-08	1.261792892e-08
1006.649048	1.158787821e-08	1.716278142e-08	1.286042739e-08	1.266539762e-08	1.164603258e-08	1.42021781e-08	1.482888212e-08	1.426235396e-08	7.677894764e-09	1.576464292e-08	1.924455617e-08	1.392014504e-08	1.202392941e-08	1.454731802e-08	1.621981482e-08
1006.661438	1.009669148e-08	1.484291712e-08	9.769099307e-09	1.523551951e-08	1.985344333e-08	1.75780599e-08	1.228911817e-08	1.562282037e-08	1.104975933e-08	9.506915255e-09	1.325238141e-08	6.081775528e-09	1.048033837e-08	1.059810639e-08	1.037430142e-08
1006.673889	1.550753659e-08	1.19911352e-08	9.173739102e-09	1.297952412e-08	8.103227422e-09	2.175228353e-08	1.000957628e-08	1.427716434e-08	1.080003997e-08	8.236040294e-09	1.354181656e-08	1.690657925e-08	1.591384269e-08	1.196231825e-08	1.807412531e-08
1006.686279	1.372879677e-08	1.371495451e-08	1.157604146e-08	1.273356709e-08	1.114229686e-08	1.614488809e-08	2.400534349e-08	9.060855177e-09	1.298372787e-08	1.140627148e-08	7.512646505e-09	1.361624147e-08	1.251595361e-08	1.283998241e-08	1.581191533e-08
1006.698669	1.407906769e-08	1.28459261e-08	1.450324305e-08	1.262571114e-08	1.18399468e-08	1.30578881e-08	1.648236569e-08	1.294511787e-08	1.456114962e-08	1.544129624e-08	8.669992724e-09	1.25204167e-08	1.395337446e-08	1.55559956e-08	1.024267071e-08
1006.711121	9.311598603e-09	1.074289724e-08	1.114970072e-08	1.501228475e-08	1.338025601e-08	1.053912246e-08	1.642620084e-08	1.61978555e-08	1.397934302e-08	1.07996101e-08	1.722467502e-08	8.194425583e-09	1.083929035e-08	1.813511119e-08	1.525310012e-08
1006.723511	1.405636318e-08	1.400682681e-08	1.076715872e-08	1.745683598e-08	1.715756603e-08	1.552172257e-08	1.137880545e-08	1.971866048e-08	1.78135906e-08	1.749667433e-08	1.019887463e-08	1.195256694e-08	1.680100148e-08	1.076110134e-08	1.561409668e-08
1006.735962	1.034653252e-08	1.312116904e-08	1.155357765e-08	1.087807622e-08	1.351468892e-08	1.397049143e-08	1.191205001e-08	1.248281656e-08	9.232905107e-09	1.591555687e-08	1.213324641e-08	1.054342125e-08	1.266106864e-08	1.77762729e-08	1.201212729e-08
1006.748352	1.136372862e-08	1.376862269e-08	1.155157747e-08	1.815892681e-08	1.304078534e-08	1.141288219e-08	1.60363065e-08	1.547265427e-08	1.136961458e-08	1.244919812e-08	1.332442334e-08	1.420823192e-08	1.467817867e-08	1.12114007e-08	1.206211131e-08
1006.760742	1.486018331e-08	1.181234932e-08	1.266504768e-08	1.789009652e-08	2.112568787e-08	1.002970951e-08	1.359235302e-08	9.847570759e-09	1.005937911e-08	1.265336369e-08	1.73487571e-08	1.467967081e-08	1.063629096e-08	1.367777713e-08	9.620616304e-09
1006.773193	1.311979414e-08	1.377075876e-08	1.507369163e-08	1.410898154e-08	1.437810404e-08	1.770759184e-08	9.592061367e-09	1.008488137e-08	8.195037537e-09	1.042817299e-08	1.270362571e-08	1.09998668e-08	1.279190265e-08	1.16802763e-08	1.181708154e-08
1006.785583	1.294140528e-08	1.249434955e-08	1.742271216e-08	1.337801514e-08	1.564164442e-08	1.204716238e-08	1.317902143e-08	1.660095528e-08	1.176251274e-08	1.48876298e-08	1.853610421e-08	1.548234785e-08	1.4861814e-08	1.573944353e-08	1.667594773e-08
1006.798096	1.135225514e-08	5.490194521e-09	1.110413894e-08	1.021209695e-08	8.254614769e-09	1.035593744e-08	1.253078974e-08	1.077789502e-08	1.00957287e-08	1.396382743e-08	1.124629367e-08	1.403473249e-08	1.07378666e-08	1.048971399e-08	1.697091179e-08
1006.810425	1.400190719e-08	1.189174537e-08	1.811385175e-08	1.517804193e-08	1.130190252e-08	9.388630318e-09	1.507204495e-08	1.955853079e-08	1.110987125e-08	1.144719075e-08	1.190319132e-08	1.006006389e-08	1.559566343e-08	1.786440329e-08	9.310274329e-09
1006.822815	1.406871775e-08	1.403012551e-08	1.762806967e-08	7.376498079e-09	7.064036023e-09	1.225990331e-08	1.427500251e-08	1.627103963e-08	1.40899834e-08	1.250406889e-08	1.260993265e-08	1.422128548e-08	8.726433798e-09	1.398110516e-08	1.380228731e-08
1006.835327	1.355816437e-08	7.32708072e-09	1.561437379e-08	1.104229508e-08	1.159242302e-08	1.423113627e-08	1.228198698e-08	8.764724946e-09	1.493682689e-08	9.315441751e-09	1.216506273e-08	8.668872731e-09	1.313418974e-08	1.345740142e-08	9.746560004e-09
1006.847656	9.860701589e-09	1.37619427e-08	1.151583451e-08	1.35057574e-08	1.102382008e-08	1.333666155e-08	1.009811168e-08	1.303292319e-08	1.182114051e-08	8.786590122e-09	1.059895549e-08	1.80212858e-08	1.436248454e-08	1.597567589e-08	8.745048241e-09
1006.860046	1.517192594e-08	6.995783508e-09	1.777663883e-08	1.086062174e-08	1.150123108e-08	1.648275649e-08	1.535523175e-08	1.026759389e-08	1.09905347e-08	1.91474161e-08	9.656824673e-09	1.401941496e-08	1.105079583e-08	1.618794876e-08	1.49723558e-08
1006.872559	1.242773617e-08	1.38216647e-08	1.839708297e-08	1.727959464e-08	1.345641021e-08	1.109661341e-08	1.0481501e-08	9.885456898e-09	1.518657911e-08	1.648516879e-08	1.251230142e-08	1.678177775e-08	1.690879259e-08	1.419555407e-08	1.28818769e-08
1006.884888	1.503167724e-08	1.283969464e-08	1.002869698e-08	1.373706038e-08	9.993768479e-09	1.088719959e-08	1.341345968e-08	1.054074428e-08	1.188083054e-08	1.148398265e-08	1.632672486e-08	1.090133317e-08	1.236162017e-08	1.370079161e-08	1.299347652e-08
1006.8974	1.17634098e-08	8.897589332e-09	1.088926371e-08	1.0433995e-08	1.277022488e-08	1.455323684e-08	1.451423426e-08	1.113040593e-08	1.060325072e-08	1.669090288e-08	7.376225852e-09	1.255272242e-08	1.258469418e-08	1.508583658e-08	1.68079044e-08
1006.90979	1.715180531e-08	7.588443651e-09	1.116352877e-08	1.571746466e-08	1.463223676e-08	1.723722676e-08	1.600525223e-08	1.181637632e-08	8.883339397e-09	1.431860053e-08	1.50380739e-08	1.301387442e-08	1.085104007e-08	1.827214469e-08	1.438696184e-08
1006.922119	1.145640116e-08	2.150939515e-08	1.553430629e-08	1.622377432e-08	1.546634643e-08	9.886629293e-09	2.015021039e-08	1.452678777e-08	1.793484117e-08	1.164924779e-08	1.614693268e-08	1.114100989e-08	1.017501106e-08	1.145175688e-08	8.917651506e-09
1006.934631	1.596226085e-08	1.868540522e-08	6.697864929e-09	9.317029814e-09	1.28207267e-08	1.385771231e-08	1.222252344e-08	1.454741483e-08	1.46943524e-08	1.081127365e-08	1.824864704e-08	1.060358468e-08	1.0508173e-08	1.298177654e-08	1.228366564e-08
1006.947021	1.671978822e-08	1.396742455e-08	1.544121453e-08	1.203085009e-08	1.653075543e-08	1.241503522e-08	1.297065655e-08	1.282980833e-08	8.359566372e-09	1.777490688e-08	1.496316138e-08	1.400327942e-08	1.153805762e-08	1.034844388e-08	9.69075753e-09
1006.959412	1.659481086e-08	1.535793182e-08	1.182117693e-08	1.135312644e-08	1.618427881e-08	1.428205731e-08	1.195172672e-08	1.501641123e-08	1.557835994e-08	1.623479129e-08	9.466361917e-09	8.669444718e-09	4.698569978e-09	1.681981665e-08	9.82223991e-09
1006.971863	1.131800786e-08	1.103995206e-08	1.234610814e-08	6.663817498e-09	8.515648631e-09	1.145638251e-08	1.028293095e-08	1.193834986e-08	1.046648457e-08	1.46800021e-08	1.521419257e-08	1.333539945e-08	1.253297821e-08	1.503973657e-08	1.151078077e-08
1006.984253	1.504041514e-08	1.987220699e-08	1.118802828e-08	1.298365238e-08	1.327468357e-08	1.275813855e-08	7.803921953e-09	7.691139281e-09	1.02183888e-08	1.334016186e-08	1.464582056e-08	1.170067598e-08	1.488753565e-08	1.511171099e-08	9.824777436e-09
1006.996704	1.624807133e-08	1.593524956e-08	1.34266136e-08	1.4350654e-08	1.372122238e-08	9.885103402e-09	9.806375267e-09	1.001357486e-08	7.587948936e-09	1.500353264e-08	1.553638285e-08	8.894789794e-09	1.200939614e-08	1.331774779e-08	1.707623731e-08
1007.009094	1.207063072e-08	1.257075777e-08	1.239590119e-08	1.238572533e-08	1.061074073e-08	1.780104952e-08	1.191306875e-08	1.354877277e-08	1.077251621e-08	8.416169983e-09	1.025500485e-08	1.441106168e-08	1.412828432e-08	9.764590025e-09	9.126013722e-09
1007.021484	1.146381567e-08	1.379465608e-08	9.618163155e-09	1.400052163e-08	1.159483975e-08	1.416431683e-08	1.41308254e-08	1.222007029e-08	2.285536915e-08	8.267967644e-09	1.120181725e-08	1.510810499e-08	1.3037317e-08	1.458191434e-08	1.231325086e-08
1007.033997	1.027310415e-08	9.135390222e-09	1.824739471e-08	1.116988368e-08	1.33431417e-08	1.625254065e-08	1.551273421e-08	1.291637375e-08	7.703678584e-09	1.268112726e-08	1.281380424e-08	9.733727602e-09	8.62696492e-09	1.117044235e-08	1.38716274e-08
1007.046387	1.1604115e-08	7.667682489e-09	1.026694374e-08	1.027135266e-08	1.929734417e-08	1.611240741e-08	1.117763659e-08	1.015604667e-08	1.615016743e-08	1.852140308e-08	1.167820329e-08	1.550986184e-08	1.271089189e-08	1.462692456e-08	1.264626803e-08
1007.058838	1.377790237e-08	2.438817681e-08	1.84429485e-08	1.174389563e-08	1.703111074e-08	1.369439939e-08	1.551626205e-08	1.372254577e-08	8.473500124e-09	1.075818279e-08	1.539670791e-08	9.869868478e-09	1.767065783e-08	8.947320218e-09	1.126781868e-08
1007.071228	1.229847868e-08	1.456506027e-08	1.367146041e-08	1.105784619e-08	1.432999586e-08	1.43472878e-08	9.161957415e-09	1.16551595e-08	1.019419749e-08	1.571507546e-08	1.025795093e-08	1.453758358e-08	2.036299662e-08	1.022289542e-08	1.301595898e-08
1007.083618	1.956337847e-08	9.939369328e-09	1.199243282e-08	1.148268858e-08	1.36798155e-08	1.48100332e-08	1.243896897e-08	1.269877448e-08	1.236409908e-08	1.025188201e-08	9.477854057e-09	7.957342341e-09	1.083849721e-08	9.222388186e-09	1.226589053e-08
1007.096069	1.385723625e-08	9.612522334e-09	2.13925393e-08	1.73115744e-08	7.243529332e-09	1.13683809e-08	1.432491281e-08	1.543715733e-08	1.425102436e-08	1.037254282e-08	1.565042318e-08	1.517688553e-08	1.764852975e-08	1.146830808e-08	8.627448089e-09
1007.108459	1.05323128e-08	1.261077642e-08	1.584056797e-08	1.856834864e-08	9.974499449e-09	9.490159769e-09	1.231680091e-08	1.500823288e-08	1.239799907e-08	1.425287621e-08	8.524010831e-09	9.865910755e-09	1.604518296e-08	8.594442491e-09	1.036891639e-08
1007.12085	1.728464305e-08	1.349881273e-08	1.596911225e-08	2.137697663e-08	9.695705572e-09	1.177577413e-08	6.123801466e-09	1.388424664e-08	1.20651853e-08	8.627025316e-09	1.21638255e-08	1.223445434e-08	1.290572538e-08	1.153019191e-08	1.769256919e-08
1007.133362	9.700122483e-09	1.197822908e-08	1.093063595e-08	1.133835159e-08	1.495099866e-08	8.612341063e-09	1.281314166e-08	1.05288569e-08	1.660704463e-08	1.790184356e-08	1.571777375e-08	9.587758143e-09	1.230037139e-08	1.864463073e-08	1.206151712e-08
1007.145752	1.228004631e-08	1.45105048e-08	1.312361686e-08	9.414984348e-09	1.685579676e-08	1.265431759e-08	1.053795184e-08	1.220734447e-08	1.174393205e-08	1.397442873e-08	2.10570601e-08	1.020484053e-08	6.88266244e-09	1.695852347e-08	1.422830564e-08
1007.158203	1.554470508e-08	1.159799634e-08	1.148422069e-08	1.51931232e-08	1.048153742e-08	1.08874465e-08	1.433513042e-08	1.162208463e-08	1.583411624e-08	1.429487817e-08	1.038113329e-08	9.006583035e-09	1.20498429e-08	1.255432558e-08	8.937925067e-09
1007.170593	1.198245947e-08	1.380003933e-08	1.462418631e-08	1.038659292e-08	1.844585285e-08	1.58732103e-08	9.633581044e-09	1.411242501e-08	1.155137497e-08	1.160674223e-08	1.8673882e-08	1.407295169e-08	7.337463082e-09	1.439942299e-08	1.074692246e-08
1007.182983	1.648788306e-08	1.144648021e-08	1.211106593e-08	1.052960208e-08	1.5887899e-08	9.771089715e-09	1.51627102e-08	1.306292496e-08	1.708664499e-08	1.325338328e-08	1.500453628e-08	1.037115105e-08	1.032732477e-08	1.32639828e-08	1.06241087e-08
1007.195496	9.96871119e-09	1.586413312e-08	1.327168242e-08	1.538637484e-08	1.881371681e-08	1.371154834e-08	1.407336914e-08	8.961978715e-09	1.116190607e-08	1.518544757e-08	1.751373802e-08	8.142563068e-09	1.276503703e-08	1.40608849e-08	1.101873615e-08
1007.207886	1.415943274e-08	1.035164221e-08	9.123010791e-09	2.028033563e-08	1.503961577e-08	2.443355918e-08	1.539743444e-08	1.599860333e-08	6.834538713e-09	9.922285216e-09	1.03694342e-08	1.387346682e-08	1.152023099e-08	1.312475728e-08	1.220661261e-08
1007.220276	9.983887495e-09	8.552916597e-09	1.250763315e-08	1.509497771e-08	1.635173241e-08	1.295985363e-08	9.890733565e-09	1.091826185e-08	1.234794578e-08	1.275651051e-08	1.215324552e-08	1.075328449e-08	1.530166749e-08	1.041530595e-08	1.369613312e-08
1007.232727	1.009207473e-08	1.469423605e-08	1.19958683e-08	1.511734382e-08	1.052513632e-08	1.449231402e-08	1.176095221e-08	1.404765904e-08	1.188803633e-08	1.21527961e-08	1.331237254e-08	1.216929668e-08	1.393956683e-08	1.250897697e-08	1.161581054e-08
1007.245117	1.714411191e-08	1.133383609e-08	1.42851011e-08	1.208208911e-08	7.32691996e-09	1.21000312e-08	1.571019226e-08	1.115186077e-08	1.472720879e-08	1.281226769e-08	1.727982202e-08	1.887878653e-08	1.036692598e-08	1.082734524e-08	1.625690693e-08
1007.257629	1.156907814e-08	1.627991075e-08	1.792853688e-08	1.285503703e-08	9.957473068e-09	9.124721423e-09	1.729150334e-08	1.680593975e-08	1.529423521e-08	9.588584149e-09	1.621191892e-08	1.782683157e-08	1.251992554e-08	9.473089868e-09	1.07629079e-08
1007.27002	1.011629891e-08	1.502443148e-08	1.265888017e-08	7.710581507e-09	1.904245117e-08	1.047535125e-08	1.531243576e-08	1.418894424e-08	1.734069066e-08	6.399092367e-09	1.37008298e-08	1.234819447e-08	1.328756305e-08	9.595424011e-09	9.890007924e-09
1007.28241	1.268201011e-08	1.102343461e-08	1.547687489e-08	9.014989644e-09	2.022551548e-08	8.828636489e-09	1.374774872e-08	1.209688794e-08	1.334069033e-08	1.431641206e-08	1.237614988e-08	1.078977263e-08	1.220208201e-08	1.734560406e-08	1.18650858e-08
1007.294861	1.118944404e-08	1.027184648e-08	1.256120896e-08	1.22668542e-08	1.265729832e-08	1.22679582e-08	1.132433969e-08	1.38948506e-08	1.261461247e-08	1.600125366e-08	1.275361861e-08	9.723676975e-09	1.136416206e-08	1.094483792e-08	1.003458383e-08
1007.307251	1.20884609e-08	9.921000022e-09	1.017715245e-08	1.096545166e-08	2.144223288e-08	1.359689605e-08	1.065923794e-08	1.587772047e-08	1.88233642e-08	2.357753814e-08	1.911375769e-08	1.516237624e-08	6.796588625e-09	9.462773676e-09	8.210746749e-09
1007.319763	1.142536554e-08	1.4538168e-08	1.48704542e-08	9.999628681e-09	1.016031614e-08	1.026391772e-08	1.127190075e-08	1.302208741e-08	9.641019538e-09	1.777383574e-08	1.089637625e-08	1.896144042e-08	1.326609755e-08	1.418511353e-08	1.814810524e-08
1007.332153	1.587402032e-08	1.466379995e-08	1.446889986e-08	9.152033797e-09	1.044047693e-08	1.120672888e-08	1.026931162e-08	1.58662985e-08	1.094298074e-08	1.303886599e-08	9.851966354e-09	1.983765507e-08	1.173336805e-08	8.041877386e-09	1.680061423e-08
1007.344543	1.133728578e-08	1.090016166e-08	1.466385413e-08	5.51306778e-09	1.678453998e-08	1.642190028e-08	1.043163955e-08	6.202925285e-09	1.416445894e-08	1.204550681e-08	8.748924252e-09	1.306254216e-08	1.166086161e-08	1.291353868e-08	1.288016449e-08
1007.356995	1.340733302e-08	1.542044359e-08	8.840363996e-09	1.215326684e-08	1.339964939e-08	9.914835175e-09	1.514580816e-08	1.612843725e-08	1.014969353e-08	1.092430768e-08	1.251376514e-08	1.242621028e-08	1.270547934e-08	1.230736313e-08	1.017009055e-08
1007.369385	1.595980414e-08	1.507085123e-08	1.297323138e-08	1.24775914e-08	1.113210679e-08	1.697436502e-08	1.071314593e-08	1.219759316e-08	1.100995739e-08	1.008508121e-08	1.494737845e-08	1.785799775e-08	1.295349161e-08	1.242857639e-08	1.273253947e-08
1007.381775	9.618686292e-09	1.039408648e-08	1.385459125e-08	1.072432987e-08	1.492215951e-08	1.255653359e-08	8.444066779e-09	1.035182606e-08	1.157033847e-08	7.458005769e-09	1.533923921e-08	9.304001125e-09	1.089012347e-08	1.512100489e-08	1.250623871e-08
1007.394287	1.262816962e-08	1.539002348e-08	1.469676914e-08	1.758730228e-08	1.181458398e-08	1.215215129e-08	1.051956566e-08	1.433503627e-08	1.571850383e-08	1.291209539e-08	7.526583801e-09	1.554130691e-08	1.488664214e-08	9.150350699e-09	1.00208819e-08
1007.406677	1.196717569e-08	1.863903343e-08	1.725778809e-08	1.332949218e-08	1.101197267e-08	1.31156499e-08	1.212096556e-08	1.160314067e-08	1.054983656e-08	7.384217238e-09	1.365811109e-08	1.27135138e-08	1.847841169e-08	1.27871731e-08	1.45102943e-08
1007.419189	1.546756678e-08	1.038580155e-08	1.150733198e-08	1.213351197e-08	9.638663201e-09	9.82600934e-09	1.42935761e-08	1.389591642e-08	1.163988284e-08	1.41528318e-08	1.480601863e-08	1.220970525e-08	1.158217167e-08	6.292164567e-09	9.661663469e-09
1007.43158	1.42642449e-08	1.180474651e-08	9.845206428e-09	1.16152874e-08	1.734481714e-08	1.091989077e-08	1.194472343e-08	1.622783508e-08	1.56028559e-08	6.596736934e-09	8.209929625e-09	7.627347642e-09	1.224939705e-08	1.180905329e-08	1.545807748e-08
1007.44397	1.455783671e-08	1.470400157e-08	1.4485666e-08	2.023216084e-08	1.061973798e-08	1.316387443e-08	1.28611477e-08	1.692283291e-08	1.235908087e-08	1.289612239e-08	1.06552287e-08	1.869210031e-08	1.217037049e-08	1.207033939e-08	1.468105637e-08
1007.456482	1.760924206e-08	1.454601062e-08	1.257422877e-08	6.602312919e-09	1.623039125e-08	1.25257662e-08	1.650569992e-08	9.646982768e-09	1.498469615e-08	1.30572122e-08	1.3969367e-08	1.762628976e-08	8.836878784e-09	1.276886685e-08	1.445040176e-08
1007.468872	1.420377238e-08	1.647946668e-08	1.511657999e-08	2.103594632e-08	1.250022574e-08	9.699801851e-09	1.435651331e-08	1.451175002e-08	1.291808882e-08	1.112396752e-08	1.21127659e-08	1.933213056e-08	1.043564879e-08	1.19989938e-08	1.163426067e-08
1007.481262	1.926594173e-08	1.114298964e-08	1.571373609e-08	1.480625844e-08	6.980010792e-09	1.380079606e-08	1.259569782e-08	1.75476238e-08	1.412953221e-08	1.280452722e-08	1.36698608e-08	1.01017319e-08	7.334553853e-09	1.291688712e-08	1.142949024e-08
1007.493713	1.307361419e-08	1.264389926e-08	1.661408788e-08	1.670720096e-08	1.285054196e-08	1.447183884e-08	1.430283714e-08	1.346526535e-08	1.473836608e-08	8.664847506e-09	1.193345334e-08	9.540828572e-09	1.246404402e-08	1.051297271e-08	1.697302565e-08
1007.506104	1.47859085e-08	1.604706767e-08	2.022723677e-08	1.857413245e-08	1.546901629e-08	8.471438662e-09	1.269510985e-08	1.170502539e-08	1.284005435e-08	1.435963703e-08	1.438315334e-08	1.339881806e-08	1.243755943e-08	1.232598112e-08	8.266411555e-09
1007.518616	1.139020789e-08	1.646664138e-08	1.036063235e-08	1.593903498e-08	1.173625375e-08	1.288310614e-08	1.522784743e-08	9.979157944e-09	1.04278115e-08	1.07897975e-08	1.218716061e-08	1.463172961e-08	1.008153827e-08	1.601054223e-08	1.421397844e-08
1007.531006	9.189954575e-09	1.045013143e-08	1.638053071e-08	1.246275794e-08	1.376206082e-08	1.287843077e-08	1.482588896e-08	1.040856557e-08	1.010484052e-08	1.187734355e-08	9.964229442e-09	9.535884082e-09	1.330205901e-08	1.284301021e-08	9.888142749e-09
1007.543396	1.223017598e-08	1.425675844e-08	1.308886954e-08	1.560100849e-08	1.326882337e-08	8.629231552e-09	7.449862949e-09	1.698206198e-08	1.079972645e-08	1.265132621e-08	1.627774182e-08	7.046832451e-09	1.271498462e-08	8.462958334e-09	9.776225163e-09
1007.555908	1.177220277e-08	1.527135751e-08	9.945386736e-09	1.015387152e-08	8.965626463e-09	1.936893845e-08	1.014020778e-08	1.054949461e-08	1.208831613e-08	9.548990931e-09	1.499493507e-08	2.415288236e-08	7.737262386e-09	1.253449966e-08	1.223480428e-08
1007.568298	1.239591008e-08	1.039202946e-08	1.146977979e-08	1.822574625e-08	1.645066838e-08	1.329048605e-08	1.05819975e-08	1.349477863e-08	1.151169204e-08	1.643308067e-08	1.567023844e-08	1.439788555e-08	1.628935209e-08	1.672242256e-08	1.294533991e-08
1007.580811	8.410133923e-09	1.335172595e-08	1.090615243e-08	1.006928141e-08	1.251432202e-08	1.189913235e-08	6.296732469e-09	1.103061553e-08	1.534678518e-08	1.358513124e-08	1.057050003e-08	1.955415563e-08	1.384128989e-08	6.001847908e-09	1.419342421e-08
1007.593201	9.017393943e-09	9.08610609e-09	1.358187429e-08	1.841682895e-08	1.147553785e-08	1.433101637e-08	1.344120815e-08	1.653749848e-08	1.077024159e-08	1.088180301e-08	1.592072962e-08	1.82283646e-08	2.026368406e-08	1.660192339e-08	9.43904066e-09
1007.605591	1.20581749e-08	1.163090158e-08	1.588117016e-08	1.006727235e-08	1.571274488e-08	1.203636657e-08	1.900641955e-08	1.103672798e-08	1.493658885e-08	1.462603105e-08	1.884564504e-08	1.163963059e-08	9.46766221e-09	1.388669357e-08	1.256060767e-08
1007.618103	1.388767057e-08	1.177330944e-08	1.145190787e-08	1.180551124e-08	1.818927053e-08	1.752426293e-08	1.418751339e-08	1.371909786e-08	1.134644378e-08	8.821422703e-09	1.281066808e-08	1.058220711e-08	1.324102961e-08	1.267135907e-08	1.38494114e-08
1007.630493	1.45523984e-08	1.602694866e-08	1.431086361e-08	1.222026125e-08	1.375955261e-08	1.086637624e-08	1.33279654e-08	1.041756104e-08	1.210640921e-08	9.790819711e-09	1.351215229e-08	1.103568348e-08	1.219668189e-08	1.643680747e-08	1.420455664e-08
1007.642883	1.534886174e-08	1.560222351e-08	1.275614903e-08	1.512896475e-08	1.580790432e-08	1.346055889e-08	1.459189214e-08	1.249223835e-08	1.380325632e-08	1.239822645e-08	1.868561661e-08	1.25603945e-08	1.352460277e-08	1.322715271e-08	8.69443717e-09
1007.655396	1.240649805e-08	1.390023829e-08	1.665753224e-08	1.458651777e-08	1.319794229e-08	1.255350579e-08	1.259828686e-08	1.266276684e-08	1.407378392e-08	1.847923237e-08	1.425840868e-08	1.162734709e-08	7.220976705e-09	1.480727896e-08	1.161426777e-08
1007.667786	1.480893186e-08	1.397484528e-08	9.545819246e-09	1.556167994e-08	1.312333264e-08	1.003091832e-08	6.290705734e-09	9.908832865e-09	1.060294164e-08	1.228230584e-08	1.598944088e-08	1.821611662e-08	1.721383569e-08	1.143396311e-08	1.382874082e-08
1007.680298	1.419671225e-08	1.573660313e-08	8.684634345e-09	1.633117641e-08	1.323820253e-08	1.199526434e-08	1.783657488e-08	1.097405278e-08	1.280008544e-08	1.60064495e-08	9.958390557e-09	1.619243939e-08	9.253449562e-09	1.151972295e-08	1.536015759e-08
1007.692688	8.2568965e-09	1.606287547e-08	1.518830395e-08	9.714714366e-09	1.499881641e-08	1.847156206e-08	8.770987492e-09	1.010306061e-08	1.132467542e-08	1.255267001e-08	1.313834996e-08	1.201105615e-08	1.117762682e-08	1.955260487e-08	1.595048182e-08
1007.705078	1.654252024e-08	1.577611464e-08	1.30715625e-08	1.391721316e-08	1.414644135e-08	1.269562677e-08	7.939329194e-09	1.261526883e-08	1.311586839e-08	1.711233288e-08	1.895979551e-08	8.876652302e-09	1.911203995e-08	7.912192679e-09	8.922963701e-09
1007.71759	9.446956106e-09	1.670711036e-08	1.747505607e-08	1.07567848e-08	1.309807551e-08	9.953414981e-09	1.170353059e-08	9.036972948e-09	1.735516086e-08	1.444286379e-08	1.30326443e-08	1.239883485e-08	1.187618448e-08	1.449361964e-08	9.670115375e-09
1007.72998	1.387710125e-08	9.892405117e-09	1.059752375e-08	1.317348097e-08	9.515289889e-09	1.099224267e-08	1.758619028e-08	9.234544684e-09	1.02128519e-08	1.281016093e-08	1.132500405e-08	1.146114936e-08	1.386000914e-08	1.180611253e-08	1.282519158e-08
1007.742371	2.10950315e-08	9.354700126e-09	1.520822046e-08	1.528567317e-08	1.256643767e-08	1.017582019e-08	8.472540003e-09	1.122864735e-08	1.126212812e-08	1.218999479e-08	1.758306212e-08	1.400192229e-08	1.582015408e-08	9.274642387e-09	1.26290729e-08
1007.754883	1.47507313e-08	1.15312897e-08	1.516732873e-08	1.154666851e-08	1.039568609e-08	1.245651049e-08	1.242069914e-08	8.480831148e-09	1.324125254e-08	1.061487609e-08	1.321632848e-08	6.235804317e-09	1.166052765e-08	1.329187604e-08	1.196536115e-08
1007.767273	9.660229061e-09	1.639895686e-08	1.303196751e-08	1.395613669e-08	1.159966967e-08	1.508437819e-08	1.831371854e-08	8.870244095e-09	1.097546853e-08	9.994069572e-09	1.084341328e-08	1.112916781e-08	1.08006537e-08	1.542280081e-08	1.566368013e-08
1007.779785	1.445563136e-08	1.563599561e-08	1.610317035e-08	1.206443567e-08	1.064309885e-08	1.327372612e-08	1.077583711e-08	1.024327911e-08	1.199114674e-08	1.009667816e-08	1.359911916e-08	9.871972573e-09	1.070662936e-08	2.13383391e-08	1.246276327e-08
1007.792175	1.213768996e-08	1.271261763e-08	1.610579936e-08	1.583547515e-08	1.157511687e-08	1.090807178e-08	1.796001747e-08	1.5764682e-08	1.567270935e-08	1.963089424e-08	6.637639327e-09	8.389547723e-09	1.028748908e-08	1.118759752e-08	1.234595626e-08
1007.804565	1.271929673e-08	2.280842182e-08	1.701535268e-08	1.657999071e-08	1.255465243e-08	7.185126272e-09	1.161626972e-08	8.088981041e-09	1.41270533e-08	9.331568407e-09	1.22681314e-08	1.497455315e-08	1.445305919e-08	9.735170892e-09	1.054997778e-08
1007.817078	1.650495562e-08	1.158795904e-08	2.203571192e-08	1.154011819e-08	1.382586401e-08	1.140351991e-08	1.746547973e-08	1.030735408e-08	1.318778864e-08	1.274275174e-08	9.091884579e-09	1.08179341e-08	1.836740715e-08	9.146329916e-09	1.14827321e-08
1007.829468	1.136520478e-08	1.402860494e-08	9.497640896e-09	1.643495651e-08	1.012258277e-08	8.922580008e-09	1.495116742e-08	1.785477544e-08	1.669466521e-08	8.806823715e-09	7.335779095e-09	1.294120899e-08	1.463956067e-08	1.509919834e-08	9.357629338e-09
1007.84198	1.101729374e-08	1.915056913e-08	1.098166802e-08	1.333504862e-08	1.071288303e-08	1.445244813e-08	1.451468012e-08	1.094743318e-08	1.301933406e-08	1.340179789e-08	1.038337594e-08	1.085178969e-08	1.281384243e-08	1.321348453e-08	1.175054276e-08
1007.85437	1.225525104e-08	1.67279719e-08	1.38563907e-08	9.711217608e-09	7.511604672e-09	8.982171451e-09	1.27382993e-08	9.885293473e-09	1.179109699e-08	1.538414907e-08	8.283929986e-09	1.371145153e-08	6.68973632e-09	1.541358152e-08	1.106460967e-08
1007.86676	1.269919903e-08	1.395809068e-08	6.40961284e-09	1.166623953e-08	1.651056358e-08	1.829697105e-08	1.25337607e-08	1.920349568e-08	1.097455282e-08	1.481485068e-08	1.191775834e-08	1.876603939e-08	1.766342983e-08	8.028734122e-09	1.48358188e-08
1007.879272	1.040776443e-08	1.375212122e-08	1.508086989e-08	1.354768564e-08	1.818980877e-08	1.81683415e-08	1.245954628e-08	1.324109888e-08	1.657591575e-08	1.606440492e-08	1.628936097e-08	2.048116698e-08	1.20991448e-08	1.262495886e-08	1.318085197e-08
1007.891663	9.243269261e-09	1.365342861e-08	1.422439944e-08	1.51087054e-08	1.633202196e-08	1.135798566e-08	1.062167776e-08	8.798989981e-09	1.576887954e-08	1.245651049e-08	1.747830858e-08	1.127739235e-08	1.732966126e-08	1.312530173e-08	1.092402169e-08
1007.904114	1.428488172e-08	1.201016087e-08	8.566969356e-09	1.58233231e-08	1.654884585e-08	1.770811053e-08	1.343022671e-08	1.206197453e-08	1.050296117e-08	1.293105356e-08	1.108293723e-08	1.24013857e-08	1.30495339e-08	1.788485271e-08	1.859305598e-08
1007.916565	1.958614604e-08	1.072026556e-08	1.525773996e-08	1.357152524e-08	8.929787576e-09	1.695756069e-08	8.892527603e-09	1.10053433e-08	1.033245667e-08	1.27974733e-08	1.10693481e-08	1.377429726e-08	1.266168415e-08	8.593693757e-09	1.168342756e-08
1007.929016	1.287849916e-08	9.89052662e-09	1.676239947e-08	1.667219607e-08	1.067892264e-08	1.165555386e-08	1.30279405e-08	1.205658773e-08	1.335939714e-08	1.338535771e-08	1.460347487e-08	1.095680524e-08	7.822658965e-09	1.253703363e-08	1.982764708e-08
1007.941528	2.366454055e-08	1.076648637e-08	1.896412805e-08	1.172698472e-08	1.399920979e-08	1.169876551e-08	1.243476788e-08	7.062890717e-09	9.240536336e-09	1.138598815e-08	1.241100733e-08	9.292940639e-09	1.045104892e-08	9.122400613e-09	1.312439668e-08
1007.953918	1.204180666e-08	1.494062296e-08	1.926387405e-08	8.759325709e-09	1.447279629e-08	1.315506815e-08	1.038184649e-08	8.641253935e-09	1.468910682e-08	1.602315969e-08	1.291094076e-08	1.310771491e-08	9.040181936e-09	1.353604961e-08	2.040412816e-08
1007.966309	1.210104283e-08	1.31283926e-08	1.386515347e-08	2.09255866e-08	1.694304252e-08	1.25874724e-08	1.303306174e-08	1.345748046e-08	2.171683811e-08	1.429073837e-08	9.150054936e-09	1.203282096e-08	1.012025042e-08	1.04019735e-08	7.754475284e-09
1007.978821	1.091298252e-08	1.248820514e-08	1.313706299e-08	1.396812532e-08	1.122819082e-08	1.324203147e-08	1.117157922e-08	1.051983656e-08	1.120626969e-08	1.477525213e-08	1.26734534e-08	9.385266786e-09	8.764440729e-09	1.088444535e-08	1.577546449e-08
1007.991211	6.170055578e-09	1.446705777e-08	1.473783584e-08	6.026081856e-09	9.843410531e-09	1.771353553e-08	1.49620849e-08	1.331466049e-08	1.239406089e-08	1.702691144e-08	1.947329231e-08	1.526379378e-08	1.470393762e-08	1.500911218e-08	1.496137081e-08
1008.003601	6.695096033e-09	9.508047683e-09	1.831306484e-08	1.301273489e-08	1.008723949e-08	1.488578505e-08	1.086079759e-08	1.415679218e-08	1.151302254e-08	1.516193393e-08	8.214395386e-09	1.97612362e-08	9.913569521e-09	1.219523149e-08	9.910569254e-09
1008.016113	8.505206317e-09	1.158362561e-08	1.055680254e-08	1.265769356e-08	8.40831138e-09	8.050607292e-09	2.098437513e-08	1.073929479e-08	1.566382757e-08	1.804432337e-08	1.654714765e-08	1.298346763e-08	1.155973273e-08	1.190409904e-08	9.735528828e-09
1008.028564	1.13558869e-08	1.059986854e-08	1.300708785e-08	1.526600713e-08	1.405158923e-08	1.574342434e-08	1.337284328e-08	1.395653904e-08	1.935574012e-08	1.311953923e-08	1.732139765e-08	6.23808516e-09	1.241918124e-08	1.596397148e-08	1.240529901e-08
1008.041077	1.474925604e-08	1.468463751e-08	1.164147978e-08	1.040850783e-08	8.297931231e-09	1.1147824e-08	1.346631961e-08	1.561308771e-08	1.57091673e-08	1.469559585e-08	1.301850894e-08	1.123496229e-08	1.174180841e-08	1.437909969e-08	1.301131647e-08
1008.053467	1.543101824e-08	1.396003935e-08	9.79626158e-09	1.103042102e-08	1.416591555e-08	9.978701421e-09	1.078937117e-08	1.222244972e-08	1.559778084e-08	1.104675906e-08	1.366222602e-08	1.011983564e-08	1.322266474e-08	1.242446501e-08	9.458231531e-09
1008.065857	1.735974919e-08	1.190590115e-08	1.370541725e-08	1.897455526e-08	1.352289924e-08	1.169926733e-08	1.545638817e-08	1.407401573e-08	1.391473337e-08	9.159729863e-09	9.094820896e-09	1.157294793e-08	1.103382363e-08	1.568178298e-08	1.155740659e-08
1008.078369	1.536503724e-08	1.648839465e-08	1.206956757e-08	1.489764312e-08	1.225654689e-08	1.256750704e-08	1.12342029e-08	1.93779357e-08	1.181927978e-08	1.773051928e-08	2.054755832e-08	1.064890931e-08	1.168984909e-08	8.756434688e-09	1.230459112e-08
1008.090759	1.154721563e-08	1.025708496e-08	1.284605844e-08	7.014807846e-09	1.186921761e-08	1.327074539e-08	1.295015295e-08	1.326120014e-08	1.270691996e-08	1.093959678e-08	1.601500621e-08	1.362726021e-08	1.140083494e-08	1.458772569e-08	1.582000486e-08
1008.103271	1.163903462e-08	7.942779767e-09	1.08909024e-08	8.716383171e-09	8.249176453e-09	1.308977193e-08	7.802312574e-09	1.36116185e-08	1.652176174e-08	1.262113791e-08	9.406355694e-09	1.187915455e-08	1.458309651e-08	1.382035375e-08	1.37206646e-08
1008.115723	1.57607829e-08	9.66474456e-09	1.085722801e-08	1.485066914e-08	1.55955302e-08	9.537654222e-09	1.612660405e-08	1.345090972e-08	1.257918303e-08	8.427218035e-09	1.750938594e-08	1.48828887e-08	1.142294881e-08	1.536109373e-08	1.380945758e-08
1008.128113	1.46593564e-08	1.02175477e-08	9.888680097e-09	1.043994757e-08	9.504813825e-09	1.138253669e-08	1.134850436e-08	9.722017857e-09	1.433430707e-08	1.846287567e-08	1.288561613e-08	9.153259484e-09	1.035984365e-08	1.414066642e-08	1.276673789e-08
1008.140625	9.48350376e-09	1.323310794e-08	1.586772491e-08	1.071887823e-08	1.023568696e-08	9.460366712e-09	1.404325811e-08	7.25169258e-09	8.475693924e-09	1.708706598e-08	1.328367372e-08	1.403063887e-08	1.325331755e-08	1.503041425e-08	1.452492615e-08
1008.153015	1.306019648e-08	1.414510375e-08	1.304316299e-08	1.485944967e-08	1.694490948e-08	1.913768521e-08	1.438457087e-08	1.274123651e-08	1.490629487e-08	1.451564824e-08	1.090842172e-08	9.640497289e-09	1.163252517e-08	1.201342048e-08	1.256345339e-08
1008.165466	8.851839262e-09	1.416191431e-08	1.371761638e-08	1.677989836e-08	9.614928409e-09	1.324669352e-08	1.27524471e-08	1.815466177e-08	1.438151465e-08	1.243687997e-08	8.401501717e-09	9.330093143e-09	6.737457259e-09	1.281809769e-08	1.187366649e-08
1008.177917	1.90689331e-08	1.275987405e-08	1.700963104e-08	9.867682671e-09	1.590659515e-08	1.419172868e-08	1.162902663e-08	7.131521595e-09	1.609702593e-08	1.278077377e-08	1.734271038e-08	1.038672259e-08	1.167908614e-08	1.190411592e-08	1.034898034e-08
1008.190369	1.783843473e-08	4.013141375e-09	5.660145241e-09	1.227464441e-08	9.283521507e-09	1.599046584e-08	1.577509501e-08	1.346289658e-08	1.346997447e-08	1.324016097e-08	1.238713576e-08	1.084888712e-08	1.198064314e-08	1.105924241e-08	1.420976314e-08
1008.202881	1.947981154e-08	1.139732575e-08	1.442400954e-08	1.087468782e-08	7.192775264e-09	1.106901948e-08	1.161525631e-08	1.261679916e-08	1.480752321e-08	1.247903469e-08	9.284550018e-09	1.579437203e-08	1.226343649e-08	1.435443586e-08	1.489326618e-08
1008.215271	1.062061017e-08	1.637411451e-08	1.508956338e-08	1.51786832e-08	1.158611873e-08	1.214545797e-08	1.91707219e-08	1.132078609e-08	1.864207277e-08	1.22698891e-08	1.154275697e-08	1.131536909e-08	1.038927167e-08	1.480934397e-08	1.364033864e-08
1008.227722	1.115194248e-08	9.921489408e-09	1.367616687e-08	9.105349363e-09	1.073123901e-08	1.130208904e-08	1.262338589e-08	1.581095255e-08	1.2816189e-08	8.887871772e-09	9.895696707e-09	1.402711813e-08	8.864630807e-09	1.060270716e-08	1.510483472e-08
1008.240234	1.270073824e-08	1.451005627e-08	1.278954365e-08	8.690562048e-09	1.585600096e-08	8.636045656e-09	1.330948418e-08	1.666272453e-08	9.433089865e-09	1.088236257e-08	1.188979848e-08	1.265081018e-08	1.847445752e-08	8.056637135e-09	1.256861548e-08
1008.252625	1.45570267e-08	1.062916066e-08	1.906912317e-08	1.127197624e-08	1.501108216e-08	1.22018422e-08	1.74189001e-08	1.530205473e-08	1.048539211e-08	1.551764051e-08	8.247726946e-09	1.240767222e-08	9.881030216e-09	1.345713407e-08	8.7948413e-09
1008.265015	2.007783451e-08	1.177253406e-08	1.106023007e-08	1.148189011e-08	1.33057485e-08	1.191472165e-08	1.285381312e-08	1.950490081e-08	1.55598574e-08	1.628597346e-08	1.798791516e-08	1.347875589e-08	8.383432615e-09	1.708075281e-08	1.621826762e-08
1008.277527	1.467555588e-08	1.421967433e-08	1.167579367e-08	1.122517101e-08	1.07322764e-08	8.053077316e-09	7.634430865e-09	1.357336199e-08	6.383570117e-09	1.505314273e-08	9.304279125e-09	1.306828779e-08	1.009525885e-08	1.711416253e-08	1.571631891e-08
1008.289978	1.463454424e-08	1.903297964e-08	9.506226029e-09	1.081567991e-08	1.404910233e-08	1.353006862e-08	1.196437704e-08	1.738044375e-08	9.505744636e-09	1.684339246e-08	1.848201414e-08	8.653457506e-09	1.265684801e-08	1.728767529e-08	1.512194814e-08
1008.30249	1.328973021e-08	1.687534024e-08	8.649945649e-09	1.282169659e-08	1.234140434e-08	1.639727998e-08	1.829976704e-08	2.0370992e-08	1.034573671e-08	9.58987556e-09	1.218051882e-08	1.678236927e-08	8.76702444e-09	7.1509767e-09	1.192279608e-08
1008.31488	1.314730902e-08	1.614995604e-08	1.362185476e-08	1.695781116e-08	1.402193561e-08	1.595356913e-08	1.537787675e-08	1.704555253e-08	1.681594419e-08	9.479527385e-09	6.365616922e-09	1.282440021e-08	1.12734071e-08	1.280793516e-08	1.422784646e-08
1008.327271	1.203985533e-08	1.290147811e-08	1.313307507e-08	7.413453407e-09	7.895914145e-09	1.309104825e-08	9.683210678e-09	1.134328453e-08	1.555665641e-08	1.138454486e-08	1.288951967e-08	9.527787448e-09	1.226378465e-08	1.557414642e-08	1.159533625e-08
1008.339783	1.770195546e-08	1.544801442e-08	2.005466193e-08	1.745578082e-08	1.118844661e-08	1.369298008e-08	1.31143425e-08	1.507233982e-08	1.030845365e-08	9.949708613e-09	1.438289043e-08	1.416932971e-08	1.512086989e-08	1.244394277e-08	1.037923791e-08
1008.352234	1.622746737e-08	1.852919773e-08	1.364689428e-08	9.197106188e-09	1.072488498e-08	1.138364869e-08	1.425431151e-08	1.223274371e-08	1.523851623e-08	1.244270909e-08	1.111464254e-08	1.801077154e-08	1.10467866e-08	1.559384621e-08	1.080715162e-08
1008.364746	5.201726161e-09	1.440485597e-08	1.40779095e-08	1.105235636e-08	1.328665444e-08	9.882014318e-09	1.327316479e-08	1.238306613e-08	1.272853467e-08	2.122791898e-08	1.42017047e-08	1.614222889e-08	1.075257838e-08	1.351254486e-08	1.385323412e-08
1008.377136	1.680990458e-08	1.303691288e-08	1.615515899e-08	1.378217451e-08	1.656748516e-08	1.306411868e-08	1.309520936e-08	1.684487572e-08	1.338217714e-08	1.33926763e-08	1.123741988e-08	1.118458837e-08	1.518465176e-08	9.223372288e-09	1.119579718e-08
1008.389587	1.588625231e-08	9.883660113e-09	2.125988274e-08	1.661772053e-08	1.306803821e-08	9.759001607e-09	9.579466109e-09	1.352440648e-08	1.513714132e-08	8.172073684e-09	1.435420849e-08	1.618551515e-08	1.182376863e-08	1.378240722e-08	1.229214242e-08
1008.4021	1.196646515e-08	1.730769661e-08	8.093834936e-09	1.753576484e-08	9.747499696e-09	9.3771515e-09	1.852139597e-08	1.162493302e-08	1.328905608e-08	1.324675392e-08	9.912920262e-09	1.413559136e-08	7.756550069e-09	1.18881216e-08	1.296550334e-08
1008.41449	1.303667485e-08	8.926332562e-09	1.173727782e-08	1.182557252e-08	1.232190439e-08	1.591925347e-08	1.079222933e-08	1.699578966e-08	8.487697656e-09	1.393329452e-08	1.093968205e-08	1.298757191e-08	1.14258496e-08	1.176392939e-08	1.018236873e-08
1008.426941	1.273565609e-08	1.00186659e-08	1.245462755e-08	1.088546409e-08	1.338855782e-08	5.581167528e-09	8.111782357e-09	1.700106544e-08	1.13396279e-08	8.637434767e-09	1.351097634e-08	1.41638381e-08	1.637963365e-08	9.764606013e-09	1.238241509e-08
1008.439453	1.111167602e-08	9.843285298e-09	1.147262907e-08	9.721467187e-09	1.414421291e-08	8.442215815e-09	1.081518697e-08	1.033731678e-08	1.316890952e-08	1.473069666e-08	1.23879591e-08	1.490321289e-08	1.465511623e-08	1.242454761e-08	1.158880281e-08
1008.451843	1.432667229e-08	1.497821067e-08	1.665468119e-08	8.398970408e-09	1.287793339e-08	1.398967608e-08	1.043323206e-08	1.595184784e-08	1.571148367e-08	1.422965834e-08	1.082782575e-08	1.287936424e-08	1.233608771e-08	1.251582571e-08	1.382799475e-08
1008.464355	1.479117628e-08	1.100952307e-08	8.131494589e-09	1.797478433e-08	1.195785071e-08	1.354414447e-08	1.136288041e-08	1.234268421e-08	1.701689278e-08	1.504701785e-08	1.655275383e-08	1.697731911e-08	1.198529898e-08	1.116570303e-08	1.338522448e-08
1008.476807	1.244714287e-08	9.086940977e-09	1.698031404e-08	1.084500845e-08	1.770412439e-08	1.696778895e-08	8.704387433e-09	1.135921668e-08	1.066865618e-08	1.465500077e-08	9.387767008e-09	1.20928112e-08	1.24320767e-08	1.063027621e-08	8.045437205e-09
1008.489197	1.073904965e-08	1.152931883e-08	1.265745642e-08	1.72919723e-08	1.541275374e-08	1.312284326e-08	1.174230579e-08	6.228100258e-09	1.602660049e-08	1.05580984e-08	1.14882992e-08	1.190973986e-08	1.14057217e-08	1.153985885e-08	1.199614719e-08
1008.501709	1.899501179e-08	1.11276357e-08	1.070662048e-08	1.637287639e-08	1.20927881e-08	7.335482888e-09	9.615265917e-09	1.342436651e-08	1.40993448e-08	1.686565909e-08	1.15114327e-08	1.317526976e-08	1.124337867e-08	1.116361137e-08	1.599115329e-08
1008.51416	1.607058486e-08	1.545526551e-08	9.469813378e-09	1.61823781e-08	8.85122553e-09	1.033925834e-08	1.909782732e-08	1.175534337e-08	1.140268679e-08	1.424630103e-08	6.410043607e-09	1.446566156e-08	1.117660187e-08	9.177829163e-09	1.925422488e-08
1008.52655	8.428969522e-09	1.578593256e-08	1.093630431e-08	8.838612509e-09	1.290233786e-08	1.363740676e-08	1.904658475e-08	1.58533382e-08	1.036328268e-08	8.954104125e-09	9.51666479e-09	8.173806521e-09	1.353793078e-08	1.241277836e-08	1.123036508e-08
1008.539063	1.373592262e-08	1.231115476e-08	1.384537462e-08	1.121353943e-08	1.954235351e-08	1.107038639e-08	1.093594992e-08	1.478000833e-08	1.385867598e-08	1.060263255e-08	1.099821212e-08	1.29225981e-08	1.005289096e-08	2.065597471e-08	1.454259912e-08
1008.551514	1.789528703e-08	1.696625418e-08	1.377581249e-08	1.2940089e-08	1.363713675e-08	1.283494289e-08	1.602683497e-08	9.990622551e-09	1.705067554e-08	1.670650462e-08	1.1414655e-08	1.278706385e-08	1.193679378e-08	1.009729012e-08	1.24073809e-08
1008.564026	1.547993556e-08	1.473425915e-08	1.256434246e-08	1.007327821e-08	1.044943954e-08	1.576813524e-08	1.101770586e-08	1.320243559e-08	1.877012323e-08	1.639616976e-08	7.247658917e-09	1.13867209e-08	1.196473676e-08	1.674265171e-08	9.408864798e-09
1008.576416	1.439343045e-08	6.614071513e-09	7.597111384e-09	1.073628209e-08	1.795293336e-08	1.721393339e-08	1.393283089e-08	1.22274626e-08	1.215488776e-08	1.853174147e-08	1.184616494e-08	5.669906766e-09	1.374211411e-08	1.267234939e-08	9.807765267e-09
1008.588867	1.177100817e-08	1.298972574e-08	1.571565278e-08	1.22258319e-08	1.452674692e-08	1.303274111e-08	1.589132914e-08	1.797705274e-08	7.237036304e-09	1.787237203e-08	1.075002842e-08	7.853175887e-09	1.864701282e-08	1.49785464e-08	1.892090928e-08
1008.601379	1.533860328e-08	1.590205834e-08	1.237222325e-08	6.362240956e-09	1.38811318e-08	1.006782835e-08	8.937230511e-09	1.336923994e-08	1.4132854e-08	1.486091783e-08	1.542211692e-08	9.777968657e-09	2.010095379e-08	9.685160229e-09	1.14327614e-08
1008.613831	1.104236258e-08	1.072159161e-08	1.166302077e-08	1.434743435e-08	1.292812613e-08	1.540395367e-08	1.411798856e-08	1.198878063e-08	1.111093617e-08	1.963334206e-08	1.084514079e-08	1.802481009e-08	1.3852409e-08	1.281406714e-08	8.347713631e-09
1008.626343	1.775868519e-08	1.230424562e-08	1.073781064e-08	1.181190612e-08	1.13441585e-08	1.166564445e-08	1.591011767e-08	1.406085914e-08	1.123566129e-08	8.924057049e-09	1.443522191e-08	9.166806869e-09	1.522917259e-08	1.123528648e-08	1.338350319e-08
1008.638733	9.798289291e-09	9.065376894e-09	1.046841103e-08	1.161774144e-08	1.161299945e-08	1.397293392e-08	9.877632046e-09	1.474217903e-08	1.990639298e-08	1.198835253e-08	1.046825471e-08	1.831957874e-08	1.148404127e-08	1.724201049e-08	1.5276024e-08
1008.651184	1.433545016e-08	1.941662298e-08	1.192927357e-08	1.306803465e-08	8.052882805e-09	1.350038037e-08	1.49528212e-08	7.676562497e-09	9.638749354e-09	1.468408772e-08	1.055646326e-08	1.095385826e-08	1.289643858e-08	1.346155365e-08	8.397232243e-09
1008.663696	1.4635126e-08	8.549343455e-09	1.280740403e-08	8.224741777e-09	1.749892853e-08	7.880319508e-09	1.291290097e-08	1.153131901e-08	1.481287537e-08	2.095948126e-08	9.352697283e-09	1.086290347e-08	1.337508859e-08	1.092931878e-08	1.551030593e-08
1008.676086	1.125047255e-08	9.076777552e-09	1.001018202e-08	7.624461951e-09	1.48543835e-08	1.604060174e-08	1.649024384e-08	1.035393371e-08	8.053965495e-09	1.577975262e-08	1.368698488e-08	1.34498519e-08	1.1331446e-08	1.049296028e-08	1.188615251e-08
1008.688538	1.621770629e-08	1.301340458e-08	1.763375579e-08	1.454102883e-08	1.772021285e-08	1.040355624e-08	1.206986777e-08	1.025716223e-08	9.914436383e-09	1.239099312e-08	1.178245146e-08	1.797479676e-08	1.42846206e-08	1.136676886e-08	1.136886318e-08
1008.70105	1.856166953e-08	1.49614845e-08	7.387426226e-09	1.485362855e-08	1.059115107e-08	6.864851798e-09	1.55754929e-08	1.244180492e-08	1.256218685e-08	9.781945032e-09	1.033109509e-08	1.497813251e-08	1.093487523e-08	1.294138752e-08	1.335917865e-08
1008.713501	1.221786938e-08	1.561766894e-08	1.135734173e-08	1.654704285e-08	1.831773666e-08	1.415070905e-08	1.210129597e-08	1.014317341e-08	1.585357801e-08	1.790614412e-08	1.053018739e-08	1.224082791e-08	1.816590078e-08	1.310943265e-08	1.111003556e-08
1008.726013	1.052810106e-08	1.290992202e-08	1.103054625e-08	1.441871156e-08	1.180166187e-08	1.262377936e-08	8.785174366e-09	1.362175528e-08	1.400613314e-08	7.576765881e-09	9.782109345e-09	9.70056746e-09	9.969920889e-09	1.469293576e-08	1.096485658e-08
1008.738464	1.427888652e-08	1.47185375e-08	1.394337978e-08	8.796817497e-09	1.558085216e-08	7.491740561e-09	1.677849859e-08	1.990427734e-08	1.405786687e-08	1.514587744e-08	1.140387429e-08	9.435322745e-09	1.416960949e-08	9.88509008e-09	8.475220525e-09
1008.750854	1.415808004e-08	1.659857496e-08	1.233931268e-08	1.721755893e-08	1.112217074e-08	1.982168207e-08	9.925815725e-09	1.697031671e-08	1.209748923e-08	1.203372335e-08	9.785678934e-09	1.322801957e-08	1.009850958e-08	1.203236089e-08	1.726452048e-08
1008.763367	1.339145417e-08	7.243726063e-09	1.277122674e-08	1.358432833e-08	9.580336524e-09	8.494835058e-09	1.777626224e-08	2.10210569e-08	1.803462801e-08	1.234151092e-08	7.360600573e-09	1.285122853e-08	1.279450768e-08	1.717735465e-08	1.2894664e-08
1008.775818	1.174797148e-08	1.723439169e-08	9.976955262e-09	1.670959549e-08	1.349722378e-08	1.454396159e-08	1.274557526e-08	1.372755243e-08	1.377900016e-08	1.277828243e-08	1.569437913e-08	1.103175151e-08	1.003206762e-08	1.308148523e-08	5.206346465e-09
1008.788208	1.339231837e-08	1.223630086e-08	1.169998765e-08	1.077572609e-08	1.120844129e-08	1.539263472e-08	1.200095046e-08	9.774450582e-09	1.426259555e-08	1.602745492e-08	1.740448852e-08	9.540326751e-09	1.780816916e-08	1.123392046e-08	1.323166288e-08
1008.800781	1.052829557e-08	1.130769967e-08	1.206080391e-08	6.874338432e-09	1.816043493e-08	1.220308743e-08	1.274971151e-08	1.381369863e-08	1.501184244e-08	8.62466365e-09	7.58489449e-09	1.315321452e-08	1.403667227e-08	1.674211703e-08	1.298379271e-08
1008.813171	1.26482762e-08	1.051973175e-08	1.702425756e-08	1.078467804e-08	1.440649289e-08	1.076330314e-08	1.125433613e-08	1.555002882e-08	1.371281311e-08	1.39565941e-08	1.378348014e-08	1.488905088e-08	1.18502097e-08	9.693173375e-09	1.709123687e-08
1008.825684	9.00856012e-09	1.157127816e-08	1.143663031e-08	1.363453528e-08	8.284240849e-09	1.348638712e-08	6.828898336e-09	1.310453523e-08	1.181697495e-08	1.05709832e-08	1.428095864e-08	1.277552553e-08	1.365609403e-08	1.211955425e-08	6.583026568e-09
1008.838135	1.476749389e-08	9.428887005e-09	1.314765541e-08	1.737284094e-08	1.040335729e-08	1.431099594e-08	9.264232936e-09	1.06399014e-08	1.065444444e-08	1.280826378e-08	1.123557158e-08	1.070976108e-08	1.285497753e-08	7.756439935e-09	8.575508303e-09
1008.850586	1.202813138e-08	1.748748701e-08	1.540152539e-08	1.736484911e-08	7.665991397e-09	1.619692824e-08	7.323293971e-09	2.118264675e-08	1.413701955e-08	7.78438114e-09	1.022443907e-08	1.373842817e-08	7.745289743e-09	1.191559029e-08	9.495139786e-09
1008.863098	1.188285292e-08	1.227057123e-08	1.067889421e-08	1.439016462e-08	1.254747684e-08	1.452452647e-08	1.162678309e-08	1.598407628e-08	1.327831889e-08	1.224730983e-08	9.154199176e-09	1.676306027e-08	1.452822751e-08	1.055112442e-08	1.215495882e-08
1008.875549	1.239358038e-08	1.904028935e-08	1.3979367e-08	1.171405906e-08	1.019124696e-08	1.129774319e-08	1.305429631e-08	1.226422608e-08	1.173998854e-08	1.557138596e-08	1.291882779e-08	1.597577715e-08	9.690860558e-09	1.563775598e-08	9.174614846e-09
1008.888062	1.474798861e-08	7.635650334e-09	1.084026557e-08	2.024225232e-08	1.616946399e-08	1.381251469e-08	1.417215145e-08	2.020012424e-08	1.161160768e-08	1.251244441e-08	9.956710123e-09	1.308963871e-08	1.23786279e-08	1.840250796e-08	8.903741744e-09
1008.900452	9.419887981e-09	1.582507281e-08	1.554920281e-08	1.774149005e-08	9.391660782e-09	1.731350885e-08	7.851401307e-09	1.772342983e-08	1.178382636e-08	1.085150991e-08	1.238147984e-08	1.099933211e-08	1.069492761e-08	1.365326607e-08	8.184353639e-09
1008.912903	1.525190285e-08	1.337183786e-08	1.482317824e-08	1.241528214e-08	1.123374815e-08	9.65664082e-09	1.23186128e-08	1.191293464e-08	1.16117338e-08	1.361538171e-08	1.215907641e-08	1.334552646e-08	1.282984652e-08	1.437126684e-08	1.134550143e-08
1008.925415	1.892378521e-08	1.718906617e-08	1.664554006e-08	1.382476977e-08	5.347859489e-09	1.335188582e-08	1.082580336e-08	1.515010695e-08	8.555922193e-09	1.655497783e-08	1.782011871e-08	1.739079103e-08	1.398502558e-08	1.253913151e-08	6.40602682e-09
1008.937866	1.288567741e-08	1.169746255e-08	9.795516398e-09	1.640254155e-08	1.68328782e-08	1.461241528e-08	1.646592551e-08	9.011886348e-09	1.297141505e-08	1.407997274e-08	1.411098793e-08	1.461649113e-08	1.773839564e-08	8.65678107e-09	1.433571573e-08
1008.950317	1.536600358e-08	1.154785156e-08	1.562352914e-08	7.994936269e-09	1.496375113e-08	1.206936417e-08	1.261395965e-08	1.410387718e-08	1.033099561e-08	1.248147452e-08	1.236368075e-08	1.138140693e-08	1.518574599e-08	1.175472342e-08	8.252018624e-09
1008.96283	1.946874661e-08	1.230114588e-08	1.360193647e-08	9.922950461e-09	9.170891602e-09	1.093112001e-08	1.216591894e-08	1.593534726e-08	1.282346496e-08	1.37113858e-08	1.095301894e-08	1.176561693e-08	1.339046829e-08	1.404462324e-08	1.35726026e-08
1008.975281	1.044698106e-08	1.444541908e-08	1.215384948e-08	1.145729644e-08	1.509816094e-08	8.39565395e-09	1.988181175e-08	1.589276977e-08	1.346265499e-08	1.409956507e-08	1.358056334e-08	1.095083402e-08	9.351209584e-09	1.090933832e-08	1.542583838e-08
1008.987793	1.10165459e-08	2.33387123e-08	1.118292392e-08	1.347531775e-08	1.275032702e-08	1.613947198e-08	1.541141259e-08	1.37725209e-08	1.502989555e-08	6.184131873e-09	8.136570528e-09	9.73760006e-09	1.20258008e-08	9.890024799e-09	1.095830715e-08
1009.000244	1.404505223e-08	1.073227374e-08	9.56011359e-09	9.104421217e-09	1.372182989e-08	1.624861135e-08	9.885252616e-09	1.233646429e-08	1.059021226e-08	1.327186272e-08	1.450096931e-08	1.036175501e-08	1.772119695e-08	1.320921417e-08	1.058816501e-08
1009.012634	1.065758948e-08	1.340496336e-08	1.330244181e-08	9.111819743e-09	1.100513281e-08	1.109821124e-08	1.287808704e-08	1.315649456e-08	1.196003296e-08	1.284997531e-08	1.399090799e-08	1.328379451e-08	1.438713504e-08	1.75422965e-08	1.199638611e-08
1009.025208	9.900945841e-09	1.227520041e-08	1.014638329e-08	1.41361296e-08	1.429474317e-08	1.658748872e-08	1.322445087e-08	1.26950539e-08	1.070545519e-08	1.685403284e-08	1.261927451e-08	1.482930401e-08	1.0797371e-08	1.089253399e-08	1.122218585e-08
1009.037598	1.582130693e-08	1.195172938e-08	9.590109151e-09	9.321984962e-09	8.339537061e-09	1.205756384e-08	1.255328907e-08	1.591510923e-08	1.650698422e-08	8.978342514e-09	1.872230193e-08	8.192762913e-09	1.394419069e-08	1.393420757e-08	1.154486284e-08
1009.050049	1.113801051e-08	9.700214854e-09	1.481254408e-08	1.605497957e-08	1.225300572e-08	1.036522068e-08	1.116735771e-08	1.424313023e-08	1.997429777e-08	1.082149392e-08	1.353737122e-08	1.527738114e-08	1.249763937e-08	1.395942206e-08	1.160837382e-08
1009.062561	1.611642197e-08	1.309571651e-08	1.47972008e-08	1.39827776e-08	1.056008792e-08	9.002433465e-09	1.481350864e-08	1.091195934e-08	6.665462404e-09	1.474630018e-08	1.40672487e-08	9.525995992e-09	7.723427231e-09	1.393525562e-08	9.106030596e-09
1009.075012	8.75952999e-09	1.059966692e-08	8.645705485e-09	1.387008997e-08	1.391382654e-08	1.178964926e-08	1.107760372e-08	1.716928288e-08	1.193663746e-08	1.706683683e-08	5.941804382e-09	1.602179189e-08	1.316318965e-08	1.126914118e-08	1.303591279e-08
1009.087524	1.494831814e-08	1.717894271e-08	1.336083422e-08	1.113670756e-08	1.178122222e-08	1.207618805e-08	1.414525208e-08	1.240610725e-08	1.392987681e-08	1.850478881e-08	1.131707439e-08	1.540042049e-08	1.127780624e-08	1.00185984e-08	9.220605612e-09
1009.099976	8.323764789e-09	1.177862785e-08	1.141432016e-08	1.637416069e-08	1.388477511e-08	1.016460072e-08	7.842688277e-09	1.301431674e-08	1.443597064e-08	1.562520247e-08	8.385829808e-09	7.593938811e-09	1.737802968e-08	1.088616752e-08	6.713738454e-09
1009.112427	1.395152793e-08	2.211424643e-08	1.029640995e-08	1.458999588e-08	1.500189306e-08	1.024717822e-08	1.509734027e-08	8.384186678e-09	8.887012903e-09	1.339342504e-08	1.490027213e-08	1.675911498e-08	9.193729333e-09	1.108290704e-08	1.181406972e-08
1009.124939	1.242741554e-08	1.726562893e-08	1.330325983e-08	1.798959381e-08	1.598326982e-08	1.159430862e-08	1.173948583e-08	1.317310616e-08	1.164669783e-08	9.003629842e-09	8.409864805e-09	1.035469754e-08	1.61203495e-08	9.033906956e-09	9.749995478e-09
1009.13739	1.459034316e-08	1.33784912e-08	9.254836009e-09	8.785106864e-09	1.433961661e-08	1.462062738e-08	1.633694957e-08	8.735677959e-09	1.491734558e-08	1.182348353e-08	6.253405793e-09	1.118861981e-08	1.291795382e-08	1.503653024e-08	1.232832147e-08
1009.149902	1.289741203e-08	7.761845389e-09	1.598150412e-08	1.281294981e-08	1.275235828e-08	1.066668798e-08	1.592972865e-08	1.655895687e-08	9.945687829e-09	7.573545346e-09	1.266690131e-08	1.324255283e-08	1.316860487e-08	1.583404163e-08	1.052006038e-08
1009.162354	1.031419394e-08	1.469546795e-08	2.27315109e-08	2.314419412e-08	1.182463993e-08	1.560693974e-08	1.398699023e-08	1.817038786e-08	1.51984807e-08	1.064333066e-08	9.866456097e-09	8.348034264e-09	1.382863157e-08	1.058148946e-08	9.452462812e-09
1009.174805	1.723399379e-08	1.310629205e-08	1.608859357e-08	1.260729743e-08	1.170494102e-08	1.429869467e-08	8.780566496e-09	1.511808456e-08	7.892130505e-09	1.421578322e-08	1.542668748e-08	1.281223394e-08	1.514685266e-08	9.596660355e-09	1.800788318e-08
1009.187317	1.674619199e-08	1.165774055e-08	1.069907274e-08	1.053135801e-08	9.615750862e-09	1.399714922e-08	9.386617705e-09	1.309946907e-08	1.191887833e-08	8.672101259e-09	1.230576441e-08	1.100564528e-08	1.04607194e-08	1.191090515e-08	8.844929233e-09
1009.199768	8.014141351e-09	5.725578234e-09	1.538140459e-08	1.166268238e-08	1.476968414e-08	1.163863494e-08	9.04569486e-09	1.78360775e-08	7.795848411e-09	1.832038343e-08	1.326928079e-08	1.083595169e-08	1.129998228e-08	7.934587209e-09	1.335363731e-08
1009.212158	1.849056908e-08	1.507448566e-08	1.940271233e-08	1.808207806e-08	1.126243898e-08	1.42083465e-08	1.315197817e-08	1.033795627e-08	1.395942384e-08	1.51733861e-08	1.2880216e-08	1.553565454e-08	1.352864398e-08	1.272910932e-08	1.035406871e-08
1009.224731	1.598676214e-08	1.670059468e-08	1.022234652e-08	1.424841667e-08	7.592434237e-09	1.222151891e-08	6.89355506e-09	9.742255891e-09	9.80597914e-09	9.936972134e-09	1.578119324e-08	1.653427439e-08	6.002822239e-09	1.520006343e-08	1.001278616e-08
1009.237183	1.107641179e-08	9.19182952e-09	1.497452651e-08	8.813265673e-09	1.151138829e-08	1.64887819e-08	1.231867675e-08	1.331461785e-08	1.243936687e-08	8.75387407e-09	1.534471039e-08	8.964231135e-09	1.634638558e-08	9.793526878e-09	1.214788892e-08
1009.249695	8.596288126e-09	1.244882863e-08	1.371022762e-08	1.082770051e-08	9.361690978e-09	1.330226862e-08	1.588654008e-08	1.90757472e-08	1.216022838e-08	1.02690505e-08	6.860399804e-09	1.123750604e-08	1.344924527e-08	1.579822673e-08	1.720188969e-08
1009.262146	1.43461234e-08	1.436466324e-08	1.529561366e-08	1.489766799e-08	1.198353061e-08	1.195020527e-08	1.2652146e-08	1.677977401e-08	1.521398296e-08	1.56387916e-08	1.118806559e-08	1.169878683e-08	1.579681808e-08	1.13040759e-08	1.282211048e-08
1009.274597	1.62901248e-08	1.537955896e-08	1.300043984e-08	1.809105932e-08	1.511905445e-08	1.487340473e-08	1.433916896e-08	1.295982788e-08	1.090113422e-08	1.667844174e-08	9.26569399e-09	1.033518071e-08	1.598843369e-08	1.299814301e-08	1.240024972e-08
1009.287109	1.354263635e-08	8.886032354e-09	1.410001893e-08	1.463677268e-08	1.186031096e-08	1.491501322e-08	9.778825749e-09	1.291245155e-08	1.042386e-08	7.351069975e-09	7.430716931e-09	1.546604089e-08	1.408160433e-08	9.496819331e-09	9.704964832e-09
1009.299561	1.452055631e-08	1.09924887e-08	1.345910761e-08	1.410441008e-08	9.816625735e-09	1.063602717e-08	1.499444657e-08	8.451055855e-09	8.525548267e-09	1.166633457e-08	1.143420203e-08	1.43332306e-08	1.134787908e-08	1.10804077e-08	1.050447374e-08
1009.312012	1.008241224e-08	1.503387459e-08	1.285444018e-08	7.33216643e-09	1.316900988e-08	1.388907123e-08	1.213799283e-08	1.02095683e-08	1.670962568e-08	8.809265317e-09	1.569470776e-08	8.73609185e-09	1.216489931e-08	7.926193923e-09	1.290859064e-08
1009.324524	1.437977648e-08	2.191927884e-08	1.28035742e-08	1.298430785e-08	1.471766531e-08	1.543514649e-08	9.579822269e-09	1.387915383e-08	1.394192584e-08	1.535423522e-08	1.132215655e-08	1.360151636e-08	1.511982362e-08	1.290951435e-08	1.096176305e-08
1009.336975	1.441379194e-08	1.4822362e-08	1.678213302e-08	1.630634827e-08	6.099598604e-09	1.501712532e-08	8.205335966e-09	1.34325564e-08	1.643778091e-08	1.380878878e-08	1.367917157e-08	1.587441467e-08	1.342922662e-08	1.12558709e-08	1.491291179e-08
1009.349487	1.366805691e-08	1.775743108e-08	1.317798137e-08	8.035549115e-09	1.186800436e-08	1.558832707e-08	1.016107021e-08	1.183900622e-08	1.128763127e-08	2.420326339e-08	1.853728726e-08	1.304035369e-08	1.210140166e-08	1.481831191e-08	1.81093629e-08
1009.361938	1.021177987e-08	1.05629141e-08	1.259518001e-08	9.13021303e-09	1.538292338e-08	1.405229977e-08	1.202927002e-08	1.218013779e-08	8.765964843e-09	1.962629526e-08	1.095716673e-08	9.856938377e-09	1.423588714e-08	1.395071969e-08	1.119240256e-08
1009.37439	1.629152635e-08	1.113139092e-08	1.664801985e-08	1.129831695e-08	1.544523265e-08	1.379120285e-08	7.821059356e-09	1.544212047e-08	1.263347116e-08	1.039157471e-08	1.67770331e-08	1.425418628e-08	1.482769729e-08	1.088011814e-08	1.124162097e-08
1009.386902	1.104519232e-08	2.03197672e-08	1.042476239e-08	1.163832675e-08	1.802489003e-08	1.350321099e-08	1.987190323e-08	1.269415772e-08	1.351797074e-08	1.401173666e-08	1.370252711e-08	1.232454405e-08	1.562431429e-08	1.77899846e-08	1.677433126e-08
1009.399353	1.60004987e-08	1.406396866e-08	1.365051538e-08	2.07677413e-08	1.800126981e-08	7.016179637e-09	1.294125163e-08	1.541841677e-08	7.320906104e-09	5.357654764e-09	1.090281643e-08	1.629508795e-08	8.556601649e-09	8.725900891e-09	7.76452147e-09
1009.411926	8.652517813e-09	1.727972432e-08	1.833532082e-08	1.853660692e-08	1.196949206e-08	1.033050712e-08	1.08801137e-08	1.404526273e-08	7.902660748e-09	1.602886179e-08	1.438904729e-08	1.808320071e-08	1.185334852e-08	1.342322431e-08	1.105853809e-08
1009.424316	1.561885554e-08	1.543816808e-08	1.433491459e-08	1.004317252e-08	1.125698468e-08	1.391025251e-08	1.570806596e-08	1.612174572e-08	9.691698111e-09	1.324096655e-08	1.02703499e-08	1.428634988e-08	1.120186699e-08	9.087075981e-09	9.84687798e-09
1009.436768	1.293736496e-08	1.14060752e-08	1.478472011e-08	1.312688624e-08	1.272355288e-08	8.579283062e-09	7.733192753e-09	1.494492707e-08	9.738147178e-09	1.033789143e-08	1.218724588e-08	1.589694421e-08	1.261296667e-08	1.368725044e-08	1.066967581e-08
1009.449341	1.117514348e-08	1.03697344e-08	1.666414384e-08	9.37304101e-09	9.297271397e-09	1.150765794e-08	1.45533976e-08	9.761108366e-09	7.072014085e-09	1.408014327e-08	1.079773959e-08	9.589061989e-09	1.776179026e-08	1.148484507e-08	1.247664194e-08
1009.461792	1.543707207e-08	1.890943047e-08	8.958951803e-09	1.684414563e-08	6.571199584e-09	1.25535875e-08	1.200725741e-08	1.445376974e-08	1.713878284e-08	1.212769529e-08	1.385353965e-08	1.471126776e-08	1.256986781e-08	1.896576229e-08	1.305745911e-08
1009.474182	1.86105833e-08	6.993040369e-09	1.666328586e-08	1.145485751e-08	1.189663834e-08	9.648859489e-09	1.77266255e-08	1.536646721e-08	1.204518618e-08	1.122397997e-08	1.587763698e-08	1.219022749e-08	1.319985099e-08	1.405070726e-08	1.807344852e-08
1009.486755	1.431805696e-08	1.183751586e-08	1.275532924e-08	1.097129143e-08	1.396835625e-08	1.592983701e-08	9.104287102e-09	1.387774784e-08	8.536957807e-09	9.116842392e-09	6.877247216e-09	1.589205567e-08	1.297961116e-08	1.416264883e-08	1.621009105e-08
1009.499207	1.455720788e-08	1.857660692e-08	1.51299222e-08	1.584500886e-08	9.573861703e-09	1.531127225e-08	1.212703094e-08	1.390091509e-08	2.16905196e-08	1.133665695e-08	1.373409919e-08	1.101023361e-08	1.001276217e-08	1.001577665e-08	8.568050269e-09
1009.511719	1.29705402e-08	1.451857123e-08	1.362638269e-08	1.308758613e-08	9.398914536e-09	1.9228656e-08	1.357283708e-08	1.360692092e-08	1.530872495e-08	1.220106505e-08	1.186826193e-08	1.147702466e-08	1.070984634e-08	1.708751896e-08	9.355137998e-09
1009.52417	1.461591381e-08	1.041883735e-08	8.937404594e-09	1.314860754e-08	1.044441778e-08	1.12573213e-08	1.511017444e-08	1.526408333e-08	1.437199337e-08	1.658017545e-08	1.013392836e-08	1.604472821e-08	8.420556696e-09	1.802025906e-08	1.614311707e-08
1009.536621	1.020488849e-08	1.451820175e-08	1.472530631e-08	1.087350565e-08	1.022865259e-08	1.395521476e-08	1.277917949e-08	1.358662871e-08	1.126615423e-08	1.279874073e-08	1.093482016e-08	1.809941175e-08	1.33564857e-08	1.084645529e-08	1.35330156e-08
1009.549194	1.464642896e-08	1.784060366e-08	1.216738266e-08	1.116484682e-08	1.061455901e-08	1.27513049e-08	1.272337169e-08	8.033125276e-09	1.368945046e-08	1.504874092e-08	1.101570035e-08	1.236478209e-08	1.4603593e-08	7.985314632e-09	1.310005615e-08
1009.561646	1.483116119e-08	1.350838641e-08	1.229698832e-08	8.203454804e-09	1.435638008e-08	1.123679372e-08	1.166090247e-08	1.482989376e-08	1.114780535e-08	2.369413288e-08	1.486077572e-08	1.993522503e-08	1.521375559e-08	1.273220995e-08	1.187054455e-08
1009.574036	1.241238046e-08	1.724097842e-08	8.387889494e-09	1.831125296e-08	1.182722809e-08	1.590180787e-08	1.231574398e-08	1.556150409e-08	9.937925149e-09	1.204172584e-08	1.513180514e-08	1.414179263e-08	1.945878125e-08	1.286453433e-08	1.400219674e-08
1009.586609	1.314852138e-08	1.1839278e-08	1.56184381e-08	8.312818878e-09	1.811111439e-08	1.332853117e-08	9.984886695e-09	1.661387827e-08	9.858315053e-09	2.150133405e-08	1.142568617e-08	1.338406896e-08	1.35329854e-08	1.434635255e-08	1.293461249e-08
1009.59906	9.662455724e-09	1.695883434e-08	1.575699393e-08	1.416186901e-08	1.813091721e-08	1.021477569e-08	1.206838096e-08	1.989461751e-08	9.025993286e-09	8.596828138e-09	1.538570515e-08	1.854322385e-08	1.268494287e-08	1.50637085e-08	1.396964233e-08
1009.611572	1.303556463e-08	1.053727505e-08	1.675318551e-08	1.666049165e-08	1.325718468e-08	1.265289207e-08	1.146850259e-08	1.618869128e-08	1.60272311e-08	1.314141862e-08	9.155653125e-09	1.011177098e-08	7.134038249e-09	1.182011289e-08	1.71078991e-08
1009.624023	1.17596759e-08	8.700145493e-09	1.475093292e-08	1.548975703e-08	1.597246602e-08	1.012667905e-08	1.764091984e-08	1.682018791e-08	1.169556807e-08	1.893055313e-08	1.350905343e-08	1.333607891e-08	9.637626697e-09	1.304365504e-08	1.339663402e-08
1009.636475	1.405570327e-08	1.389045146e-08	1.602496091e-08	9.134683232e-09	1.277541539e-08	1.170011199e-08	8.955298725e-09	9.050403982e-09	8.886454239e-09	1.3497095e-08	1.249350134e-08	8.05272915e-09	1.199059607e-08	1.266112992e-08	1.393304405e-08
1009.649048	1.244212111e-08	9.904129961e-09	1.057581578e-08	8.168533405e-09	9.920377408e-09	1.184029053e-08	1.533424054e-08	1.643106451e-08	1.465929511e-08	1.119765702e-08	1.402379901e-08	8.725034917e-09	1.657310023e-08	1.084285284e-08	1.234152069e-08
1009.661499	1.551603468e-08	1.31609772e-08	9.406741164e-09	1.469678779e-08	1.712687592e-08	9.437766124e-09	9.116791766e-09	1.195416299e-08	1.149434059e-08	9.782297639e-09	1.613648415e-08	1.628621504e-08	1.410623884e-08	9.347204788e-09	1.598784394e-08
1009.674011	1.75716206e-08	1.537612526e-08	1.303368702e-08	1.022973972e-08	1.356335755e-08	1.089709389e-08	1.507446079e-08	1.208151446e-08	4.769835193e-09	9.912702659e-09	1.762677115e-08	1.009022199e-08	9.65331548e-09	1.320491094e-08	1.192754251e-08
1009.686462	1.63661511e-08	1.172246389e-08	1.966428265e-08	1.250444104e-08	1.343027822e-08	1.520487736e-08	1.831059215e-08	1.385848503e-08	1.234371361e-08	9.44743217e-09	1.195433441e-08	1.281800532e-08	1.390990345e-08	1.360273849e-08	1.242997794e-08
1009.698914	1.414499007e-08	1.107023095e-08	1.127182259e-08	1.221279344e-08	1.109246739e-08	1.084156231e-08	8.24334645e-09	1.048337328e-08	1.052870946e-08	1.165192032e-08	1.404333005e-08	1.057579802e-08	1.032807173e-08	1.518973924e-08	9.349625962e-09
1009.711487	1.261446325e-08	1.201038469e-08	9.564256054e-09	9.755600772e-09	1.553605244e-08	1.202639233e-08	1.24802062e-08	7.132285873e-09	1.313815279e-08	1.236151714e-08	1.214513379e-08	7.712833927e-09	8.485533165e-09	1.308023378e-08	1.128880545e-08
1009.723938	1.516276704e-08	1.730798793e-08	9.207048457e-09	9.604844919e-09	1.379803827e-08	7.194261631e-09	1.661750559e-08	1.348033862e-08	8.745804081e-09	1.427925778e-08	1.494503898e-08	1.461145072e-08	7.039858474e-09	1.746169609e-08	1.197741728e-08
1009.736389	1.458167187e-08	1.447718034e-08	1.402354588e-08	1.069073452e-08	1.353268342e-08	1.713327435e-08	9.560252145e-09	1.227403867e-08	1.148531492e-08	1.568212582e-08	1.299925145e-08	1.012302153e-08	1.00548716e-08	7.862803741e-09	1.399546079e-08
1009.748901	1.45431116e-08	1.584681186e-08	1.510988845e-08	1.519999415e-08	1.850207809e-08	1.021493912e-08	8.829271536e-09	9.45075751e-09	1.497883417e-08	1.564913887e-08	1.371466052e-08	1.35009488e-08	7.357614518e-09	1.272482564e-08	1.288921414e-08
1009.761353	1.241476166e-08	1.254249504e-08	1.483834211e-08	1.39196672e-08	8.265644169e-09	9.488289265e-09	1.385230242e-08	1.263503346e-08	1.637357272e-08	8.251968886e-09	1.25168711e-08	1.106447378e-08	1.240610192e-08	1.714054498e-08	1.211180045e-08
1009.773926	1.512167813e-08	1.088832224e-08	1.120731152e-08	2.053082682e-08	1.332145594e-08	9.133919399e-09	1.084462919e-08	1.462103683e-08	1.230134217e-08	1.673524785e-08	1.058528021e-08	1.303157848e-08	1.570691666e-08	8.005789809e-09	1.125823434e-08
1009.786377	1.189345067e-08	1.232649272e-08	1.495005009e-08	1.117414516e-08	1.495564739e-08	1.66103451e-08	1.02895461e-08	1.10612044e-08	1.18270238e-08	9.099713871e-09	1.308896014e-08	1.012079753e-08	1.249862347e-08	1.309132625e-08	1.44376413e-08
1009.798828	1.280382556e-08	1.35939322e-08	1.551313211e-08	1.01032871e-08	1.142268591e-08	8.047826405e-09	1.059524468e-08	1.201505917e-08	8.392134987e-09	9.445659366e-09	1.006482453e-08	1.416295436e-08	1.440577702e-08	1.281849826e-08	1.769936198e-08
1009.811401	7.195692042e-09	1.032015629e-08	1.325289389e-08	8.423526765e-09	1.084921841e-08	7.960512249e-09	9.792049838e-09	8.715312916e-09	1.315731168e-08	8.975880483e-09	1.204366296e-08	1.211792977e-08	1.041641795e-08	1.15151666e-08	1.167424823e-08
1009.823853	1.061729193e-08	1.144748385e-08	1.294817764e-08	1.282631246e-08	2.007259603e-08	6.290441501e-09	9.376576848e-09	1.377981373e-08	1.510835546e-08	1.08313305e-08	1.22005277e-08	8.353993053e-09	1.3535292e-08	1.249336901e-08	1.362611357e-08
1009.836304	1.589316234e-08	1.479440837e-08	1.202300126e-08	1.128175331e-08	1.358124013e-08	1.164774321e-08	1.298828334e-08	1.366499891e-08	1.278521733e-08	1.486566426e-08	1.212392586e-08	8.986337896e-09	1.4630956e-08	8.609482904e-09	9.786975674e-09
1009.848816	1.125833737e-08	1.130916782e-08	8.221500813e-09	1.487940704e-08	6.758559046e-09	1.146661077e-08	1.865967114e-08	9.589693484e-09	1.155751317e-08	1.327654253e-08	1.213934109e-08	1.322135468e-08	1.332354582e-08	1.146159345e-08	9.006018153e-09
1009.861267	1.237352532e-08	8.124326989e-09	1.658467497e-08	1.128350213e-08	7.461738782e-09	1.462327415e-08	2.390113174e-08	1.100714542e-08	1.239676806e-08	1.050543919e-08	1.866421506e-08	1.473977296e-08	8.950379993e-09	1.890454726e-08	1.424974716e-08
1009.87384	1.066861444e-08	7.777631872e-09	1.324089016e-08	1.362199242e-08	1.731158683e-08	1.556893814e-08	1.067551292e-08	1.090158719e-08	9.802832324e-09	2.017391409e-08	1.097415048e-08	1.434637209e-08	1.880451883e-08	1.081257661e-08	1.546386841e-08
1009.886292	9.811875756e-09	8.958105369e-09	1.307703901e-08	9.859769889e-09	1.031792074e-08	1.378914227e-08	1.12316485e-08	1.354196666e-08	1.058699617e-08	1.088537172e-08	1.749597622e-08	1.455863163e-08	1.361566149e-08	1.145674844e-08	1.73651884e-08
1009.898743	1.660996318e-08	1.148862339e-08	1.442691122e-08	1.446716169e-08	1.173860653e-08	1.15317107e-08	1.153396578e-08	1.460838206e-08	1.437077657e-08	1.602786526e-08	1.347940781e-08	1.099046987e-08	1.680194472e-08	1.265609484e-08	1.473073663e-08
1009.911316	1.135180749e-08	1.135252425e-08	1.018097162e-08	1.906096792e-08	1.770469638e-08	9.33425337e-09	9.552212354e-09	1.409284955e-08	9.185636252e-09	8.65136851e-09	1.33108502e-08	1.083159784e-08	1.081470913e-08	6.352690374e-09	1.222892809e-08
1009.923767	1.205987576e-08	1.465125887e-08	1.491420143e-08	1.82692883e-08	1.32350042e-08	1.361727353e-08	8.59211724e-09	9.968137427e-09	1.516578507e-08	1.042995645e-08	1.33266953e-08	1.275740402e-08	1.243144254e-08	1.347513301e-08	1.369539326e-08
1009.936218	1.044624565e-08	1.113870152e-08	9.265481715e-09	1.147411766e-08	1.151683016e-08	1.702581542e-08	1.707813979e-08	8.038509414e-09	1.2445736e-08	1.018753348e-08	1.161226049e-08	1.421386298e-08	2.314930292e-08	1.239465686e-08	1.327282018e-08
1009.94873	2.56229189e-08	1.083103918e-08	1.715952713e-08	1.626086821e-08	1.358502022e-08	7.703284233e-09	7.963156357e-09	1.115804071e-08	1.433114694e-08	8.633714188e-09	1.671091887e-08	1.828837526e-08	1.302523334e-08	7.868819374e-09	1.226311497e-08
1009.961182	1.403801075e-08	1.143662853e-08	1.633080515e-08	1.264785521e-08	1.614422196e-08	1.458394383e-08	1.326892285e-08	1.630936985e-08	1.424005358e-08	1.224856216e-08	1.267538874e-08	1.573918595e-08	1.118220361e-08	1.190013599e-08	1.294284857e-08
1009.973755	7.321232065e-09	1.308456543e-08	1.177382813e-08	1.293572627e-08	8.903765725e-09	1.544398209e-08	5.220718968e-09	1.184152776e-08	1.124069282e-08	1.201447031e-08	1.458573706e-08	1.163410612e-08	1.268567473e-08	1.397534e-08	1.000773775e-08
1009.986206	1.538957406e-08	1.041586906e-08	7.755391884e-09	1.220092383e-08	1.006052042e-08	1.361379276e-08	1.110749626e-08	6.561424737e-09	1.040136066e-08	1.191393562e-08	1.308703368e-08	7.736698393e-09	1.498680469e-08	1.179855769e-08	1.15268266e-08
1009.998657	1.27602986e-08	1.320647591e-08	1.129277205e-08	1.06327116e-08	1.50228967e-08	1.365438873e-08	1.418480622e-08	7.893406817e-09	1.646372105e-08	7.227324517e-09	1.138342309e-08	1.319896548e-08	1.324143017e-08	1.257703008e-08	1.687904394e-08
1010.01123	1.125822457e-08	1.301950814e-08	1.355639689e-08	1.304664377e-08	1.046346032e-08	1.300788011e-08	1.111972736e-08	9.287166591e-09	1.3016904e-08	1.14559402e-08	1.128205263e-08	1.572388619e-08	1.31614657e-08	9.47098755e-09	1.216881351e-08
1010.023682	1.024864371e-08	1.010066608e-08	9.757756381e-09	1.197087762e-08	1.170209085e-08	1.046108178e-08	1.786255233e-08	1.302142305e-08	1.037341146e-08	1.028023267e-08	1.363087332e-08	1.558980323e-08	1.648661829e-08	1.262859861e-08	1.294320651e-08
1010.036255	2.129822363e-08	9.602418416e-09	1.157559026e-08	6.942621589e-09	7.340595243e-09	1.237181557e-08	1.654397686e-08	1.16422525e-08	1.624132295e-08	1.175753095e-08	1.556867701e-08	1.538796646e-08	7.621397735e-09	1.452202714e-08	1.291780194e-08
1010.048706	1.659720006e-08	1.032289454e-08	1.086843238e-08	1.340406897e-08	1.478489509e-08	1.421962459e-08	1.099687985e-08	1.643107872e-08	6.100940197e-09	1.238220459e-08	1.435575125e-08	8.799104556e-09	1.323433629e-08	1.070699263e-08	1.055303844e-08
1010.061157	8.935043816e-09	8.386350281e-09	9.538720924e-09	1.264676985e-08	1.141935702e-08	1.57303166e-08	1.159226937e-08	1.131514704e-08	2.198130744e-08	1.43019907e-08	1.199750876e-08	9.143596991e-09	1.33793554e-08	1.427449803e-08	1.102226221e-08
1010.07373	1.287825224e-08	1.167098862e-08	1.200481314e-08	9.641724752e-09	1.100971669e-08	1.674203887e-08	9.372924659e-09	9.687219027e-09	7.041956795e-09	1.046691889e-08	1.739284805e-08	1.230757274e-08	1.102803004e-08	1.28117037e-08	7.090658283e-09
1010.086182	1.627841506e-08	1.65660996e-08	1.189587362e-08	1.155463281e-08	1.678701622e-08	1.13667582e-08	1.10187246e-08	1.269866967e-08	1.350691736e-08	1.250133597e-08	1.463022858e-08	1.188894139e-08	7.694854531e-09	1.460731536e-08	1.777903869e-08
1010.098633	5.020819316e-09	1.26711317e-08	1.071905675e-08	1.540157513e-08	1.238083502e-08	1.240761094e-08	1.834162688e-08	1.635018876e-08	1.767928914e-08	1.24076136e-08	1.226639768e-08	9.089432318e-09	1.329646349e-08	2.081212891e-08	1.384199777e-08
1010.111206	1.160714902e-08	1.102827252e-08	1.010813744e-08	9.424886649e-09	1.169965014e-08	1.573512343e-08	1.381922221e-08	1.223134927e-08	8.184010802e-09	1.268783212e-08	1.407321992e-08	9.186073235e-09	1.356428658e-08	1.192138921e-08	1.168892005e-08
1010.123657	8.920281402e-09	1.441566067e-08	1.273357864e-08	1.242661263e-08	1.071382627e-08	1.248749459e-08	1.383199777e-08	1.318450416e-08	1.82849309e-08	1.459645471e-08	1.420951623e-08	1.082630785e-08	9.303899873e-09	1.366085467e-08	1.430354946e-08
1010.13623	1.760170321e-08	1.462189569e-08	1.222587453e-08	8.945818308e-09	1.212733292e-08	1.375892378e-08	1.799517158e-08	1.357188228e-08	1.021427831e-08	1.52720343e-08	1.538847449e-08	1.191385035e-08	1.097169111e-08	1.075977885e-08	1.22876731e-08
1010.148682	1.306040698e-08	1.440861919e-08	1.056028598e-08	1.338729039e-08	1.195376331e-08	8.915633565e-09	1.017794116e-08	1.31186324e-08	1.327976129e-08	1.09228111e-08	1.176671471e-08	1.749896761e-08	1.157834983e-08	1.680309047e-08	1.097196733e-08
1010.161133	1.488172252e-08	1.039397812e-08	1.476904465e-08	8.70001049e-09	1.146235817e-08	1.613777556e-08	1.555006612e-08	8.775532301e-09	1.265082261e-08	1.767404889e-08	1.353143997e-08	1.12599059e-08	1.401406724e-08	1.313822917e-08	1.022771556e-08
1010.173706	1.607046762e-08	1.193807631e-08	8.896519965e-09	1.417210793e-08	1.576478859e-08	1.349773537e-08	1.24947066e-08	7.72031683e-09	1.326013876e-08	1.198846089e-08	1.000271865e-08	1.301782238e-08	1.065590638e-08	1.046416287e-08	1.235873892e-08
1010.186157	1.004333594e-08	1.362015389e-08	1.112953107e-08	8.21332069e-09	1.377720782e-08	1.237165748e-08	1.355588264e-08	1.250670323e-08	1.640996139e-08	1.297217977e-08	1.9321579e-08	1.378927106e-08	1.422869556e-08	1.197087585e-08	1.202482736e-08
1010.198608	1.190487087e-08	1.725798704e-08	1.44888288e-08	1.669925354e-08	1.437616959e-08	9.70601377e-09	1.94030001e-08	1.669030603e-08	1.189465682e-08	1.637693536e-08	1.300331842e-08	1.279601047e-08	9.1699075e-09	1.121039883e-08	1.507629044e-08
1010.211182	1.081806023e-08	9.324746308e-09	1.325242494e-08	9.266801548e-09	9.509606436e-09	1.343504774e-08	1.20072654e-08	1.479253786e-08	1.527902782e-08	1.223798307e-08	1.146279782e-08	1.567853758e-08	9.747222585e-09	1.302653629e-08	1.176765085e-08
1010.223633	1.645722136e-08	1.257452364e-08	7.777692268e-09	1.553635798e-08	1.61065703e-08	1.985040221e-08	1.835988606e-08	1.161092023e-08	1.483177581e-08	1.939681304e-08	1.447535869e-08	1.274047445e-08	1.633688207e-08	1.420342155e-08	1.047695353e-08
1010.236206	1.171501207e-08	1.063681321e-08	7.925470946e-09	1.254946991e-08	1.385799386e-08	1.372941494e-08	1.126530247e-08	1.299063168e-08	1.100095925e-08	9.942197288e-09	1.010672079e-08	7.976142413e-09	1.469861299e-08	1.029323471e-08	1.340598299e-08
1010.248657	8.861531953e-09	1.311644038e-08	1.699443253e-08	1.456989462e-08	7.691769888e-09	1.527448035e-08	1.914988523e-08	1.431084495e-08	1.050317788e-08	1.097819347e-08	1.478357259e-08	1.337035993e-08	9.858481143e-09	1.606627187e-08	1.345484346e-08
1010.261108	1.14009282e-08	1.634053426e-08	1.421686502e-08	1.030431029e-08	1.068226307e-08	1.183153397e-08	1.32497906e-08	1.043119013e-08	1.787508097e-08	9.192418382e-09	1.060756016e-08	1.096421709e-08	1.464458865e-08	1.302230412e-08	1.317056331e-08
1010.273682	1.479888567e-08	1.31546587e-08	8.88175844e-09	1.605173416e-08	1.394854809e-08	1.319095499e-08	9.818093893e-09	9.901984122e-09	8.925228556e-09	1.043459008e-08	1.302145591e-08	1.612073142e-08	1.778100156e-08	1.374397307e-08	1.009541961e-08
1010.286133	8.980759247e-09	7.282265901e-09	1.990028942e-08	1.806394856e-08	9.330159756e-09	1.522487381e-08	1.723189591e-08	1.325403698e-08	1.294352625e-08	1.461114874e-08	1.110750958e-08	1.151871043e-08	1.418622197e-08	8.936912543e-09	1.120310511e-08
1010.298706	1.24229329e-08	1.261950455e-08	1.254930737e-08	8.457355705e-09	1.389918669e-08	1.765958402e-08	8.67050165e-09	1.444033426e-08	1.492912638e-08	1.126209437e-08	1.80727735e-08	1.050194243e-08	1.183440101e-08	1.001962069e-08	1.23404762e-08
1010.311157	1.182246478e-08	1.273459294e-08	1.236760205e-08	1.231808699e-08	1.524238513e-08	8.180945699e-09	1.333165756e-08	9.996004025e-09	1.183378995e-08	1.314535059e-08	1.070779732e-08	1.293620411e-08	1.165084118e-08	1.012430673e-08	1.784937353e-08
1010.323608	1.320808174e-08	1.035140418e-08	1.156558582e-08	1.415884565e-08	1.487863965e-08	9.505663812e-09	1.380613224e-08	1.3302909e-08	9.887886954e-09	1.127617466e-08	9.553468239e-09	1.243953118e-08	1.007445061e-08	9.036824622e-09	1.269328465e-08
1010.336182	1.272395078e-08	1.629766011e-08	1.19033583e-08	1.532897898e-08	1.030777241e-08	1.017844387e-08	9.643813748e-09	1.522300153e-08	1.108509107e-08	9.866456097e-09	8.341021207e-09	1.154389206e-08	1.043544273e-08	1.571295094e-08	9.81075754e-09
1010.348633	1.962872709e-08	1.244841652e-08	9.451260219e-09	1.459484089e-08	1.521847537e-08	1.069922195e-08	1.099383162e-08	1.423949403e-08	1.050158183e-08	1.705691588e-08	1.3216372e-08	1.124240168e-08	1.026706187e-08	1.475277767e-08	1.118177995e-08
1010.361084	1.278883399e-08	1.553209295e-08	1.546557904e-08	8.634350124e-09	1.233504054e-08	9.78172654e-09	1.773439173e-08	1.72723702e-08	1.825445217e-08	9.034195614e-09	8.209341651e-09	9.8268087e-09	1.155856921e-08	1.577232744e-08	7.789195955e-09
1010.373657	1.18235679e-08	1.365259017e-08	1.018248508e-08	1.703699226e-08	1.388937854e-08	1.33147493e-08	1.261194615e-08	1.117715254e-08	8.835693066e-09	8.754541092e-09	8.484350111e-09	1.160819174e-08	1.804395033e-08	1.036373831e-08	1.049681142e-08
1010.386169	1.512608883e-08	1.59088831e-08	1.053755128e-08	1.779396541e-08	1.131580696e-08	1.436737573e-08	8.993558787e-09	1.24930537e-08	1.13762626e-08	1.566992403e-08	1.641494762e-08	1.194970611e-08	1.28871438e-08	1.487046841e-08	1.163813845e-08
1010.398682	1.129120886e-08	1.223556012e-08	1.240752301e-08	1.042418418e-08	1.531127047e-08	1.416540041e-08	1.46388377e-08	1.107309355e-08	9.5552668e-09	1.441958997e-08	1.408836869e-08	9.521185618e-09	1.087294255e-08	9.3870689e-09	7.53218643e-09
1010.411194	1.112874237e-08	1.288009077e-08	9.987701333e-09	5.745759868e-09	1.544693085e-08	1.246701142e-08	1.045325515e-08	1.520021797e-08	1.822056639e-08	8.094528603e-09	1.268212912e-08	1.323298005e-08	1.406273675e-08	1.259765181e-08	1.441662345e-08
1010.423645	1.12625882e-08	1.128118576e-08	1.317467468e-08	1.397848148e-08	1.387434168e-08	1.3191225e-08	1.098432101e-08	1.587960163e-08	1.168375707e-08	1.476332301e-08	1.144739858e-08	1.532000127e-08	1.16546488e-08	7.11615078e-09	1.378311776e-08
1010.436218	8.40761949e-09	1.697517682e-08	1.275617212e-08	1.083957013e-08	1.546969841e-08	1.283163176e-08	9.622096009e-09	8.769228899e-09	1.173564268e-08	1.495060786e-08	1.297583196e-08	2.074559369e-08	1.10625118e-08	1.446037601e-08	1.723326548e-08
1010.448669	1.33140805e-08	1.055902032e-08	1.086898305e-08	1.463474231e-08	1.167080743e-08	1.251542781e-08	1.312729392e-08	1.304161401e-08	1.37355789e-08	1.684517237e-08	9.646950794e-09	1.359018409e-08	1.406033956e-08	1.008301265e-08	1.409882788e-08
1010.461121	8.812435226e-09	1.000378358e-08	1.196432375e-08	1.321909249e-08	1.564034413e-08	1.494437285e-08	9.616877072e-09	1.093115642e-08	6.798996477e-09	9.976960591e-09	1.75652648e-08	1.630506397e-08	1.330037147e-08	1.742683331e-08	7.995317297e-09
1010.473694	1.123317883e-08	1.17840786e-08	1.292230589e-08	1.054160848e-08	2.018327372e-08	1.297585772e-08	1.259365412e-08	1.380846282e-08	1.053198684e-08	7.71452946e-09	1.543483918e-08	1.580989739e-08	1.299396946e-08	1.731810606e-08	9.74438219e-09
1010.486145	1.796884064e-08	1.294556018e-08	1.466369515e-08	1.334201283e-08	9.453197336e-09	1.552642281e-08	8.291426212e-09	1.424479645e-08	1.451250053e-08	1.458047816e-08	1.537121186e-08	1.096502888e-08	1.268924432e-08	1.226269841e-08	9.190011419e-09
1010.498718	1.021785589e-08	8.8325951e-09	1.675966566e-08	1.132466476e-08	1.369732683e-08	1.512857573e-08	8.541835683e-09	1.438744324e-08	1.216351997e-08	1.193545263e-08	1.490048618e-08	1.157629193e-08	1.014081352e-08	1.681262063e-08	1.0388157e-08
1010.51123	1.295711627e-08	1.416984841e-08	1.071728217e-08	1.372294633e-08	1.868021116e-08	1.626148993e-08	9.112392618e-09	1.002794026e-08	1.074732925e-08	1.302570674e-08	1.256126492e-08	1.062202681e-08	9.943255996e-09	1.006934625e-08	1.170533981e-08
1010.523682	1.218176493e-08	1.316861198e-08	8.53440163e-09	1.617204504e-08	1.479986356e-08	1.537966732e-08	8.564869702e-09	1.272780725e-08	1.114649706e-08	7.858147022e-09	9.884785435e-09	1.02151958e-08	1.260012805e-08	1.3211511e-08	1.193501653e-08
1010.536255	1.607859268e-08	1.247900183e-08	8.019920728e-09	1.171992192e-08	1.009324535e-08	1.527105375e-08	1.714271392e-08	8.451897848e-09	1.156022922e-08	1.268486383e-08	1.386318349e-08	1.099365043e-08	1.683055295e-08	1.622752954e-08	1.159697671e-08
1010.548706	1.408427153e-08	1.595713428e-08	8.997118606e-09	1.494213819e-08	1.26022206e-08	8.663357143e-09	1.11289955e-08	1.097406965e-08	1.461680466e-08	1.401597327e-08	1.468823285e-08	1.06896767e-08	1.360394197e-08	1.169481134e-08	1.469771149e-08
1010.561279	1.295161223e-08	1.528410465e-08	9.64257918e-09	1.211741285e-08	1.824963825e-08	9.3568433e-09	1.012669681e-08	1.748082923e-08	1.173405817e-08	1.284944329e-08	1.574413133e-08	1.362473068e-08	8.598154189e-09	1.783465642e-08	9.651439647e-09
1010.57373	9.830560366e-09	1.203717126e-08	9.353640529e-09	1.441807651e-08	1.499931912e-08	1.324212207e-08	6.001627639e-09	1.160799723e-08	1.09833147e-08	1.078111378e-08	1.489795931e-08	1.140926287e-08	1.656803406e-08	1.136980998e-08	1.238016711e-08
1010.586243	1.744102818e-08	9.127403722e-09	1.209958977e-08	9.328092077e-09	1.036695174e-08	1.814706074e-08	1.461714927e-08	1.447272524e-08	1.202872824e-08	1.613242162e-08	8.696543929e-09	8.497555548e-09	1.611787503e-08	1.243986159e-08	1.160387786e-08
1010.598816	2.108903452e-08	1.367246671e-08	9.935938294e-09	1.053460252e-08	1.066609112e-08	5.498326239e-09	1.142899109e-08	1.079094059e-08	1.931934257e-08	1.581850562e-08	1.271367189e-08	1.312683917e-08	8.236967552e-09	1.273255545e-08	1.866785659e-08
1010.611267	1.503718039e-08	1.514898607e-08	1.302350139e-08	1.38937013e-08	1.05283684e-08	1.398823457e-08	1.109011283e-08	1.156311402e-08	9.920257504e-09	1.196916521e-08	1.054939958e-08	1.759637591e-08	1.264894856e-08	1.487723456e-08	1.531133798e-08
1010.623718	1.35498528e-08	1.171699893e-08	1.31353346e-08	1.887914003e-08	1.254780102e-08	1.488165946e-08	1.475565536e-08	1.990315113e-08	1.123811089e-08	1.376155012e-08	1.109065284e-08	1.673131145e-08	1.502738023e-08	1.621100232e-08	1.501731006e-08
1010.636292	2.173686475e-08	1.642184699e-08	2.104635222e-08	8.094238169e-09	1.424422891e-08	1.298988916e-08	1.348837753e-08	1.446390474e-08	1.03953548e-08	1.242603975e-08	1.681760686e-08	1.31483251e-08	1.028803087e-08	1.153993701e-08	8.847623967e-09
1010.648804	1.212693412e-08	1.499300595e-08	1.319180321e-08	1.462756583e-08	1.392607807e-08	1.690391827e-08	1.000623762e-08	1.31314879e-08	1.253711179e-08	1.055898391e-08	2.211467454e-08	1.516227144e-08	1.211974432e-08	7.222908494e-09	1.169752384e-08
1010.661377	1.384962633e-08	1.894499313e-08	1.527417126e-08	8.754084568e-09	1.467649202e-08	1.2375307e-08	2.063363347e-08	1.416796636e-08	1.40437626e-08	8.413675978e-09	9.18493015e-09	1.328842991e-08	1.315695108e-08	1.490655599e-08	1.615503997e-08
1010.673828	1.010014117e-08	7.287499937e-09	1.579050846e-08	1.394920712e-08	1.706620267e-08	1.386760839e-08	1.133399508e-08	1.692563778e-08	1.19510446e-08	1.184463816e-08	1.278603623e-08	1.108871484e-08	1.100144775e-08	1.486924628e-08	1.220192303e-08
1010.686279	1.341323763e-08	9.273636969e-09	8.305707233e-09	1.35105287e-08	8.347353919e-09	1.047146458e-08	1.877154787e-08	1.446421471e-08	1.05909912e-08	1.56704818e-08	1.125511062e-08	6.686861731e-09	1.000893146e-08	1.642444936e-08	1.651546988e-08
1010.698853	1.175681419e-08	1.010220441e-08	9.880591456e-09	1.199199229e-08	1.045499864e-08	1.371138847e-08	7.758273135e-09	1.433876573e-08	1.265941485e-08	1.544962025e-08	8.90998475e-09	1.421588092e-08	1.211710465e-08	1.024296914e-08	9.019459846e-09
1010.711365	1.606872324e-08	1.245287873e-08	1.515117276e-08	1.147322148e-08	1.023297447e-08	1.319475196e-08	1.502589875e-08	1.58838116e-08	8.458100886e-09	1.329865995e-08	1.118554227e-08	1.016439821e-08	1.120877879e-08	9.376750931e-09	1.079932144e-08
1010.723816	9.631395237e-09	6.244454287e-09	1.496653645e-08	7.900723631e-09	1.204259537e-08	1.777118541e-08	1.404037331e-08	1.285117435e-08	1.157144514e-08	1.850280817e-08	1.030385466e-08	1.941275762e-08	1.384116644e-08	1.616032463e-08	7.47916129e-09
1010.736389	1.172569597e-08	1.244711179e-08	1.233602553e-08	1.331894151e-08	1.753063295e-08	9.252562272e-09	9.671664358e-09	1.118532911e-08	8.48440429e-09	1.038345854e-08	1.282433981e-08	1.314035725e-08	1.167417629e-08	1.408210704e-08	1.056268228e-08
1010.74884	1.404124106e-08	7.62468666e-09	2.147161204e-08	1.419102613e-08	1.597358334e-08	1.170861275e-08	1.723435616e-08	1.214140344e-08	8.455244505e-09	1.361708701e-08	1.334452726e-08	1.046819076e-08	1.276132533e-08	1.794926519e-08	1.257444637e-08
1010.761414	1.254185555e-08	1.499655866e-08	1.242586656e-08	1.657826409e-08	1.490908907e-08	9.323050776e-09	1.582260545e-08	1.565142149e-08	1.550996664e-08	4.690231759e-09	1.275937667e-08	1.423847085e-08	8.150947473e-09	1.000077443e-08	1.477379374e-08
1010.773926	9.979820526e-09	1.426126062e-08	1.354083423e-08	1.052760634e-08	1.149660367e-08	1.773986824e-08	1.617230794e-08	1.173638964e-08	9.625494179e-09	1.326763499e-08	1.005273464e-08	1.100274982e-08	1.2939533e-08	7.298254445e-09	1.624924195e-08
1010.786377	1.459691568e-08	8.00904143e-09	1.512453274e-08	1.025828222e-08	1.29946347e-08	1.453275367e-08	1.128758953e-08	1.471711109e-08	7.382060296e-09	1.451680998e-08	1.045419928e-08	1.580235143e-08	1.264907645e-08	1.211666767e-08	1.75850694e-08
1010.79895	1.154923535e-08	1.432550523e-08	1.756589008e-08	1.25224604e-08	1.445736952e-08	1.016954965e-08	7.2034263e-09	1.472413391e-08	1.496896829e-08	1.264455562e-08	9.952946023e-09	1.518854731e-08	9.872766604e-09	1.537604355e-08	1.917076986e-08
1010.811462	1.588738208e-08	1.474972766e-08	1.251053039e-08	1.51443853e-08	8.551650943e-09	1.439389319e-08	1.221786672e-08	8.925255202e-09	1.669796212e-08	1.607137712e-08	1.350684098e-08	1.000557592e-08	1.237103398e-08	1.597076427e-08	1.335557442e-08
1010.824036	1.85799216e-08	1.775087277e-08	1.435455754e-08	1.28159483e-08	1.476270928e-08	9.592814543e-09	1.431450602e-08	1.353582935e-08	1.388444737e-08	1.22930599e-08	1.429981022e-08	9.926043099e-09	1.205275346e-08	1.157427221e-08	1.184510534e-08
1010.836487	7.275693381e-09	1.663064175e-08	9.732151973e-09	1.623680035e-08	1.06935758e-08	1.574123232e-08	1.123207749e-08	8.762952142e-09	1.723343956e-08	1.119676085e-08	1.286417461e-08	1.466701782e-08	1.251669524e-08	1.037915354e-08	1.088275603e-08
1010.848938	1.0561922e-08	1.502148805e-08	1.526635707e-08	1.455635168e-08	8.345689473e-09	1.160810026e-08	1.293433094e-08	9.338012141e-09	1.221769264e-08	1.455738907e-08	1.295073826e-08	1.078005685e-08	1.232861546e-08	9.042338434e-09	1.645260106e-08
1010.861572	7.091621512e-09	7.557284576e-09	1.398596261e-08	1.067045385e-08	1.573124386e-08	7.827935633e-09	1.055833732e-08	9.593313699e-09	1.581692821e-08	1.534955274e-08	1.550085926e-08	7.078259756e-09	1.50832431e-08	1.677081229e-08	1.715754294e-08
1010.874023	1.538935024e-08	1.823159224e-08	1.112434855e-08	1.669726224e-08	1.241006498e-08	1.598014698e-08	1.405282735e-08	1.18401724e-08	1.26797417e-08	1.117452086e-08	6.178436429e-09	1.509789804e-08	8.901269943e-09	1.313453168e-08	1.814925987e-08
1010.886475	1.108447467e-08	7.767646082e-09	1.095767921e-08	1.315526532e-08	7.806860047e-09	1.085478996e-08	1.160141494e-08	1.69526615e-08	9.433855475e-09	1.182391607e-08	1.288333618e-08	1.406576189e-08	1.212196477e-08	1.159326413e-08	1.538575845e-08
1010.899048	1.600187716e-08	1.374441361e-08	4.276054621e-09	1.112343195e-08	1.223491974e-08	1.215020973e-08	1.051124787e-08	1.33887097e-08	1.255586568e-08	1.910337311e-08	1.631497604e-08	1.000292116e-08	7.650342582e-09	2.09935358e-08	1.366111935e-08
1010.91156	1.591162224e-08	9.867139106e-09	1.462582588e-08	1.140122574e-08	1.563534546e-08	1.23498527e-08	1.405905437e-08	1.542004036e-08	1.065843414e-08	1.837774555e-08	1.305925146e-08	8.199896762e-09	1.654896842e-08	1.220844048e-08	1.165111119e-08
1010.924133	1.154445339e-08	1.36397551e-08	1.352442247e-08	1.311391795e-08	1.211981893e-08	9.534394607e-09	1.501752855e-08	1.123158899e-08	1.104040503e-08	1.348481771e-08	1.103632474e-08	1.248487802e-08	6.814927733e-09	1.047220088e-08	1.223612855e-08
1010.936584	1.205759936e-08	1.778602865e-08	1.082605117e-08	1.13666152e-08	1.182141229e-08	8.581834798e-09	1.48560062e-08	1.148032513e-08	1.319585152e-08	1.305050734e-08	1.62372995e-08	1.250829484e-08	1.394949845e-08	9.299347958e-09	1.363062552e-08
1010.949097	1.825996065e-08	1.294985008e-08	1.883963385e-08	1.267918481e-08	1.396359295e-08	1.006127714e-08	8.648235017e-09	8.881197111e-09	1.75061956e-08	1.202144784e-08	9.815095403e-09	1.132702199e-08	1.004550221e-08	1.170835429e-08	8.294310128e-09
1010.96167	1.058234655e-08	9.842215043e-09	1.304996911e-08	1.174887654e-08	7.800167623e-09	1.993071841e-08	1.950972539e-08	1.843674724e-08	1.482653467e-08	1.381884118e-08	1.769571867e-08	1.172428199e-08	1.201511157e-08	1.851401521e-08	1.054705923e-08
1010.974121	1.417321904e-08	1.181956044e-08	1.878867195e-08	1.345183431e-08	1.450154041e-08	1.292134932e-08	9.2806971e-09	1.784993664e-08	1.246106418e-08	1.045719156e-08	1.072198241e-08	1.449346598e-08	1.389533111e-08	1.005155958e-08	9.751146557e-09
1010.986633	1.110406345e-08	8.713649358e-09	1.2287936e-08	2.025741175e-08	1.252133952e-08	1.173770592e-08	1.132871752e-08	9.170769921e-09	1.083166179e-08	1.595587307e-08	1.360474666e-08	1.498614743e-08	1.249516579e-08	9.618552177e-09	1.292862262e-08
1010.999207	1.61457816e-08	1.424828167e-08	1.518841408e-08	1.232780189e-08	1.130512661e-08	1.321383536e-08	9.793021505e-09	1.16194343e-08	8.167012844e-09	1.622975176e-08	1.188702026e-08	1.270231742e-08	6.746848413e-09	1.289122054e-08	1.14293206e-08
1011.011658	1.138409456e-08	1.147702378e-08	1.218447654e-08	8.419045905e-09	1.881850764e-08	1.194545529e-08	1.108488501e-08	1.444530984e-08	8.23204882e-09	1.167827435e-08	1.575918773e-08	1.146850792e-08	1.370114244e-08	1.245675652e-08	1.166939434e-08
1011.024292	1.509404868e-08	1.21146968e-08	1.367550517e-08	1.144925932e-08	1.303473063e-08	1.247944681e-08	1.832860441e-08	1.661356386e-08	1.15253016e-08	1.129308735e-08	1.560600005e-08	1.54421933e-08	1.165616492e-08	1.385167536e-08	8.664627238e-09
1011.036743	9.807439305e-09	1.250463999e-08	1.118342308e-08	1.213216461e-08	1.249107395e-08	9.879173923e-09	1.297380692e-08	9.395521694e-09	1.311207143e-08	1.168040953e-08	1.292391705e-08	1.089881341e-08	1.346578671e-08	1.436698138e-08	1.567229901e-08
1011.049255	1.142611072e-08	1.830599672e-08	1.517932446e-08	1.7506677e-08	9.636719867e-09	1.438103236e-08	1.8880149e-08	1.384335224e-08	1.056538945e-08	1.269593408e-08	1.699612895e-08	1.538771777e-08	1.441293307e-08	9.481195384e-09	1.354003842e-08
1011.061829	1.476800993e-08	1.386002868e-08	1.425180329e-08	1.663084781e-08	1.238201275e-08	9.585638061e-09	9.032585346e-09	1.142324813e-08	1.19303083e-08	1.075969003e-08	1.9882064e-08	1.376300851e-08	1.194213883e-08	8.201408441e-09	1.241100911e-08
1011.07428	1.632209035e-08	1.765371316e-08	1.323941046e-08	1.086518875e-08	8.946615004e-09	9.016227764e-09	1.359893265e-08	7.85733878e-09	8.204283475e-09	1.0656378e-08	1.346562328e-08	9.461092354e-09	9.380897836e-09	1.246892634e-08	1.82580866e-08
1011.086853	1.685108053e-08	1.364123303e-08	8.43191561e-09	1.438183883e-08	1.522209914e-08	1.368251645e-08	1.240725744e-08	9.639250287e-09	9.887594743e-09	9.249375488e-09	2.060032323e-08	1.815193151e-08	1.025463625e-08	1.098929836e-08	1.24774564e-08
1011.099365	1.415751871e-08	1.571468466e-08	1.41346268e-08	1.256814297e-08	9.979250315e-09	1.579694597e-08	1.029698549e-08	7.15505033e-09	1.046501819e-08	1.215045842e-08	8.75930084e-09	1.415058382e-08	1.072108358e-08	1.528827376e-08	1.293675833e-08
1011.111816	1.177083675e-08	1.320058107e-08	1.2869525e-08	1.186378817e-08	1.29722082e-08	1.479761824e-08	1.444496878e-08	1.195912347e-08	1.599770805e-08	1.473140454e-08	1.387902149e-08	1.433647068e-08	1.054526333e-08	1.076742517e-08	1.071557332e-08
1011.124451	1.52416888e-08	1.727813093e-08	7.541022029e-09	2.209131189e-08	1.256108373e-08	1.328197108e-08	9.978993631e-09	1.085138646e-08	1.629858914e-08	1.541829775e-08	1.198187238e-08	9.413075652e-09	1.428499719e-08	1.028742869e-08	1.325478571e-08
1011.136902	1.476342426e-08	1.218799373e-08	1.825961782e-08	6.964839372e-09	8.928819462e-09	1.358751867e-08	1.516681003e-08	9.236230447e-09	1.013888973e-08	1.759059209e-08	2.004095734e-08	9.136586598e-09	1.225702029e-08	1.399164073e-08	1.222954893e-08
1011.149414	1.783072889e-08	8.801198881e-09	1.142806383e-08	2.02540491e-08	1.208618716e-08	1.515479831e-08	1.290984386e-08	1.196476251e-08	1.48077266e-08	1.688086293e-08	2.267818466e-08	9.025941772e-09	1.233625735e-08	1.40294345e-08	6.695125787e-09
1011.161987	1.361600166e-08	9.855717131e-09	1.354985368e-08	1.658176885e-08	1.251815629e-08	1.392111137e-08	1.494118607e-08	1.452034049e-08	1.675747185e-08	1.372289393e-08	1.736631106e-08	1.678911943e-08	8.723003653e-09	9.978304405e-09	1.028251351e-08
1011.174438	1.513234515e-08	1.702110453e-08	1.798117033e-08	8.23679347e-09	1.015057816e-08	1.358384338e-08	1.145829032e-08	1.413779671e-08	1.244542869e-08	1.57541713e-08	1.613021539e-08	1.091407675e-08	1.135111738e-08	6.749029335e-09	1.370780023e-08
1011.187073	1.692105478e-08	1.242054015e-08	1.397249783e-08	1.251068493e-08	1.479762091e-08	1.41699843e-08	1.035155339e-08	1.562340657e-08	8.486118475e-09	1.655161697e-08	1.224888457e-08	9.876823803e-09	1.483864498e-08	1.09222098e-08	1.002364325e-08
1011.199524	9.905900988e-09	1.578233544e-08	9.787218147e-09	9.657727951e-09	1.386752757e-08	1.268394989e-08	1.250603088e-08	1.361485058e-08	4.178775992e-09	1.536506034e-08	1.468951361e-08	9.500943143e-09	1.436413211e-08	1.499524949e-08	9.238255494e-09
1011.212036	1.557246598e-08	1.202447475e-08	1.292009166e-08	2.00320418e-08	1.044254727e-08	1.172722186e-08	1.596641219e-08	8.239958937e-09	1.352758705e-08	1.371026492e-08	1.343708789e-08	1.80218187e-08	1.082243895e-08	1.076674838e-08	1.685517148e-08
1011.224609	8.778886063e-09	1.267012362e-08	1.412099682e-08	1.061627763e-08	1.259649896e-08	1.480684997e-08	1.294819096e-08	1.593777732e-08	1.475579037e-08	1.133387872e-08	1.27622517e-08	1.228619251e-08	1.327869636e-08	1.631339153e-08	1.499783586e-08
1011.237061	1.487678691e-08	1.395568372e-08	1.385247561e-08	1.677095618e-08	1.01624904e-08	1.618531087e-08	8.7731582e-09	1.581355491e-08	9.039373694e-09	1.190723697e-08	1.379317904e-08	1.416620155e-08	1.24341426e-08	1.461641741e-08	1.340518452e-08
1011.249573	1.630307978e-08	1.572924724e-08	1.085045476e-08	7.956272974e-09	2.168497382e-08	1.425937768e-08	1.261337434e-08	1.564835195e-08	2.024596668e-08	1.346452905e-08	9.076701168e-09	1.017741447e-08	1.190811627e-08	2.002970589e-08	9.648073451e-09
1011.262146	1.756285073e-08	1.345646172e-08	1.484678513e-08	1.107935255e-08	1.566664487e-08	1.259622628e-08	1.294845209e-08	1.921463699e-08	1.128826188e-08	7.62650032e-09	1.046263787e-08	1.97923864e-08	1.281716067e-08	1.312434161e-08	1.432084584e-08
1011.274658	1.588388976e-08	1.597268451e-08	8.44702619e-09	1.167435837e-08	1.077071143e-08	1.33702347e-08	1.129923266e-08	1.363251823e-08	9.163258596e-09	1.192526078e-08	1.45616923e-08	1.525226878e-08	9.561047953e-09	1.104500491e-08	1.25720705e-08
1011.287231	1.571426367e-08	1.271044425e-08	1.395739702e-08	1.631321922e-08	1.257784898e-08	1.248380688e-08	1.351585421e-08	1.240086966e-08	1.671815397e-08	9.523491329e-09	1.224039181e-08	9.534233847e-09	1.18163177e-08	9.769026477e-09	1.488108836e-08
1011.299744	1.255167525e-08	1.441388431e-08	1.388621929e-08	1.127280935e-08	1.546431072e-08	1.270286454e-08	1.596460564e-08	1.988528098e-08	9.054457628e-09	9.474400819e-09	1.189459109e-08	1.301990871e-08	1.08278444e-08	1.13080878e-08	1.575968689e-08
1011.312195	1.074284395e-08	1.595721066e-08	1.158330853e-08	1.119225335e-08	1.580480458e-08	1.125126126e-08	9.529693479e-09	8.183943301e-09	1.741590694e-08	1.271708339e-08	1.6083332e-08	9.751044416e-09	1.043949371e-08	6.71952316e-09	1.150536288e-08
1011.324829	1.047578557e-08	1.244047265e-08	1.189149668e-08	1.012357398e-08	1.649259396e-08	1.121306248e-08	1.641312508e-08	1.113324455e-08	1.382424752e-08	9.493877684e-09	1.491189217e-08	9.099360376e-09	1.395743521e-08	8.708818555e-09	1.399046745e-08
1011.33728	1.553032369e-08	1.180120801e-08	1.349078627e-08	1.214795464e-08	1.169528385e-08	1.151083406e-08	1.468341448e-08	1.186502896e-08	1.395069216e-08	1.562663599e-08	1.482002432e-08	1.275303152e-08	1.149390982e-08	1.249681691e-08	8.466407131e-09
1011.349854	1.103409808e-08	9.936971246e-09	1.006998573e-08	1.372658431e-08	1.410362405e-08	1.206616584e-08	1.081906387e-08	1.847037723e-08	1.142898398e-08	1.78333579e-08	1.372312131e-08	1.018085971e-08	1.000891903e-08	1.546560568e-08	1.121732751e-08
1011.362366	1.689976692e-08	2.394097365e-08	1.396546612e-08	1.36165017e-08	1.575888575e-08	1.417436568e-08	1.055849985e-08	5.203273368e-09	1.648467496e-08	1.416369777e-08	8.123492989e-09	1.39213272e-08	1.163611163e-08	8.931738904e-09	1.420207507e-08
1011.374878	1.595973664e-08	1.842828112e-08	1.646095882e-08	1.199912969e-08	1.114778314e-08	1.301377672e-08	1.727380727e-08	1.017593476e-08	1.088988721e-08	9.151092328e-09	1.408469696e-08	1.002565142e-08	9.253752431e-09	1.497594404e-08	1.011780082e-08
1011.387451	1.386829052e-08	1.179044595e-08	1.315532483e-08	1.382402992e-08	1.290079865e-08	1.738716371e-08	1.066020605e-08	1.232894853e-08	8.714460265e-09	1.374817504e-08	1.099534952e-08	8.264364304e-09	1.634527358e-08	9.51571888e-09	1.083573853e-08
1011.399963	1.403233796e-08	1.828251328e-08	1.102401281e-08	1.66148677e-08	1.134777872e-08	1.554729678e-08	7.690776904e-09	1.625185853e-08	1.174169828e-08	1.425645735e-08	1.273719175e-08	1.078374723e-08	1.359303337e-08	9.87381199e-09	1.036195663e-08
1011.412415	1.201843158e-08	1.372372704e-08	7.788872658e-09	1.184697229e-08	1.605568301e-08	1.32871163e-08	1.269237071e-08	1.03455946e-08	1.514209202e-08	1.131511862e-08	1.25871864e-08	1.098574387e-08	1.068992361e-08	9.424160119e-09	9.036584814e-09
1011.424988	1.164899555e-08	1.021877782e-08	1.115319836e-08	1.494709601e-08	1.107055514e-08	9.880660734e-09	1.747478073e-08	1.089939783e-08	1.48670809e-08	1.362673441e-08	8.301026533e-09	1.073993783e-08	1.043648101e-08	9.91440352e-09	7.945838654e-09
1011.4375	1.402108474e-08	7.040057426e-09	1.649793369e-08	1.043028064e-08	9.193898975e-09	1.436625041e-08	1.424754004e-08	9.255902711e-09	1.380238412e-08	1.394378923e-08	1.838214203e-08	1.067228173e-08	1.163513641e-08	1.209031364e-08	1.350281043e-08
1011.450073	1.203439126e-08	9.729544281e-09	1.339249689e-08	2.126057908e-08	1.537578775e-08	1.573203079e-08	7.5874107e-09	1.517535431e-08	1.198843513e-08	7.604877617e-09	1.430974539e-08	8.412510688e-09	1.5318534e-08	1.027057106e-08	1.178632569e-08
1011.462585	1.282580531e-08	1.139739414e-08	1.498501057e-08	8.515654848e-09	1.518903581e-08	8.297486254e-09	1.804430205e-08	1.552594142e-08	1.651209303e-08	9.535529699e-09	1.393369509e-08	1.013161643e-08	1.556820983e-08	1.369767855e-08	1.132501826e-08
1011.475098	1.033374719e-08	1.959669227e-08	7.869688901e-09	9.391590616e-09	1.063162802e-08	6.483837467e-09	1.639810776e-08	2.209335115e-08	1.936930438e-08	1.73672543e-08	1.1743019e-08	1.80826909e-08	1.0305091e-08	1.139372952e-08	8.942090624e-09
1011.487671	1.441691833e-08	1.225693946e-08	1.031672792e-08	1.513409664e-08	1.127643401e-08	1.504083436e-08	2.463795923e-08	1.408361339e-08	1.539086192e-08	1.275978878e-08	1.082170975e-08	9.82186954e-09	1.235752389e-08	1.165296037e-08	1.046985698e-08
1011.500183	1.210537715e-08	9.491064823e-09	1.325817589e-08	1.115872372e-08	1.439954911e-08	1.179754161e-08	1.058108179e-08	1.854303022e-08	7.312382255e-09	1.248142656e-08	1.444133257e-08	1.200771926e-08	1.322333532e-08	1.359901969e-08	1.816675699e-08
1011.512634	6.76020262e-09	1.328622545e-08	1.261626092e-08	1.563353358e-08	1.252178006e-08	1.615882717e-08	1.093493918e-08	1.304760389e-08	1.541063988e-08	8.704605037e-09	1.031976549e-08	1.397653371e-08	1.135877081e-08	1.047637621e-08	1.174943254e-08
1011.525269	1.289879403e-08	1.181787201e-08	1.048540721e-08	1.325182808e-08	1.56829465e-08	1.27225066e-08	1.217991663e-08	1.041729991e-08	1.154032514e-08	8.126975537e-09	1.22011885e-08	1.183178533e-08	1.893804935e-08	1.358259727e-08	9.918363908e-09
1011.53772	9.832492154e-09	1.234577685e-08	1.684627016e-08	1.208933309e-08	1.451792908e-08	1.446743347e-08	1.801072003e-08	1.021351803e-08	1.325557442e-08	7.591625106e-09	1.431964858e-08	8.27441049e-09	8.752818026e-09	1.14957146e-08	1.158209173e-08
1011.550354	1.197682487e-08	1.508634639e-08	1.270218064e-08	9.560482184e-09	1.079315837e-08	1.244002767e-08	2.077202232e-08	1.114613912e-08	1.28071127e-08	1.9303803e-08	1.556903229e-08	9.270237022e-09	1.79583175e-08	1.474989553e-08	1.339590217e-08
1011.562866	9.546771373e-09	1.036037389e-08	1.223274104e-08	1.731926069e-08	9.341545315e-09	1.374877723e-08	1.399507177e-08	8.396543016e-09	1.328932786e-08	1.194190968e-08	1.556759166e-08	1.616365353e-08	1.429276164e-08	9.072842033e-09	9.139583312e-09
1011.575317	1.867013388e-08	1.720776055e-08	1.57245541e-08	1.225671298e-08	1.576127318e-08	1.773845604e-08	1.147497475e-08	1.260247906e-08	1.141278627e-08	1.624882451e-08	1.198139632e-08	7.959621406e-09	1.369428038e-08	1.802203009e-08	1.013998663e-08
1011.587952	2.061912241e-08	1.501777547e-08	1.047378628e-08	1.105137759e-08	7.637470212e-09	1.147853812e-08	1.340782507e-08	8.855799649e-09	1.35507241e-08	1.319206699e-08	1.192186527e-08	8.728868295e-09	1.198017152e-08	1.750745149e-08	9.403527734e-09
1011.600403	1.443919651e-08	2.070647831e-08	1.24051267e-08	9.059234252e-09	1.192488863e-08	1.180028963e-08	1.506925962e-08	1.204756206e-08	8.777779392e-09	1.388333182e-08	1.400738281e-08	1.310743336e-08	1.39646561e-08	1.475596889e-08	1.359460367e-08
1011.613037	1.19395045e-08	1.242810477e-08	1.464902422e-08	1.071436806e-08	1.093203661e-08	1.303658514e-08	1.170904262e-08	1.568546715e-08	1.58940221e-08	1.191063603e-08	1.218369761e-08	8.646860117e-09	1.194696786e-08	8.120080608e-09	1.275650163e-08
1011.625488	1.41242964e-08	8.65035954e-09	1.132158811e-08	1.689451956e-08	1.25657591e-08	1.44836978e-08	1.475965394e-08	1.2859668e-08	7.251615308e-09	9.752018748e-09	1.136886141e-08	1.182503162e-08	1.116940762e-08	6.607302705e-09	1.022531304e-08
1011.638	9.372601362e-09	1.484851175e-08	1.55965143e-08	1.219453072e-08	1.107646952e-08	1.713140207e-08	1.18861383e-08	1.852038878e-08	1.317542786e-08	1.452908727e-08	1.301798758e-08	1.227682311e-08	1.079957723e-08	8.650331118e-09	8.86950513e-09
1011.650574	9.25665411e-09	1.657418913e-08	1.210944323e-08	1.25304096e-08	1.656770898e-08	1.838927766e-08	9.941085288e-09	1.36073508e-08	1.575069852e-08	1.91800158e-08	1.217584344e-08	1.15168266e-08	1.352778156e-08	1.282936779e-08	8.73888073e-09
1011.663086	1.188418608e-08	1.641760683e-08	1.069472066e-08	1.481493239e-08	1.418742013e-08	1.038873787e-08	1.428828167e-08	1.629160806e-08	1.051115284e-08	1.166784358e-08	1.255226323e-08	6.664540475e-09	1.30787603e-08	1.575943465e-08	1.644059999e-08
1011.675598	1.204781785e-08	1.145798745e-08	1.664115779e-08	1.211288403e-08	1.443909703e-08	8.253262074e-09	1.121763837e-08	7.078368558e-09	1.293875052e-08	1.523203075e-08	1.431686236e-08	1.827314122e-08	9.894892905e-09	1.366026492e-08	1.020219731e-08
1011.688171	9.998865735e-09	1.288495977e-08	1.3506396e-08	1.492128909e-08	1.108346748e-08	1.397561444e-08	9.923228461e-09	1.068913402e-08	8.526837014e-09	1.133562133e-08	1.235217439e-08	4.402772813e-09	1.26594264e-08	1.148231199e-08	1.425477247e-08
1011.700684	1.940449401e-08	1.192779475e-08	7.401257829e-09	1.36480427e-08	1.628730928e-08	1.40941907e-08	1.486138501e-08	1.174477493e-08	1.033882224e-08	1.357060153e-08	1.045615949e-08	1.112523229e-08	1.163242747e-08	1.091396751e-08	1.03382547e-08
1011.713318	1.467321198e-08	1.439291619e-08	1.413284689e-08	1.476154576e-08	1.240437975e-08	1.417013351e-08	1.154467544e-08	1.161375529e-08	9.335161977e-09	1.287281304e-08	1.397229443e-08	1.534195171e-08	1.106319392e-08	9.211916563e-09	1.524194282e-08
1011.725769	8.99529784e-09	7.173269978e-09	2.134533439e-08	1.778322734e-08	1.071176214e-08	9.586051952e-09	9.829824954e-09	1.108863845e-08	1.427938923e-08	1.052597742e-08	1.530772309e-08	1.125934013e-08	1.537911842e-08	1.240091052e-08	1.360969026e-08
1011.738281	1.639215341e-08	1.520611725e-08	1.143230843e-08	1.199018573e-08	8.084156455e-09	9.332086215e-09	1.01913411e-08	6.76404488e-09	1.015730344e-08	8.118153261e-09	1.176536113e-08	1.610454703e-08	1.277649364e-08	1.324391175e-08	1.223634083e-08
1011.750854	1.14836487e-08	1.377433545e-08	1.177320197e-08	1.030379249e-08	1.560914065e-08	1.605501687e-08	1.220231116e-08	2.064472859e-08	1.635210722e-08	1.235223746e-08	1.204511957e-08	1.600752775e-08	1.17341532e-08	1.18076251e-08	9.9103179e-09
1011.763367	1.086908252e-08	1.050954168e-08	7.97663624e-09	8.390975914e-09	1.42745451e-08	1.408334249e-08	1.356364532e-08	1.432742813e-08	1.75035364e-08	9.545154001e-09	1.475976052e-08	7.982211336e-09	1.300354047e-08	1.467977029e-08	1.295785257e-08
1011.775879	1.310792808e-08	1.46507535e-08	1.477501055e-08	1.681535089e-08	1.238918657e-08	1.366592528e-08	9.954399083e-09	1.558773199e-08	7.376857791e-09	5.79458348e-09	1.482740597e-08	8.50316173e-09	1.485057055e-08	1.359196933e-08	1.453116738e-08
1011.788513	1.475534983e-08	2.080794737e-08	1.778035319e-08	8.024191978e-09	8.09508105e-09	1.889748802e-08	1.23170727e-08	1.463303079e-08	1.555874896e-08	1.41040104e-08	9.310651805e-09	9.560753078e-09	9.826989e-09	9.493194675e-09	1.060348254e-08
1011.800964	8.842407695e-09	1.229160773e-08	1.748195899e-08	1.53846873e-08	1.912889758e-08	9.546920587e-09	1.504615987e-08	5.669637648e-09	1.370147107e-08	1.228298174e-08	1.240402181e-08	7.875844865e-09	9.662931788e-09	9.409258261e-09	8.887093728e-09
1011.813599	8.053352651e-09	1.037278174e-08	1.444543773e-08	1.520997905e-08	9.262791423e-09	1.151330853e-08	1.257427584e-08	1.251918036e-08	1.496250945e-08	1.161826102e-08	1.323375454e-08	1.614193401e-08	1.556545115e-08	1.037193886e-08	1.2931614e-08
1011.826111	1.502732516e-08	1.332723087e-08	1.804964711e-08	1.653980419e-08	1.891106649e-08	1.421695384e-08	1.027368324e-08	1.361836155e-08	1.181513731e-08	1.325294541e-08	1.311352094e-08	8.517154981e-09	1.584408871e-08	1.382881631e-08	1.009691086e-08
1011.838562	1.30482336e-08	2.378875585e-08	1.506861125e-08	7.759919818e-09	8.980499011e-09	1.133228711e-08	1.674226269e-08	8.028155918e-09	1.561040541e-08	1.725922694e-08	8.658832762e-09	1.064404831e-08	2.027996793e-08	8.388393091e-09	1.035358821e-08
1011.851196	1.033336705e-08	1.482781631e-08	7.686253412e-09	1.242571557e-08	5.026759009e-09	1.776677117e-08	1.435467123e-08	1.23104229e-08	1.516417925e-08	1.178031006e-08	1.321606202e-08	1.327857468e-08	1.405527605e-08	1.323638532e-08	1.244519066e-08
1011.863708	1.163567998e-08	1.411935546e-08	9.362026709e-09	8.965165499e-09	1.166092378e-08	1.26232651e-08	1.44556962e-08	1.183270726e-08	1.269598915e-08	1.812341388e-08	1.157606544e-08	1.08804743e-08	1.028458918e-08	1.577872411e-08	1.055605292e-08
1011.876282	1.005308103e-08	1.654897908e-08	1.3843791e-08	1.551225992e-08	1.079383338e-08	1.184790133e-08	1.550169415e-08	1.658439786e-08	1.92685814e-08	1.408319061e-08	1.322364529e-08	1.275635864e-08	8.543445063e-09	1.305192665e-08	1.213140166e-08
1011.888794	1.633156899e-08	1.783562453e-08	1.511894787e-08	9.841683912e-09	9.693846614e-09	1.452954645e-08	1.176591535e-08	5.995154595e-09	1.110608849e-08	1.553072515e-08	1.505311609e-08	9.308336324e-09	1.492152002e-08	1.403961392e-08	9.655769517e-09
1011.901306	1.229494995e-08	1.393402194e-08	1.46804755e-08	1.273345607e-08	9.690785951e-09	1.009889417e-08	1.130592242e-08	1.559657292e-08	1.296280505e-08	6.974881561e-09	1.109135006e-08	1.435187169e-08	1.266374472e-08	1.019653606e-08	1.315575471e-08
1011.913879	1.90145677e-08	1.391530891e-08	1.325180143e-08	1.395680282e-08	1.109812242e-08	1.465412236e-08	1.112622616e-08	1.369725755e-08	1.399883054e-08	1.383123571e-08	1.254829396e-08	1.013738959e-08	1.333155275e-08	1.294027108e-08	1.217802748e-08
1011.926392	1.085486101e-08	1.778265357e-08	1.71009642e-08	8.448906463e-09	1.406051808e-08	1.674124839e-08	1.392303695e-08	1.016645168e-08	1.125083227e-08	1.46933159e-08	1.04390363e-08	1.20944792e-08	1.08044107e-08	9.303902537e-09	9.499271592e-09
1011.938904	1.175085185e-08	1.265987404e-08	1.285292495e-08	1.594328758e-08	1.274934558e-08	1.601580912e-08	1.260102778e-08	1.208902489e-08	8.159759979e-09	8.206367141e-09	1.268152072e-08	1.586121812e-08	1.426742546e-08	1.57816018e-08	1.747420697e-08
1011.951538	1.165094066e-08	1.330172861e-08	1.084179324e-08	1.492710844e-08	9.040222793e-09	1.064342836e-08	1.337571565e-08	1.14456471e-08	1.123212723e-08	1.163914387e-08	1.061376942e-08	1.588164977e-08	1.406211858e-08	1.445012021e-08	9.877085816e-09
1011.963989	1.149190521e-08	1.557633311e-08	1.243293912e-08	1.018947682e-08	1.129278271e-08	9.957774161e-09	8.833185738e-09	1.040431385e-08	1.060405719e-08	1.127181815e-08	1.500761115e-08	1.164699359e-08	1.237192482e-08	1.394562776e-08	1.10380487e-08
1011.976624	1.293759677e-08	1.55350488e-08	1.541363481e-08	1.690796125e-08	1.014495599e-08	1.262253146e-08	1.334237876e-08	1.08952003e-08	1.375814129e-08	1.322049048e-08	1.5787462e-08	1.25849926e-08	8.274120944e-09	9.301230008e-09	1.313582487e-08
1011.989136	1.206441347e-08	1.092915891e-08	1.174778319e-08	9.608617901e-09	1.631546276e-08	1.197884991e-08	1.302421193e-08	1.204000899e-08	1.121073634e-08	1.102494185e-08	1.327818833e-08	1.053792342e-08	1.465707289e-08	7.259096435e-09	1.33056659e-08
1012.001648	1.225329527e-08	1.127583626e-08	1.184866161e-08	1.282888373e-08	1.412468187e-08	1.34423912e-08	1.242871406e-08	1.141658412e-08	1.008545425e-08	1.170722541e-08	1.442290465e-08	1.046128784e-08	1.223300661e-08	1.438048258e-08	1.244021952e-08
1012.014221	8.399513085e-09	1.26187194e-08	1.265111127e-08	1.725723919e-08	1.777297243e-08	9.430720205e-09	1.581022602e-08	1.019363349e-08	1.182375531e-08	1.299640395e-08	1.404458061e-08	1.180181286e-08	1.552722928e-08	1.288026397e-08	1.307116104e-08
1012.026733	1.073063594e-08	8.560070874e-09	1.487107859e-08	1.362813151e-08	1.416471473e-08	1.307041853e-08	1.306185027e-08	1.137683814e-08	4.034396817e-09	1.646738568e-08	1.421677265e-08	1.064888711e-08	1.049304288e-08	1.47491539e-08	1.054112797e-08
1012.039246	1.096447377e-08	1.622474777e-08	1.047657605e-08	9.933589951e-09	1.160738261e-08	1.303075692e-08	1.501953939e-08	8.09141909e-09	1.394335225e-08	1.202603261e-08	1.109799452e-08	1.071193889e-08	8.879164071e-09	9.131689183e-09	1.49318069e-08
1012.051819	1.489875689e-08	8.22584223e-09	1.432398467e-08	1.106034819e-08	1.228490909e-08	1.688803763e-08	1.04687583e-08	1.338494293e-08	1.121858251e-08	1.448968323e-08	1.63448135e-08	7.0676478e-09	1.664362337e-08	1.334439492e-08	1.137052852e-08
1012.064331	1.760606061e-08	1.202140254e-08	8.397956996e-09	1.086085444e-08	1.291718554e-08	6.646922568e-09	7.178360573e-09	1.201275257e-08	8.898783044e-09	1.510615633e-08	1.328564903e-08	1.267784899e-08	2.089788609e-08	1.129502891e-08	1.30201121e-08
1012.076965	1.183275522e-08	9.104539345e-09	9.279122359e-09	2.321372605e-08	1.173619246e-08	1.304553177e-08	1.388445536e-08	1.340421996e-08	1.200506894e-08	1.232642344e-08	1.196888189e-08	1.518596804e-08	1.507907221e-08	1.229091584e-08	1.112124171e-08
1012.089478	1.748915501e-08	1.647543435e-08	1.77380155e-08	1.229505298e-08	1.662699312e-08	1.550241002e-08	1.221487533e-08	8.170885302e-09	8.598727952e-09	1.860354182e-08	5.714726914e-09	8.997898426e-09	1.353641643e-08	7.063635454e-09	1.708071373e-08
1012.10199	1.573862818e-08	1.433578412e-08	8.9444816e-09	1.266255101e-08	1.079061374e-08	9.20433596e-09	1.233452007e-08	1.063197974e-08	8.525037565e-09	1.08281375e-08	1.433988928e-08	1.062636468e-08	1.03824993e-08	1.279082351e-08	1.92472438e-08
1012.114563	1.199380417e-08	8.847528932e-09	1.499543956e-08	1.761308077e-08	1.324093457e-08	1.182251452e-08	1.102563107e-08	1.266878513e-08	1.516567316e-08	1.248763404e-08	1.591492627e-08	1.631837421e-08	1.272909156e-08	1.951941009e-08	1.469198718e-08
1012.127075	1.719203802e-08	1.832636976e-08	1.230558855e-08	1.620345813e-08	1.566106356e-08	1.563330621e-08	9.014516245e-09	8.62984173e-09	1.076254375e-08	1.092512214e-08	1.163353414e-08	1.220403067e-08	7.660971413e-09	8.361149106e-09	8.23618862e-09
1012.139709	1.421460816e-08	1.476904199e-08	1.723417675e-08	1.208573686e-08	1.545710937e-08	1.019584861e-08	1.441258934e-08	1.605144107e-08	1.009945816e-08	1.89528695e-08	1.018679718e-08	1.759876866e-08	7.422725989e-09	1.116777071e-08	1.125839955e-08
1012.152222	1.027838259e-08	2.040559721e-08	1.4605817e-08	1.239830016e-08	1.18525012e-08	1.318452103e-08	1.180465237e-08	1.269489935e-08	1.220689949e-08	8.491536363e-09	1.723145893e-08	1.240042291e-08	1.20453052e-08	1.56082347e-08	9.629730791e-09
1012.164734	1.129960214e-08	1.475422273e-08	1.425695917e-08	1.62875935e-08	1.153757978e-08	1.238851866e-08	1.66825469e-08	1.155585316e-08	9.503595244e-09	1.789983983e-08	1.445331232e-08	1.674904482e-08	1.288335483e-08	1.688259665e-08	1.533439864e-08
1012.177307	1.363874258e-08	1.700094288e-08	9.235454179e-09	9.24279675e-09	1.475303346e-08	7.251476752e-09	1.598900212e-08	1.214286183e-08	1.901542213e-08	9.022240732e-09	1.333562238e-08	9.583217775e-09	1.149969986e-08	1.299604957e-08	1.315186893e-08
1012.189819	1.119636028e-08	1.34626168e-08	9.718448268e-09	1.716938236e-08	1.300670949e-08	1.28657609e-08	1.499495461e-08	1.148048678e-08	1.487100487e-08	1.37206575e-08	1.376115133e-08	1.689186213e-08	1.381266657e-08	1.040560615e-08	9.542766577e-09
1012.202332	1.523927118e-08	1.566501595e-08	9.790389832e-09	1.876118638e-08	5.185198937e-09	1.363621305e-08	1.390840509e-08	1.117290527e-08	1.2906888e-08	1.735262423e-08	1.497585522e-08	1.068376676e-08	1.312807285e-08	1.09397762e-08	9.89554394e-09
1012.214966	1.494467305e-08	9.455145111e-09	1.621529222e-08	9.944788992e-09	1.631003599e-08	1.76215007e-08	8.195768508e-09	1.033532637e-08	1.040567454e-08	1.280536477e-08	8.247567962e-09	1.472150934e-08	1.235160596e-08	1.140875749e-08	9.754215213e-09
1012.227478	1.200587718e-08	9.943606827e-09	1.374560554e-08	1.801367411e-08	7.812317904e-09	1.413319861e-08	1.181238751e-08	9.411746937e-09	1.2599223e-08	1.089240254e-08	1.378924619e-08	7.765980747e-09	1.250997439e-08	1.481572287e-08	1.224065738e-08
1012.240051	1.178347642e-08	1.504925784e-08	1.215217349e-08	1.769308078e-08	2.016685663e-08	8.18659629e-09	9.364899967e-09	1.259495264e-08	1.573793362e-08	9.607203921e-09	2.005980093e-08	1.629451596e-08	9.209044194e-09	8.71006467e-09	1.642173864e-08
1012.252563	1.447085385e-08	1.003458916e-08	1.838525598e-08	1.207544642e-08	1.541240202e-08	9.658720046e-09	8.371909388e-09	1.402112293e-08	1.270752392e-08	1.4052846e-08	9.899301823e-09	1.826462004e-08	1.516098358e-08	1.788521331e-08	9.91322846e-09
1012.265076	1.023563811e-08	9.388021915e-09	1.358656654e-08	7.543834002e-09	1.164647401e-08	1.492053237e-08	9.455566996e-09	1.613598144e-08	1.420119311e-08	1.238540559e-08	1.359361779e-08	1.372069391e-08	1.27188331e-08	1.415795214e-08	1.230633995e-08
1012.27771	1.100371616e-08	8.439950072e-09	1.436614383e-08	1.300440289e-08	1.653908832e-08	1.75745356e-08	1.001084993e-08	1.003602623e-08	1.239822023e-08	1.05041229e-08	1.821833173e-08	1.464113364e-08	1.559804907e-08	9.903909692e-09	1.878965428e-08
1012.290222	1.496233715e-08	1.232882862e-08	1.90875209e-08	1.339179345e-08	1.252591186e-08	1.685504536e-08	1.219976742e-08	1.676193584e-08	1.069955413e-08	1.444677178e-08	1.17959269e-08	1.195517996e-08	1.15429426e-08	1.241929404e-08	2.25413519e-08
1012.302734	9.370110909e-09	1.225551127e-08	1.460609145e-08	1.290715979e-08	1.273788097e-08	1.021985874e-08	9.201420959e-09	1.095012347e-08	1.014240691e-08	1.607972244e-08	9.411431634e-09	1.113475445e-08	9.293673386e-09	1.231656821e-08	1.550003148e-08
1012.315369	1.405882877e-08	1.557818408e-08	1.715491038e-08	1.330202348e-08	1.486527879e-08	1.027307484e-08	1.125156412e-08	1.571752151e-08	1.265920968e-08	1.052136689e-08	8.275503838e-09	8.204915858e-09	7.546383074e-09	1.30088269e-08	1.264579641e-08
1012.327881	1.341527156e-08	1.837914176e-08	1.74471495e-08	1.25285089e-08	1.188406085e-08	1.378412673e-08	1.288896812e-08	1.152536466e-08	1.224625823e-08	1.213413281e-08	1.40238603e-08	1.361024182e-08	1.166895114e-08	1.024616303e-08	1.008615858e-08
1012.340454	1.671248206e-08	2.052559012e-08	1.338096922e-08	1.661312332e-08	1.550184514e-08	1.083944312e-08	1.080776535e-08	1.222832857e-08	1.394325722e-08	1.089156143e-08	1.344439848e-08	1.161162189e-08	1.03211919e-08	1.441189745e-08	1.181015463e-08
1012.352966	1.48100483e-08	1.173143271e-08	1.344269407e-08	1.716785825e-08	1.313607623e-08	1.57085811e-08	1.08450271e-08	1.242090075e-08	1.618382939e-08	1.120475002e-08	1.027748553e-08	1.204794131e-08	8.011972419e-09	1.547085127e-08	1.540836614e-08
1012.365479	1.745526745e-08	1.218160861e-08	8.680416386e-09	1.441543596e-08	1.729006094e-08	1.268002503e-08	1.125641003e-08	1.43768295e-08	9.072123497e-09	5.735233177e-09	1.361513835e-08	1.362688362e-08	1.291688267e-08	1.377729575e-08	1.177575726e-08
1012.378113	1.147285911e-08	1.518657555e-08	1.21184911e-08	1.781712022e-08	1.078493383e-08	9.005169943e-09	1.255330684e-08	1.08521645e-08	8.72622774e-09	1.052133491e-08	1.523703297e-08	1.447457976e-08	1.009239448e-08	1.13714238e-08	8.19637247e-09
1012.390625	1.26885169e-08	1.551013895e-08	1.27734765e-08	1.64716063e-08	1.002595074e-08	1.389862803e-08	9.79613457e-09	1.251012716e-08	1.074353229e-08	1.222070178e-08	1.113865888e-08	1.831469199e-08	9.319487404e-09	1.373293568e-08	1.606669819e-08
1012.403259	1.160143182e-08	7.785262213e-09	1.289932516e-08	1.62745355e-08	1.248788273e-08	1.133932326e-08	1.072754952e-08	1.458409749e-08	1.297158914e-08	1.378439674e-08	1.234758162e-08	9.830203318e-09	1.08162368e-08	1.225282542e-08	8.045629052e-09
1012.415771	1.246983494e-08	1.569468999e-08	8.193068446e-09	1.373868219e-08	8.441287669e-09	1.496805702e-08	1.007170614e-08	1.203031452e-08	8.414039243e-09	1.532136196e-08	1.224851065e-08	1.827124763e-08	1.041681852e-08	1.382223491e-08	1.305274822e-08
1012.428284	9.180909366e-09	1.696488106e-08	1.349405121e-08	1.952956019e-08	1.156865359e-08	1.223128443e-08	1.3022599e-08	1.315304576e-08	1.131239191e-08	7.183287298e-09	1.461552923e-08	1.316368081e-08	1.410701511e-08	1.408342154e-08	1.619429746e-08
1012.440918	1.093104096e-08	1.504668035e-08	1.561455498e-08	1.44537271e-08	1.190969812e-08	1.353912182e-08	1.973394781e-08	9.983717852e-09	1.55403086e-08	1.411195161e-08	7.941857838e-09	1.182404663e-08	1.378051362e-08	9.574048221e-09	1.222874513e-08
1012.45343	1.31565292e-08	1.280192841e-08	1.595367927e-08	1.168305896e-08	1.349390555e-08	1.001291317e-08	1.663554627e-08	1.350215495e-08	1.368822922e-08	7.719058281e-09	1.205196209e-08	1.533470062e-08	1.424349438e-08	1.145651041e-08	1.48182755e-08
1012.465942	1.260447124e-08	1.089242296e-08	1.020802909e-08	1.394861737e-08	1.73535053e-08	1.330039545e-08	1.189769705e-08	1.132447647e-08	1.014128781e-08	1.186842358e-08	1.660291105e-08	1.252385839e-08	1.207751854e-08	1.374314884e-08	1.159843599e-08
1012.478577	1.185123999e-08	1.175333608e-08	1.638951375e-08	1.329167709e-08	1.277056061e-08	1.361622015e-08	1.65452807e-08	1.5549384e-08	1.298557795e-08	1.395638805e-08	1.13234373e-08	9.725073191e-09	1.364809066e-08	1.456176069e-08	8.449287492e-09
1012.491089	1.078887646e-08	1.288726459e-08	8.427325504e-09	1.214317269e-08	9.254843114e-09	1.819431183e-08	1.378974179e-08	1.304478037e-08	1.457668741e-08	1.434487018e-08	1.742180444e-08	1.394199689e-08	7.697003035e-09	1.528808546e-08	1.170793951e-08
1012.503662	6.042059741e-09	9.464846684e-09	8.04911604e-09	1.567776131e-08	1.278624673e-08	1.050991383e-08	1.156425355e-08	1.103565594e-08	1.771362435e-08	1.014084905e-08	1.414233175e-08	1.46143746e-08	1.8486352e-08	1.268203587e-08	1.695341645e-08
1012.516174	1.716802345e-08	1.252475368e-08	1.453441012e-08	1.764439972e-08	1.219287959e-08	1.418063e-08	1.329562149e-08	8.99178243e-09	7.864202622e-09	1.310739339e-08	1.001431915e-08	1.295831265e-08	1.572868769e-08	1.075116796e-08	8.695628217e-09
1012.528748	1.340798139e-08	1.369349167e-08	1.231703717e-08	9.429912851e-09	1.101344971e-08	1.318441356e-08	1.611836176e-08	1.76835897e-08	1.321247023e-08	1.29724258e-08	1.320962184e-08	1.458400511e-08	1.353463741e-08	1.218773527e-08	1.19245005e-08
1012.541321	1.245296666e-08	1.024665419e-08	1.599563859e-08	2.005648803e-08	1.443232822e-08	1.190066445e-08	1.398252447e-08	1.128556537e-08	1.276054373e-08	8.709345245e-09	1.086209789e-08	1.236037672e-08	1.021661955e-08	1.378609404e-08	1.268774152e-08
1012.553833	1.279497486e-08	1.181987308e-08	1.310299957e-08	1.154202955e-08	1.158253138e-08	9.204653928e-09	1.789951476e-08	1.43302703e-08	1.456342069e-08	1.121449245e-08	9.450094929e-09	1.429534269e-08	9.557527214e-09	1.926238014e-08	1.155047524e-08
1012.566345	1.43159653e-08	1.436129082e-08	1.297939356e-08	1.453447762e-08	1.713715925e-08	1.209819711e-08	9.583227545e-09	1.563351404e-08	1.658321835e-08	1.154715079e-08	1.052566478e-08	1.227821578e-08	1.217999834e-08	9.98127625e-09	1.691463858e-08
1012.578979	1.002526862e-08	1.537040184e-08	1.226353596e-08	1.265058014e-08	1.098720315e-08	5.551478388e-09	1.26999371e-08	1.674438366e-08	9.829213887e-09	1.65413887e-08	1.324001175e-08	1.279179607e-08	1.388294191e-08	1.325733212e-08	1.460412147e-08
1012.591492	1.414949224e-08	9.33561406e-09	1.510914771e-08	9.749953733e-09	1.302258479e-08	1.505303615e-08	1.700511909e-08	7.919305212e-09	9.904022491e-09	1.357679746e-08	1.418583917e-08	1.829216778e-08	1.071523226e-08	1.115045034e-08	1.547453721e-08
1012.604126	9.089776043e-09	1.371007752e-08	1.364067437e-08	1.118253135e-08	1.531669547e-08	1.55924571e-08	1.490118784e-08	8.324302136e-09	1.293294627e-08	1.399270833e-08	1.679973316e-08	1.207145583e-08	8.586777511e-09	1.315967957e-08	1.339963429e-08
1012.616638	1.385722914e-08	1.132781335e-08	1.546923833e-08	9.393408718e-09	1.290374296e-08	1.432616337e-08	1.000213956e-08	9.789418165e-09	1.18080612e-08	1.659786086e-08	1.371068858e-08	9.184499383e-09	1.439606034e-08	8.88171936e-09	1.440112118e-08
1012.62915	1.920481907e-08	1.47106709e-08	1.653995518e-08	1.574734476e-08	7.487709119e-09	2.238318153e-08	9.266656775e-09	1.13256311e-08	1.612086287e-08	1.172476161e-08	1.537708805e-08	1.362856406e-08	1.354086443e-08	1.01583808e-08	1.314797249e-08
1012.641785	1.529308769e-08	1.31131328e-08	1.143734085e-08	1.159602814e-08	1.47419561e-08	1.306402631e-08	1.953182505e-08	1.338379985e-08	9.9409041e-09	1.322824961e-08	1.766640878e-08	1.053713827e-08	1.149027096e-08	1.302903918e-08	1.05858442e-08
1012.654297	1.240391612e-08	1.352467649e-08	1.072837819e-08	1.174379527e-08	1.334608779e-08	1.413426087e-08	1.70891532e-08	1.079074607e-08	1.217717216e-08	1.219292489e-08	1.138330674e-08	1.50927999e-08	1.179503428e-08	1.185363097e-08	1.105246294e-08
1012.666931	1.363017788e-08	1.484672563e-08	7.11679693e-09	1.487039913e-08	7.61628538e-09	1.304607622e-08	1.620875345e-08	9.277247415e-09	1.244160952e-08	1.121174531e-08	1.5589249e-08	1.180859499e-08	1.63332583e-08	1.719343778e-08	6.957236121e-09
1012.679443	1.210727074e-08	1.522064075e-08	7.801045143e-09	1.087346568e-08	1.868094124e-08	1.250664372e-08	1.008601824e-08	1.208538425e-08	1.184182796e-08	1.123710014e-08	1.216090251e-08	1.419684903e-08	9.775128262e-09	1.194820243e-08	1.385422088e-08
1012.691956	1.295574403e-08	1.80895654e-08	1.612856337e-08	1.420110607e-08	9.613350116e-09	1.36204763e-08	1.428654883e-08	2.1801279e-08	1.415928619e-08	9.367039588e-09	1.141776806e-08	1.349929324e-08	1.981607411e-08	1.620768764e-08	7.355937637e-09
1012.70459	1.114395243e-08	1.404902328e-08	1.152223206e-08	1.190957732e-08	1.241234493e-08	1.564108665e-08	1.181486109e-08	1.447413922e-08	1.224885438e-08	1.383199066e-08	1.800146343e-08	1.695982199e-08	1.016171058e-08	1.023466023e-08	1.763303992e-08
1012.717102	8.258399298e-09	4.830901457e-09	1.203608146e-08	1.582796827e-08	1.560224838e-08	9.207448137e-09	8.65395311e-09	9.73119807e-09	1.698660412e-08	1.317359732e-08	8.288139952e-09	1.053078691e-08	1.427711993e-08	1.033515673e-08	1.243721925e-08
1012.729675	1.430844332e-08	9.950415603e-09	1.70034884e-08	1.56913238e-08	1.269567385e-08	1.430574326e-08	9.653986943e-09	7.975351046e-09	1.252049397e-08	1.110202863e-08	7.678003122e-09	1.054510612e-08	1.441097375e-08	1.524406024e-08	1.564014518e-08
1012.742249	1.421950646e-08	1.165543928e-08	1.325772736e-08	6.98432201e-09	7.767440025e-09	1.336429545e-08	1.52311177e-08	1.265741911e-08	1.09899041e-08	7.295839932e-09	8.846776645e-09	1.100339286e-08	1.095759394e-08	1.387200577e-08	9.198627637e-09
1012.754822	1.666278671e-08	1.948094486e-08	1.213559297e-08	1.929408455e-08	1.619075718e-08	1.085575096e-08	1.266007654e-08	1.127265659e-08	1.127535842e-08	1.289575646e-08	1.293849561e-08	1.339839084e-08	7.194663976e-09	1.339265054e-08	1.133312022e-08
1012.767395	1.166479713e-08	1.037661956e-08	1.39932359e-08	1.261039539e-08	1.438406283e-08	1.571057773e-08	1.075512568e-08	8.992199874e-09	1.797815763e-08	1.790022885e-08	1.653240211e-08	9.623253305e-09	1.227576263e-08	9.961738101e-09	1.344977285e-08
1012.779968	1.181869091e-08	1.643294922e-08	1.855020848e-08	1.102593217e-08	1.167259533e-08	8.812910401e-09	9.154980773e-09	1.447688813e-08	1.504836256e-08	1.062700061e-08	1.018462648e-08	1.137623418e-08	1.387650173e-08	1.436009178e-08	1.189129417e-08
1012.79248	1.831167573e-08	1.998013133e-08	1.819144835e-08	9.571964554e-09	1.256411952e-08	9.742175955e-09	8.213073777e-09	1.741635458e-08	1.432133701e-08	1.0901962e-08	1.166499963e-08	1.269401917e-08	8.949490926e-09	1.350150036e-08	1.578244202e-08
1012.805115	1.644407099e-08	2.284540379e-08	1.557584106e-08	9.773122756e-09	1.726990462e-08	8.403555185e-09	1.648979087e-08	1.351579915e-08	1.287017604e-08	1.341718825e-08	1.128304117e-08	1.043312103e-08	1.074889511e-08	1.160027718e-08	1.454393495e-08
1012.817627	1.299307861e-08	1.700949248e-08	1.863393528e-08	1.192410348e-08	1.308674058e-08	1.089002399e-08	8.985914235e-09	8.009888752e-09	2.011570999e-08	1.260470395e-08	1.143931527e-08	1.561142504e-08	1.393425197e-08	1.355062729e-08	1.490692902e-08
1012.830139	1.721862297e-08	1.283424478e-08	7.884275455e-09	1.361228108e-08	1.290134133e-08	1.220808521e-08	1.688093398e-08	1.06906084e-08	1.622546897e-08	1.080941026e-08	1.210481049e-08	1.211642608e-08	1.110697223e-08	1.211590028e-08	1.148498985e-08
1012.842773	1.160956753e-08	1.148913054e-08	1.09186935e-08	8.062116308e-09	1.23169599e-08	1.085974954e-08	1.493435953e-08	1.808709627e-08	1.012180473e-08	1.124716853e-08	1.366503888e-08	1.600154675e-08	1.130015104e-08	1.109002934e-08	1.397290283e-08
1012.855286	1.227734714e-08	1.045745712e-08	1.085321344e-08	1.070599343e-08	1.331839794e-08	1.939456062e-08	1.340482658e-08	1.31222917e-08	1.268445882e-08	1.542663419e-08	8.85636986e-09	8.947979246e-09	1.241177205e-08	5.848589613e-09	1.497611812e-08
1012.86792	1.407534711e-08	1.236020797e-08	1.408573969e-08	1.413665451e-08	1.27121913e-08	1.23534738e-08	1.233571112e-08	9.830985803e-09	9.646120347e-09	1.108578473e-08	9.08951403e-09	9.677117774e-09	1.58191451e-08	1.12556533e-08	1.90696916e-08
1012.880432	9.14295839e-09	8.255973682e-09	1.112828141e-08	1.166430064e-08	1.946156125e-08	1.243954273e-08	2.017823597e-08	1.516398918e-08	1.076853628e-08	1.186977716e-08	1.196412835e-08	9.714925753e-09	1.544935735e-08	7.750868392e-09	1.892543899e-08
1012.893005	1.116424109e-08	1.307893083e-08	1.159142471e-08	1.255020443e-08	1.248802484e-08	1.202884459e-08	9.918493582e-09	7.862472451e-09	1.341813505e-08	9.740773521e-09	1.207360789e-08	1.641721603e-08	1.28846116e-08	1.215280943e-08	1.574883157e-08
1012.905579	1.606074918e-08	1.033733454e-08	1.285589857e-08	1.433911034e-08	1.49337307e-08	9.260371137e-09	1.385232107e-08	1.437850905e-08	9.630761966e-09	1.001257388e-08	1.365758973e-08	1.252411863e-08	1.185668452e-08	9.078893193e-09	9.638377207e-09
1012.918152	1.359281754e-08	8.03080269e-09	1.587180343e-08	1.713404707e-08	1.137085892e-08	1.857436693e-08	1.544575667e-08	1.40939278e-08	1.243458225e-08	1.111746162e-08	1.203835787e-08	9.549213864e-09	1.618258239e-08	9.259069067e-09	1.210357858e-08
1012.930786	9.926296229e-09	1.601986632e-08	1.708875175e-08	1.54657549e-08	1.297660823e-08	1.140270012e-08	1.14018448e-08	1.472526101e-08	1.002678385e-08	1.046581044e-08	9.201131412e-09	1.129718097e-08	1.780252745e-08	2.027568158e-08	1.118552184e-08
1012.943298	1.668325034e-08	1.089170087e-08	1.374180325e-08	1.393466142e-08	1.015563811e-08	1.479448475e-08	1.334497046e-08	1.128818639e-08	1.475634104e-08	1.420225448e-08	1.274560901e-08	1.274082173e-08	8.594024159e-09	9.689079761e-09	1.059729815e-08
1012.955811	1.181144338e-08	1.575186914e-08	1.087936941e-08	1.640480285e-08	9.403509971e-09	1.42196539e-08	1.392246585e-08	1.443961839e-08	1.28934543e-08	1.034058439e-08	1.665866911e-08	1.721389786e-08	9.675312995e-09	1.258313542e-08	1.287627782e-08
1012.968445	1.460476007e-08	1.357440738e-08	1.790270332e-08	1.266149674e-08	1.443991415e-08	1.510123582e-08	1.450207243e-08	1.001145034e-08	1.752543533e-08	1.601570965e-08	1.146793771e-08	1.724880683e-08	1.288616325e-08	1.573048181e-08	6.929327778e-09
1012.980957	2.086681228e-08	1.249150028e-08	1.481203959e-08	1.174748032e-08	1.189284671e-08	1.409658701e-08	8.996773104e-09	9.470913831e-09	8.993904288e-09	1.458860321e-08	7.326350193e-09	1.048434672e-08	1.331821142e-08	9.05185793e-09	9.390556777e-09
1012.99353	9.071912999e-09	1.191168497e-08	1.054432541e-08	1.422469786e-08	1.701958752e-08	9.831361503e-09	1.33831497e-08	1.509822312e-08	1.247722548e-08	1.551808815e-08	1.348313727e-08	1.265768823e-08	1.458732601e-08	1.248449344e-08	9.791455646e-09
1013.006165	9.750749541e-09	1.17855139e-08	1.64289844e-08	1.499947189e-08	1.170792796e-08	2.012544087e-08	1.240428293e-08	1.389888116e-08	1.277276063e-08	9.763960307e-09	1.18947856e-08	1.528283811e-08	8.71846062e-09	1.244314696e-08	1.104036418e-08
1013.018677	1.038367703e-08	1.338729305e-08	1.02101767e-08	1.180356612e-08	1.217640033e-08	1.295804442e-08	7.139988156e-09	1.227746083e-08	1.105859315e-08	1.238771574e-08	1.653439696e-08	9.401083467e-09	1.340324474e-08	1.587660137e-08	8.444594357e-09
1013.031311	7.92439625e-09	1.266603533e-08	1.104139091e-08	1.162632834e-08	1.377620151e-08	1.256794224e-08	1.143040507e-08	1.435165053e-08	1.157708684e-08	7.06297909e-09	1.091515145e-08	1.115169379e-08	1.037439024e-08	1.082069456e-08	1.19945156e-08
1013.043823	1.255729121e-08	1.149724138e-08	1.005465311e-08	1.085444445e-08	1.361375457e-08	1.366003044e-08	1.396013971e-08	1.619187628e-08	1.626501067e-08	1.486839274e-08	1.550650985e-08	1.109156411e-08	1.549909001e-08	1.622745849e-08	1.19703234e-08
1013.056335	9.731042638e-09	1.062800781e-08	1.356567392e-08	7.890606391e-09	1.149126838e-08	8.905358229e-09	1.283869278e-08	1.05280078e-08	1.408935191e-08	1.497721591e-08	1.08371303e-08	1.499355484e-08	1.429397312e-08	1.522122695e-08	1.600537836e-08
1013.06897	1.680546369e-08	1.630617241e-08	1.271991046e-08	1.292415863e-08	1.343515521e-08	1.397066018e-08	1.417081474e-08	1.203511868e-08	1.18873329e-08	7.906613142e-09	1.446096487e-08	1.638250779e-08	1.101343194e-08	1.209195677e-08	1.815843831e-08
1013.081543	8.2521181e-09	1.307070097e-08	1.02006732e-08	1.395195159e-08	8.12036216e-09	1.014475526e-08	1.625822676e-08	1.62818008e-08	1.008267514e-08	1.732973587e-08	1.161485397e-08	9.631229148e-09	1.753693368e-08	1.112055514e-08	1.589670084e-08
1013.094055	1.10158771e-08	1.08878897e-08	1.021139706e-08	1.408094352e-08	1.540992933e-08	1.926508375e-08	1.173512221e-08	1.386752757e-08	1.218595713e-08	1.247913417e-08	1.095644819e-08	7.615871489e-09	1.020498797e-08	1.192378285e-08	1.045646858e-08
1013.106689	1.20828334e-08	1.307092568e-08	1.037937203e-08	9.567716397e-09	1.610336042e-08	1.14064731e-08	1.198916788e-08	1.363217716e-08	1.214573597e-08	1.327362309e-08	9.774770326e-09	9.300304527e-09	1.319769893e-08	1.466381061e-08	1.157754514e-08
1013.119202	8.945412411e-09	7.392049195e-09	1.356452106e-08	8.501034543e-09	1.268362748e-08	1.302342323e-08	1.143114758e-08	1.678805361e-08	1.29542661e-08	7.722700701e-09	1.776782099e-08	1.155157836e-08	8.563243448e-09	1.721119602e-08	1.780389347e-08
1013.131836	1.417589601e-08	1.361103497e-08	7.353589293e-09	1.139230932e-08	1.308543762e-08	1.21998367e-08	1.496498747e-08	1.116990767e-08	1.318907472e-08	1.769297775e-08	1.098770319e-08	1.376967074e-08	1.377003667e-08	9.19109322e-09	1.81475297e-08
1013.144409	5.893209476e-09	1.258680982e-08	1.284630891e-08	1.05970015e-08	1.286308215e-08	6.774850903e-09	1.264802485e-08	1.270299066e-08	1.300554597e-08	1.711088693e-08	1.38602898e-08	1.531780391e-08	9.124536682e-09	1.731028831e-08	1.615892309e-08
1013.156921	9.513278165e-09	1.006572514e-08	1.289976392e-08	1.303968133e-08	1.235921143e-08	5.918202373e-09	1.385543591e-08	1.139403594e-08	1.038521447e-08	1.522152537e-08	1.131099747e-08	1.404215677e-08	2.019915257e-08	1.320567389e-08	1.521251214e-08
1013.169556	2.138806643e-08	1.552509943e-08	1.286258478e-08	1.217508316e-08	1.09538183e-08	1.037165909e-08	1.275821315e-08	1.458531074e-08	5.992583318e-09	1.29051001e-08	1.39677212e-08	1.199601485e-08	8.718666678e-09	1.14220855e-08	1.154709839e-08
1013.182068	1.206821043e-08	1.270240357e-08	8.939816887e-09	1.677658545e-08	1.132799365e-08	1.407966277e-08	1.03816955e-08	1.702833963e-08	9.750830365e-09	1.770954405e-08	1.266478034e-08	1.003370276e-08	1.462274657e-08	1.275879669e-08	1.3803791e-08
1013.194702	1.345964051e-08	1.398804006e-08	1.138895911e-08	1.024200724e-08	1.396571747e-08	1.314808351e-08	8.049958033e-09	1.599654098e-08	1.121046989e-08	1.31365141e-08	1.051123366e-08	8.934221363e-09	1.315912623e-08	8.100562887e-09	1.24301085e-08
1013.207275	9.546383239e-09	1.525749482e-08	7.827426707e-09	1.405602212e-08	7.839080496e-09	1.593376631e-08	9.804103307e-09	1.408383721e-08	1.119844928e-08	1.469207955e-08	3.911991175e-09	1.127444715e-08	1.213419143e-08	1.039292297e-08	1.109703174e-08
1013.219788	1.043139353e-08	1.140142469e-08	1.992275678e-08	1.285897877e-08	1.858878029e-08	1.902004954e-08	1.028237406e-08	1.233202251e-08	9.253643185e-09	9.20182508e-09	1.194779209e-08	1.946636807e-08	1.060216626e-08	1.135680616e-08	8.700927978e-09
1013.232422	1.470318711e-08	1.283157225e-08	1.333426702e-08	1.453248188e-08	1.033568431e-08	1.578706232e-08	1.392322879e-08	1.107518255e-08	1.45232546e-08	1.028206054e-08	8.929762707e-09	2.251401909e-08	1.09098357e-08	1.322306709e-08	1.391714388e-08
1013.244934	8.497621273e-09	1.014146189e-08	1.247828418e-08	7.192601625e-09	1.169557873e-08	1.302409824e-08	1.174980646e-08	1.209215394e-08	1.72234067e-08	1.270302086e-08	1.328749022e-08	1.16659491e-08	1.498625046e-08	1.197763577e-08	1.50157522e-08
1013.257507	1.12783578e-08	1.408056516e-08	9.615803265e-09	1.390372972e-08	1.349283707e-08	6.809287356e-09	1.270080929e-08	1.27932509e-08	2.146771116e-08	1.222758517e-08	1.232946722e-08	1.098446401e-08	1.598113464e-08	1.224289203e-08	1.408281758e-08
1013.270142	2.234011554e-08	1.123410609e-08	1.014705919e-08	1.505758007e-08	1.260977367e-08	1.116525006e-08	1.600017185e-08	1.160695984e-08	1.209593314e-08	2.030284385e-08	9.593319916e-09	1.291007745e-08	1.670576033e-08	1.489111146e-08	1.41850931e-08
1013.282654	1.008647299e-08	1.17945973e-08	1.321384691e-08	1.239284764e-08	1.888799339e-08	1.872094835e-08	7.43313322e-09	1.376103409e-08	1.356395085e-08	1.926999538e-08	1.090144774e-08	1.201082522e-08	1.127703619e-08	8.038354871e-09	1.355713319e-08
1013.295288	1.372454417e-08	7.176875982e-09	1.469630906e-08	1.293435492e-08	1.024671992e-08	1.146238127e-08	1.434626551e-08	1.104834535e-08	1.498522906e-08	1.180806475e-08	1.359127566e-08	1.264519067e-08	1.498419877e-08	1.229251634e-08	1.253027104e-08
1013.307861	1.685432593e-08	1.439343311e-08	1.272486383e-08	1.111627679e-08	9.256706512e-09	9.50499679e-09	1.037022024e-08	1.053483523e-08	1.127586469e-08	1.48051118e-08	9.243261267e-09	1.240014491e-08	1.801599403e-08	1.342469513e-08	1.172556363e-08
1013.320374	1.805218197e-08	8.528580508e-09	1.647106807e-08	1.046290965e-08	1.683992323e-08	1.682699846e-08	1.51850994e-08	8.337877944e-09	7.387817025e-09	7.286675707e-09	1.315265497e-08	1.113728665e-08	1.218233336e-08	1.285689155e-08	1.489869117e-08
1013.333008	1.714053077e-08	1.31985276e-08	1.289670593e-08	7.505875033e-09	1.180724318e-08	1.280426165e-08	1.482264622e-08	7.804135116e-09	6.941451414e-09	1.570115948e-08	1.181084386e-08	1.482353174e-08	1.321244181e-08	1.331476263e-08	8.830297382e-09
1013.345581	9.813560631e-09	1.842546205e-08	1.396751248e-08	1.431593866e-08	8.895881365e-09	9.484479868e-09	6.99651137e-09	9.805055434e-09	1.254261406e-08	1.206640032e-08	1.548527351e-08	1.017959672e-08	1.132462124e-08	1.562599827e-08	1.164813224e-08
1013.358093	8.002120744e-09	1.121575988e-08	1.511778613e-08	1.758234092e-08	1.328894683e-08	1.021059859e-08	1.782767001e-08	1.158306073e-08	1.125476867e-08	7.578029759e-09	1.314162024e-08	1.233200209e-08	1.160335206e-08	1.419969387e-08	1.26459927e-08
1013.370728	1.197684707e-08	1.129810023e-08	1.509261693e-08	1.127129767e-08	1.464742105e-08	1.037547204e-08	1.275277395e-08	1.527104132e-08	1.771350178e-08	1.625477175e-08	1.535197924e-08	1.691701712e-08	1.532752769e-08	9.11037823e-09	1.118178972e-08
1013.383301	1.207223388e-08	7.900866628e-09	1.10374252e-08	1.465814758e-08	8.25683788e-09	1.474487643e-08	1.515583747e-08	1.06502771e-08	1.266319938e-08	1.460497767e-08	1.486055368e-08	1.499211955e-08	1.56239981e-08	1.186225429e-08	1.278775841e-08
1013.395935	1.266182892e-08	1.382611448e-08	1.60885687e-08	1.513317649e-08	9.515296995e-09	1.334496158e-08	1.652219517e-08	1.158623419e-08	1.170919184e-08	1.643165604e-08	1.146702822e-08	1.318987053e-08	1.147796791e-08	1.119317528e-08	1.292254126e-08
1013.408447	1.754814249e-08	1.70497394e-08	1.511579129e-08	1.347243295e-08	1.348030221e-08	9.946032442e-09	1.729148202e-08	1.057549692e-08	1.843271491e-08	1.603884492e-08	1.336405298e-08	1.049883291e-08	1.523633308e-08	1.196501653e-08	1.613680567e-08
1013.421021	1.050235365e-08	1.555467932e-08	1.088464519e-08	9.832017867e-09	1.409309913e-08	1.314176767e-08	1.280057571e-08	1.334306088e-08	6.17405238e-09	1.46855923e-08	1.275926831e-08	1.480278122e-08	1.181250209e-08	1.993035426e-08	1.395562066e-08
1013.433655	1.076122214e-08	9.751578212e-09	1.34175453e-08	5.302075667e-09	1.36104461e-08	2.122652276e-08	1.265544292e-08	8.619832848e-09	9.481784247e-09	1.080427747e-08	8.417207376e-09	7.673577329e-09	1.579935827e-08	1.174191322e-08	1.41860852e-08
1013.446167	1.751194745e-08	1.477910416e-08	7.905822663e-09	1.077668355e-08	1.143842887e-08	9.413787971e-09	7.49799689e-09	1.443371378e-08	1.454601772e-08	1.860930432e-08	1.394513216e-08	1.525136284e-08	1.047525711e-08	1.230939262e-08	1.095440449e-08
1013.458801	1.847974751e-08	1.203964395e-08	1.094410518e-08	1.663252469e-08	1.869919686e-08	7.699917148e-09	1.372321812e-08	1.162737551e-08	6.453210855e-09	9.3255208e-09	1.591609866e-08	1.084242474e-08	1.889039858e-08	1.800986027e-08	1.68624581e-08
1013.471375	1.044679454e-08	1.049723419e-08	1.134172134e-08	1.509389591e-08	7.878390385e-09	1.106393199e-08	8.447122113e-09	1.272433714e-08	1.171714459e-08	1.750557388e-08	1.011795892e-08	1.263841565e-08	1.03169473e-08	1.073654943e-08	1.582401055e-08
1013.483887	1.367482128e-08	1.932856719e-08	1.413254758e-08	1.423515794e-08	1.047125142e-08	1.569931207e-08	1.522356818e-08	1.461313826e-08	1.529181581e-08	1.297000285e-08	1.306936248e-08	9.354134356e-09	8.818370922e-09	1.302468355e-08	1.082919088e-08
1013.496521	1.143554051e-08	1.245413728e-08	1.235896452e-08	1.124217519e-08	1.505981828e-08	1.524688287e-08	9.88531923e-09	1.531356553e-08	8.978728872e-09	1.29462423e-08	1.686186479e-08	1.030919261e-08	1.14458869e-08	1.128290705e-08	1.007869255e-08
1013.509094	1.305509212e-08	1.266342053e-08	1.060548804e-08	1.333712429e-08	1.083868106e-08	1.700738217e-08	1.04318314e-08	5.972414563e-09	1.302943531e-08	1.039690911e-08	9.523126288e-09	8.051188161e-09	1.101988811e-08	1.165583807e-08	1.346218337e-08
1013.521606	1.637280711e-08	1.334837396e-08	6.394094587e-09	1.209340095e-08	1.382625126e-08	1.119625814e-08	1.385871862e-08	9.741443208e-09	1.050308818e-08	1.445913878e-08	1.722978027e-08	1.167214059e-08	9.777934906e-09	1.375924263e-08	1.12773435e-08
1013.534302	1.676916561e-08	1.264658334e-08	8.753784364e-09	8.602614621e-09	1.779391745e-08	1.36889966e-08	1.476428668e-08	1.129634075e-08	1.385613668e-08	1.068547029e-08	9.218386054e-09	1.459812804e-08	1.288516671e-08	1.624806778e-08	7.902848154e-09
1013.546814	1.642069059e-08	1.033778307e-08	1.007842521e-08	1.827679519e-08	1.130880278e-08	1.439395003e-08	1.563279284e-08	1.060925126e-08	8.112496452e-09	1.073783995e-08	1.560569807e-08	1.077360334e-08	1.204610989e-08	1.640322012e-08	1.183064846e-08
1013.559448	1.465699029e-08	1.08648992e-08	1.579702946e-08	1.28243256e-08	1.173116182e-08	9.374271137e-09	1.106357406e-08	1.14445653e-08	1.158988283e-08	1.402319061e-08	9.812979762e-09	1.670811756e-08	1.118792348e-08	1.256235471e-08	1.23031727e-08
1013.572021	1.537809702e-08	1.315594655e-08	1.40915164e-08	1.615897105e-08	1.27777815e-08	1.540653294e-08	1.36166296e-08	1.190285293e-08	1.674827743e-08	8.833655585e-09	1.463941857e-08	1.332354049e-08	1.537572913e-08	9.242454801e-09	8.292656339e-09
1013.584534	1.422112117e-08	1.17513812e-08	9.043932714e-09	1.588238518e-08	1.41184433e-08	1.110000092e-08	9.313026794e-09	1.368366931e-08	1.726964349e-08	1.011724393e-08	1.068073008e-08	1.115131454e-08	1.396049498e-08	1.395880656e-08	1.3274291e-08
1013.597168	9.712223026e-09	1.014814632e-08	1.058228083e-08	1.66047549e-08	1.047219822e-08	8.874223134e-09	1.475969658e-08	1.442031561e-08	1.308515785e-08	8.037366328e-09	1.337016364e-08	1.192100285e-08	1.270455563e-08	1.296165664e-08	1.04066471e-08
1013.609741	2.0775202e-08	1.187172227e-08	1.266325622e-08	9.716792704e-09	1.204736577e-08	1.486611634e-08	1.040162623e-08	1.350145862e-08	1.394395355e-08	1.166284846e-08	1.12280345e-08	1.247349513e-08	1.704511021e-08	7.944676916e-09	1.15380665e-08
1013.622253	1.407707373e-08	9.332403295e-09	1.014116613e-08	9.949633117e-09	1.575025799e-08	1.933864624e-08	1.208475631e-08	1.202118138e-08	7.267946245e-09	8.529857709e-09	1.48974868e-08	6.995493518e-09	1.092050095e-08	8.971460908e-09	1.0291064e-08
1013.634949	1.561337193e-08	1.207963329e-08	1.432024899e-08	1.383944603e-08	1.63462559e-08	1.150123907e-08	1.301110597e-08	1.327232635e-08	1.177787023e-08	1.681938855e-08	1.422319951e-08	1.891043411e-08	1.390592974e-08	7.569200378e-09	1.334468092e-08
1013.647461	1.309586306e-08	1.198727073e-08	9.952962898e-09	1.450456022e-08	1.719837606e-08	1.219279877e-08	1.378120995e-08	1.457524146e-08	1.352112644e-08	1.270460981e-08	1.664006177e-08	9.000143741e-09	1.06567386e-08	1.162077634e-08	1.231728941e-08
1013.660095	1.244760917e-08	1.09618794e-08	1.34797844e-08	1.76872863e-08	1.43395571e-08	1.057276044e-08	1.542841765e-08	7.616939968e-09	9.473724027e-09	1.535747352e-08	1.474915035e-08	1.344073475e-08	1.467225452e-08	1.439738373e-08	1.209365497e-08
1013.672668	1.688338891e-08	1.281624407e-08	2.089110751e-08	1.52946793e-08	1.156728491e-08	1.384651416e-08	1.013861972e-08	1.566757923e-08	1.32480098e-08	1.541373074e-08	7.411010472e-09	1.442321373e-08	1.416040085e-08	1.399063088e-08	1.255127469e-08
1013.685242	1.299832331e-08	1.604956168e-08	1.027969354e-08	1.227556812e-08	1.033141572e-08	1.555035567e-08	1.480813427e-08	1.999033294e-08	9.273779966e-09	1.032018559e-08	1.149913409e-08	7.621019371e-09	1.465616606e-08	1.025502439e-08	1.587803489e-08
1013.697876	1.310581155e-08	1.915273273e-08	1.274911199e-08	1.584430542e-08	1.354234946e-08	8.820608244e-09	1.298059704e-08	1.171823438e-08	1.341446154e-08	1.395039018e-08	1.277558681e-08	1.514050574e-08	7.691847159e-09	1.012115458e-08	1.795902982e-08
1013.710388	1.111657699e-08	1.41808556e-08	1.204100375e-08	1.409930839e-08	1.622846391e-08	1.181927267e-08	1.015378004e-08	6.817590936e-09	1.743847733e-08	1.173383612e-08	1.310632047e-08	6.342669945e-09	1.936350991e-08	1.322369503e-08	8.528050266e-09
1013.723083	8.440411925e-09	1.238652381e-08	9.736281115e-09	1.407925776e-08	1.49333399e-08	1.134976557e-08	1.01729114e-08	8.333199908e-09	1.195350485e-08	1.286232454e-08	1.154270102e-08	1.665918425e-08	1.771252123e-08	1.668679239e-08	9.859500771e-09
1013.735596	1.045112619e-08	1.051639043e-08	2.149282174e-08	1.446055364e-08	1.135048588e-08	1.046885156e-08	1.596791144e-08	1.885795164e-08	1.31528779e-08	1.310862707e-08	2.11064819e-08	1.404407879e-08	1.175546682e-08	1.328979415e-08	1.385476089e-08
1013.748169	1.315062548e-08	1.585194376e-08	1.124270188e-08	1.861978127e-08	1.435129793e-08	1.182623066e-08	1.199763933e-08	1.692303364e-08	6.42177822e-09	1.547675765e-08	1.910891356e-08	1.800255944e-08	1.087688339e-08	1.483603995e-08	1.094425883e-08
1013.760803	1.177380504e-08	1.345514278e-08	8.916548389e-09	1.316162646e-08	1.168525454e-08	1.226493129e-08	1.508764136e-08	1.95745411e-08	9.516734067e-09	1.747251943e-08	1.326507704e-08	1.693052454e-08	1.063772181e-08	9.205459506e-09	1.418504336e-08
1013.773376	1.277400852e-08	1.136557959e-08	1.795552862e-08	1.693926421e-08	1.086426504e-08	1.557139306e-08	1.251066983e-08	2.322621739e-08	1.627183899e-08	1.179029674e-08	1.227361413e-08	1.568025887e-08	1.514042758e-08	7.576290706e-09	1.513477166e-08
1013.785889	1.252198611e-08	1.781792314e-08	1.355066548e-08	1.243807901e-08	2.070230209e-08	1.690091977e-08	1.068055777e-08	9.47757961e-09	1.465128641e-08	1.227607438e-08	1.698600371e-08	1.626959723e-08	1.388230242e-08	1.180074172e-08	7.433525351e-09
1013.798523	1.595285148e-08	1.813083905e-08	1.555444484e-08	1.603123323e-08	1.364442337e-08	1.667170757e-08	9.755473762e-09	1.253831705e-08	1.017629625e-08	1.163366203e-08	1.330518895e-08	1.42392933e-08	1.230062896e-08	1.701060093e-08	1.576075981e-08
1013.811096	1.619253887e-08	1.932893667e-08	1.670770722e-08	1.525988402e-08	1.485622825e-08	1.115952752e-08	1.127727511e-08	1.604726663e-08	1.568056796e-08	1.189972476e-08	9.194908834e-09	1.109157477e-08	1.233765001e-08	9.053605865e-09	7.304894467e-09
1013.82373	1.195238042e-08	1.122097082e-08	1.310885889e-08	1.320857024e-08	1.137241323e-08	2.052391856e-08	1.211518619e-08	1.329652832e-08	1.662801274e-08	9.407496115e-09	1.581309128e-08	6.46629994e-09	9.991534711e-09	1.076707701e-08	1.383131032e-08
1013.836304	1.900324698e-08	1.946215811e-08	1.299103758e-08	1.445610742e-08	1.477393319e-08	1.17417267e-08	1.575442887e-08	1.363117441e-08	7.653524925e-09	1.758990997e-08	1.739151401e-08	1.338568278e-08	6.983699397e-09	1.125418692e-08	1.172696606e-08
1013.848877	1.210467993e-08	8.937078633e-09	1.317769627e-08	1.361293567e-08	1.270287608e-08	1.097649882e-08	5.638754796e-09	8.984615718e-09	1.293815899e-08	1.441628417e-08	1.139904438e-08	1.144030914e-08	1.216388501e-08	1.650241543e-08	1.440911479e-08
1013.861511	1.853636888e-08	1.512052883e-08	2.139396749e-08	1.289780993e-08	6.827292065e-09	7.832676729e-09	2.146242295e-08	1.460535959e-08	1.750518308e-08	1.544695571e-08	1.441176245e-08	1.608757394e-08	1.886848544e-08	1.380222425e-08	1.223693857e-08
1013.874023	9.043897187e-09	1.055442134e-08	1.008959405e-08	9.77574377e-09	1.417880124e-08	1.201234756e-08	6.203526137e-09	7.087586518e-09	1.631619106e-08	1.198964394e-08	8.991575484e-09	1.354524137e-08	1.554832885e-08	1.229144342e-08	1.062330135e-08
1013.886597	1.173295683e-08	1.277944683e-08	1.155684437e-08	1.40824028e-08	9.882967333e-09	1.521969217e-08	1.093862245e-08	1.788243331e-08	1.443097375e-08	1.619090106e-08	1.384158566e-08	1.455622023e-08	9.377489008e-09	1.738297684e-08	1.061295318e-08
1013.899231	1.559770268e-08	1.168844843e-08	1.283409556e-08	1.22175754e-08	1.140672623e-08	1.737836364e-08	1.027424279e-08	1.545346073e-08	1.097424462e-08	1.469533117e-08	1.201343913e-08	9.572218573e-09	1.612946576e-08	1.304700969e-08	8.827807818e-09
1013.911804	8.594710721e-09	1.419483109e-08	1.327790056e-08	1.207501743e-08	1.405071259e-08	1.126223115e-08	9.723289729e-09	1.188178178e-08	1.092721824e-08	9.753278185e-09	1.621682166e-08	1.044060571e-08	1.698490415e-08	1.359886426e-08	1.289161844e-08
1013.924438	1.254230853e-08	1.107808512e-08	1.100338576e-08	1.073141664e-08	1.863254617e-08	1.474069666e-08	1.327737831e-08	1.436845487e-08	1.21509629e-08	1.01067128e-08	1.623983081e-08	9.962509928e-09	9.001081658e-09	2.222262729e-08	1.304527064e-08
1013.937012	1.150046991e-08	1.513904202e-08	1.255009163e-08	1.356989721e-08	9.53125312e-09	1.910571079e-08	1.186340448e-08	8.028119503e-09	1.395430171e-08	1.491786428e-08	1.138543393e-08	1.330449262e-08	1.303896546e-08	1.176488684e-08	1.629570257e-08
1013.949585	1.153158191e-08	1.078358292e-08	1.749204337e-08	1.502552749e-08	1.460614119e-08	1.459178822e-08	9.774886678e-09	1.742241373e-08	1.147309714e-08	1.291127827e-08	1.06950564e-08	1.074522071e-08	1.63297571e-08	1.444789177e-08	1.27440245e-08
1013.962219	1.230880287e-08	1.355787038e-08	1.583570253e-08	7.973902427e-09	8.741042556e-09	1.579833686e-08	1.338517297e-08	1.178222497e-08	1.748934153e-08	8.573976196e-09	1.223483803e-08	1.212996548e-08	1.396756755e-08	1.447752851e-08	1.547617856e-08
1013.974792	1.577990894e-08	1.480580369e-08	1.091647484e-08	9.961549807e-09	1.216839163e-08	1.099128877e-08	1.201183863e-08	1.503354063e-08	1.184921228e-08	1.039109243e-08	9.828505121e-09	1.394626992e-08	1.423512686e-08	1.496524149e-08	1.436708086e-08
1013.987427	1.32820448e-08	1.008965e-08	1.789810078e-08	1.368296676e-08	1.564082375e-08	1.066290345e-08	1.217363099e-08	1.562596985e-08	1.401733574e-08	2.18195968e-08	1.172980202e-08	1.586688114e-08	1.34877709e-08	1.86634832e-08	1.648674974e-08
1014	1.736932909e-08	1.426657814e-08	1.343729661e-08	1.714969677e-08	7.664833213e-09	1.095013058e-08	9.499122378e-09	1.275448547e-08	1.251367543e-08	1.736727384e-08	1.198672805e-08	9.707555648e-09	1.648335513e-08	1.168123998e-08	1.010188644e-08
1014.012512	1.551844875e-08	1.194053478e-08	1.490068424e-08	1.140044681e-08	1.343337885e-08	1.062075849e-08	1.020971307e-08	1.780876424e-08	1.168372954e-08	1.166964392e-08	1.357305646e-08	8.737527146e-09	1.447808184e-08	1.098627145e-08	1.133900707e-08
1014.025208	1.488776658e-08	1.326744492e-08	1.250152515e-08	1.751908307e-08	1.335764832e-08	1.543933514e-08	8.216821001e-09	1.451498122e-08	1.287974083e-08	1.470807298e-08	1.213164769e-08	1.103079672e-08	1.348241607e-08	1.045497999e-08	1.121117776e-08
1014.037781	1.299012009e-08	1.657279292e-08	1.752482071e-08	1.559519447e-08	1.757154955e-08	1.106714453e-08	1.631767788e-08	1.195387256e-08	1.029936847e-08	8.862371281e-09	1.209971767e-08	1.341515343e-08	1.309040432e-08	1.205123557e-08	1.343872125e-08
1014.050293	1.772765934e-08	1.323639953e-08	1.537749483e-08	1.459087429e-08	9.653821742e-09	1.601581623e-08	1.263507166e-08	1.037335018e-08	1.658157345e-08	1.10404903e-08	1.377127923e-08	1.662423088e-08	1.354779045e-08	1.587436849e-08	1.374904368e-08
1014.062988	1.982334474e-08	1.593224219e-08	1.675539174e-08	1.295381935e-08	9.87068649e-09	2.254521014e-08	1.888767898e-08	1.298815278e-08	1.363917246e-08	1.292895657e-08	8.169632082e-09	1.047065989e-08	1.279365147e-08	1.203393918e-08	7.79243603e-09
1014.0755	1.728040822e-08	1.730168719e-08	1.074750866e-08	2.236382457e-08	9.274145008e-09	1.614111511e-08	1.442805253e-08	1.499797797e-08	1.351397749e-08	9.863649453e-09	1.037529707e-08	1.408756845e-08	1.218809054e-08	1.434862451e-08	6.402318231e-09
1014.088196	1.15846106e-08	1.631799762e-08	1.008919082e-08	1.459612431e-08	1.613862821e-08	1.207539224e-08	8.749462488e-09	8.7838119e-09	1.780553838e-08	1.071346478e-08	1.390526183e-08	1.389287263e-08	8.22889934e-09	1.091586022e-08	9.873693863e-09
1014.100708	1.355712254e-08	1.197531585e-08	1.270035632e-08	1.224988733e-08	1.297334062e-08	8.78617179e-09	1.313899123e-08	8.865465695e-09	1.039185715e-08	1.237956848e-08	1.319705945e-08	1.138874062e-08	1.245057035e-08	1.312742537e-08	1.236592517e-08
1014.113281	8.109970473e-09	9.871078177e-09	1.558777285e-08	1.447534448e-08	1.472291178e-08	2.045519487e-08	1.229059876e-08	1.787767623e-08	1.161142738e-08	1.007990402e-08	1.283613926e-08	9.139519364e-09	1.018453677e-08	7.601049568e-09	8.335262258e-09
1014.125977	1.308110154e-08	1.27254145e-08	1.434146846e-08	9.51095025e-09	2.054787807e-08	1.457804455e-08	8.953378483e-09	9.560475078e-09	1.169990593e-08	1.453365428e-08	9.45959755e-09	7.959219062e-09	1.654637138e-08	1.2398508e-08	1.447630371e-08
1014.138489	8.989316846e-09	1.081964651e-08	9.485737529e-09	1.175444364e-08	6.64665345e-09	1.630559154e-08	9.729773431e-09	1.647359404e-08	1.946760797e-08	1.168162012e-08	1.088859314e-08	9.323561478e-09	1.327871502e-08	1.147438144e-08	1.28925306e-08
1014.151062	1.338113176e-08	1.458353704e-08	1.245809766e-08	1.734606769e-08	1.48749626e-08	9.513866139e-09	1.283855777e-08	6.710239031e-09	1.010939865e-08	1.131565597e-08	1.419717588e-08	1.350344814e-08	1.633247315e-08	1.34817304e-08	1.050557241e-08
1014.163696	1.204507249e-08	1.008011008e-08	1.261783122e-08	1.286184848e-08	1.201880195e-08	9.711178528e-09	1.253989179e-08	1.27313502e-08	1.530361793e-08	1.650244563e-08	1.152107565e-08	8.038741228e-09	1.669791416e-08	7.753299336e-09	9.289990999e-09
1014.17627	1.51699453e-08	7.796640666e-09	9.790658062e-09	1.223589852e-08	1.149306161e-08	1.671606853e-08	1.609059019e-08	1.353789969e-08	1.585137177e-08	1.528295002e-08	9.408347879e-09	1.432165675e-08	8.436785492e-09	1.261156779e-08	1.030517005e-08
1014.188965	1.150100282e-08	7.652382727e-09	1.285437801e-08	1.202845024e-08	1.86588931e-08	1.149043438e-08	1.7285954e-08	1.070355093e-08	1.398784288e-08	1.049053822e-08	1.220144608e-08	1.127192828e-08	1.413152706e-08	1.557849671e-08	1.221519064e-08
1014.201477	1.226054991e-08	7.873960151e-09	1.037844211e-08	9.202085316e-09	1.264940153e-08	1.465770083e-08	1.218722367e-08	1.429743435e-08	1.176626885e-08	1.18076553e-08	1.495417301e-08	1.15762484e-08	9.257250966e-09	1.371034752e-08	1.185460619e-08
1014.21405	1.287904183e-08	1.476167366e-08	1.031170882e-08	1.341000466e-08	9.564878667e-09	9.979571836e-09	1.218846268e-08	1.320086263e-08	1.280522621e-08	1.394573879e-08	1.357916091e-08	1.471700273e-08	1.091351454e-08	1.189612497e-08	1.559232743e-08
1014.226746	1.503097558e-08	1.462776744e-08	1.01291473e-08	1.361511348e-08	1.22814301e-08	1.18482637e-08	1.012413353e-08	1.526431781e-08	8.324327894e-09	8.78714701e-09	1.592054488e-08	1.394506821e-08	1.012563899e-08	1.787750037e-08	1.463978716e-08
1014.239258	1.120796167e-08	7.585653883e-09	1.107996628e-08	1.29442288e-08	1.02862252e-08	1.333472444e-08	1.621220314e-08	1.238952319e-08	9.659402167e-09	1.127050275e-08	1.413884387e-08	1.016007634e-08	1.674691497e-08	1.333744759e-08	1.526229454e-08
1014.251953	1.086485568e-08	1.145972917e-08	1.619809531e-08	1.758315982e-08	2.024803614e-08	1.39384202e-08	1.413531425e-08	1.564069052e-08	1.513340919e-08	1.405466765e-08	1.032855579e-08	1.528098181e-08	1.885379319e-08	1.151003737e-08	1.397063443e-08
1014.264526	1.185256782e-08	1.745871003e-08	1.178328635e-08	1.148894846e-08	1.157487173e-08	1.083145218e-08	9.790970701e-09	1.360491542e-08	1.325968402e-08	1.211103662e-08	1.28925155e-08	1.448687659e-08	1.384292858e-08	1.428341712e-08	1.360439938e-08
1014.277039	1.1646625e-08	1.773182667e-08	1.40566625e-08	1.413768569e-08	1.544004924e-08	1.462314714e-08	1.002164129e-08	1.573920727e-08	1.597124388e-08	1.029604579e-08	1.587845411e-08	8.132125195e-09	1.549578421e-08	1.260602023e-08	1.179881082e-08
1014.289734	1.57797917e-08	7.050669382e-09	1.050859222e-08	1.047557951e-08	1.216495082e-08	1.436251029e-08	1.635418734e-08	1.455582943e-08	1.255746174e-08	1.71312422e-08	1.224963331e-08	1.482697787e-08	9.341773577e-09	1.014451012e-08	7.187153539e-09
1014.302307	1.231817404e-08	1.573446262e-08	1.408857653e-08	8.471374713e-09	1.112082071e-08	8.838941135e-09	1.366252178e-08	1.28700437e-08	1.950325945e-08	9.735945383e-09	1.499546265e-08	8.667551121e-09	1.562556484e-08	1.158839069e-08	1.719806164e-08
1014.31488	1.38348808e-08	1.704587405e-08	1.991549503e-08	1.283728768e-08	1.362746271e-08	1.096828495e-08	8.138148822e-09	9.506071486e-09	1.192068932e-08	1.367266123e-08	9.087178121e-09	8.841086085e-09	2.09346922e-08	1.323097276e-08	1.459727628e-08
1014.327515	7.701181026e-09	1.22944348e-08	1.171811626e-08	1.128885962e-08	1.286883133e-08	1.090278179e-08	1.340320477e-08	1.425328033e-08	7.920884393e-09	1.237106773e-08	1.400742367e-08	1.371403613e-08	1.04936273e-08	1.207765798e-08	1.37674645e-08
1014.340088	1.386785442e-08	1.311869369e-08	8.888976666e-09	1.479786516e-08	4.697251033e-09	1.047379872e-08	9.682223023e-09	1.347683032e-08	1.78049131e-08	1.551727813e-08	1.046184561e-08	1.030647212e-08	1.336826028e-08	1.26131372e-08	1.513005188e-08
1014.352722	9.902473508e-09	1.355306267e-08	1.906923153e-08	1.416505047e-08	1.288731877e-08	1.363173396e-08	1.327137422e-08	9.858642791e-09	1.108847858e-08	1.520320936e-08	1.031233321e-08	1.412215056e-08	1.473945588e-08	1.414506112e-08	1.244408221e-08
1014.365295	1.666981397e-08	9.549980362e-09	1.417291173e-08	1.655940807e-08	1.488059809e-08	1.707339869e-08	1.464301835e-08	1.169992458e-08	1.184370468e-08	1.360439938e-08	1.007248063e-08	1.248862258e-08	1.040509101e-08	1.700110452e-08	1.299759145e-08
1014.377869	1.377898684e-08	1.178313802e-08	1.18981891e-08	1.26278108e-08	1.018520379e-08	1.502616875e-08	1.423476892e-08	1.614313661e-08	1.23989965e-08	1.430489771e-08	7.986114881e-09	1.029463803e-08	1.171373665e-08	1.501287095e-08	9.803530432e-09
1014.390503	2.363335305e-08	1.501762448e-08	9.67866054e-09	1.265251548e-08	7.867263285e-09	1.340551758e-08	1.169399599e-08	1.110449865e-08	1.531590321e-08	1.425743967e-08	1.420185214e-08	1.152866247e-08	1.816092166e-08	1.160835428e-08	1.448875686e-08
1014.403076	1.354624413e-08	1.598329646e-08	1.362363822e-08	1.089777779e-08	1.10966738e-08	1.502591651e-08	9.593807526e-09	1.420923912e-08	7.677233071e-09	1.323793253e-08	9.229150777e-09	1.270292405e-08	7.360129839e-09	1.427793617e-08	9.512908683e-09
1014.415649	1.320251197e-08	1.440237352e-08	1.827616458e-08	1.066531574e-08	1.422111495e-08	9.971625303e-09	1.423548657e-08	1.446161502e-08	1.130358296e-08	1.366846192e-08	1.084459011e-08	1.457572463e-08	1.379293479e-08	5.572892814e-09	1.682575679e-08
1014.428345	1.340138223e-08	1.134406613e-08	1.62407634e-08	1.268874161e-08	1.113923798e-08	1.495594937e-08	8.416980002e-09	1.214695455e-08	1.077783995e-08	1.613250333e-08	4.635631878e-09	1.132022653e-08	1.351453882e-08	1.366785352e-08	1.16422294e-08
1014.440918	1.415789974e-08	8.709486465e-09	1.002452787e-08	1.710055386e-08	1.424701157e-08	1.077855405e-08	1.402720695e-08	1.753311452e-08	1.163067953e-08	1.673491035e-08	1.491500612e-08	1.585002174e-08	1.551847006e-08	9.996063532e-09	1.416825945e-08
1014.453552	1.321461873e-08	1.057429344e-08	1.080435208e-08	1.364923641e-08	1.781697456e-08	1.122506177e-08	1.282197104e-08	1.239761804e-08	1.580352205e-08	1.090120261e-08	7.631974164e-09	7.201645058e-09	1.254575732e-08	1.173907016e-08	6.949862019e-09
1014.466125	1.509135394e-08	1.509833503e-08	1.691143581e-08	1.335516853e-08	1.587872411e-08	9.802315404e-09	1.564438357e-08	1.472065403e-08	1.226863855e-08	1.53055737e-08	9.153488634e-09	1.02292903e-08	1.141456618e-08	1.574502129e-08	8.364710702e-09
1014.478699	1.505600267e-08	1.285962181e-08	1.07507967e-08	1.373843173e-08	1.054678123e-08	1.255290893e-08	7.611014041e-09	1.245641101e-08	1.427848417e-08	1.60614757e-08	1.678082029e-08	1.774769665e-08	6.937837416e-09	9.381234456e-09	1.577543429e-08
1014.491333	9.894683295e-09	1.900699154e-08	8.693247011e-09	1.22634054e-08	1.356649459e-08	9.883993179e-09	1.432427332e-08	1.289687912e-08	1.500771241e-08	1.725468657e-08	8.428966858e-09	1.134672711e-08	1.149968476e-08	1.949296191e-08	1.253650606e-08
1014.503906	6.921133888e-09	1.02104547e-08	1.842873587e-08	1.723329923e-08	1.195220012e-08	1.025822183e-08	1.773269354e-08	1.001836214e-08	1.510536407e-08	1.471433997e-08	1.034977437e-08	1.591209475e-08	1.587079979e-08	1.963459439e-08	1.400982264e-08
1014.516479	1.102003733e-08	1.093430591e-08	1.480094092e-08	1.411135031e-08	1.531937777e-08	1.240014491e-08	1.131276228e-08	1.149196294e-08	1.652652237e-08	1.163733998e-08	1.202254918e-08	1.721247855e-08	1.529066118e-08	1.23408368e-08	1.145341511e-08
1014.529175	1.075332889e-08	1.94582146e-08	1.253907111e-08	1.227033852e-08	1.224961199e-08	1.358099855e-08	9.512881149e-09	1.209797684e-08	8.662715878e-09	1.2938699e-08	8.937866447e-09	1.08087308e-08	1.953586093e-08	9.400264567e-09	1.181124887e-08
1014.541748	1.186185106e-08	1.966871466e-08	1.79195947e-08	1.249216464e-08	1.021509899e-08	1.184932152e-08	1.214706113e-08	5.4206164e-09	1.253194437e-08	1.253731607e-08	1.117279691e-08	1.056492049e-08	1.364323765e-08	5.560667038e-09	1.215816514e-08
1014.554382	1.08683702e-08	1.130128435e-08	8.606677149e-09	1.483444123e-08	1.68432468e-08	6.820820353e-09	1.100281111e-08	1.723943832e-08	8.802560458e-09	1.076149658e-08	1.277610728e-08	1.778539804e-08	1.175106146e-08	1.420287532e-08	1.134134298e-08
1014.566956	1.66000671e-08	1.129255534e-08	1.061126564e-08	1.096356517e-08	1.347063261e-08	1.514250236e-08	1.444697695e-08	1.23096271e-08	1.203267619e-08	1.405967698e-08	1.244274994e-08	9.141093216e-09	1.273729122e-08	1.746525413e-08	1.309473596e-08
1014.579529	1.354033952e-08	1.10898366e-08	9.253262157e-09	1.20082948e-08	1.706422559e-08	1.407720429e-08	1.037815789e-08	1.075837019e-08	8.103211435e-09	1.584287723e-08	1.315834108e-08	1.616252554e-08	1.438795749e-08	1.148257045e-08	1.682833783e-08
1014.592224	1.446336473e-08	1.143724315e-08	1.656368198e-08	1.712039399e-08	7.632018573e-09	9.488914543e-09	1.513708803e-08	1.074581046e-08	1.154655482e-08	1.398784288e-08	1.918952641e-08	9.557783898e-09	1.623753931e-08	1.32989344e-08	1.049574205e-08
1014.604797	1.034134023e-08	1.256668991e-08	1.322088128e-08	1.48661341e-08	1.204124711e-08	1.017039075e-08	1.330909782e-08	1.285780549e-08	1.784847292e-08	1.573970465e-08	1.129016347e-08	1.816090034e-08	6.773235306e-09	1.128800964e-08	1.718164278e-08
1014.617432	1.61980207e-08	1.711634923e-08	1.213318424e-08	9.865832595e-09	1.595929078e-08	9.480605634e-09	1.28930111e-08	1.0272454e-08	1.07003002e-08	1.26702977e-08	1.722418652e-08	1.574219333e-08	1.522720616e-08	1.531776128e-08	1.195643229e-08
1014.630005	1.445799303e-08	1.023900609e-08	7.305825278e-09	1.432596264e-08	1.0925155e-08	8.392815332e-09	8.950721053e-09	1.318780551e-08	1.254335569e-08	1.73175394e-08	5.905968159e-09	1.057296917e-08	1.534777105e-08	9.478668517e-09	1.111199399e-08
1014.642578	8.83328255e-09	1.019086326e-08	1.207995393e-08	1.105953018e-08	1.707969588e-08	2.086496842e-08	1.612622924e-08	1.490902335e-08	1.06789928e-08	1.346470846e-08	1.059097521e-08	1.069881606e-08	1.419288953e-08	1.552360906e-08	1.050302778e-08
1014.655273	9.424697467e-09	1.367061397e-08	1.147208373e-08	1.783798886e-08	1.780886549e-08	1.837173436e-08	1.152215123e-08	4.541664822e-09	1.595108756e-08	1.106121061e-08	1.148072926e-08	1.171053299e-08	1.201103839e-08	1.830343344e-08	1.675866912e-08
1014.667847	1.810914618e-08	1.397256444e-08	7.610286623e-09	1.051463006e-08	9.514343091e-09	1.792684401e-08	1.044890663e-08	1.335851074e-08	8.43671355e-09	7.840540661e-09	1.46016168e-08	1.35394318e-08	1.225128621e-08	9.143960256e-09	1.479781897e-08
1014.68042	1.265444372e-08	1.751085676e-08	1.257836058e-08	8.422821551e-09	1.539796379e-08	1.276025507e-08	1.240410086e-08	9.779848043e-09	1.494785806e-08	1.126683369e-08	8.828030751e-09	1.099593483e-08	9.703028603e-09	1.054416199e-08	1.098945823e-08
1014.693054	1.599890176e-08	1.213724943e-08	1.231101976e-08	1.063805311e-08	1.270487981e-08	2.147576694e-08	1.739837607e-08	1.617378942e-08	1.195774768e-08	8.6306855e-09	1.394511173e-08	1.050037479e-08	1.211344181e-08	8.652851768e-09	1.162025409e-08
1014.705627	1.21388668e-08	1.224555923e-08	1.472025613e-08	1.177675468e-08	1.040470199e-08	1.128015281e-08	1.152026652e-08	1.001425431e-08	9.948121438e-09	1.162565599e-08	1.376400416e-08	1.452754272e-08	1.476283273e-08	1.438316133e-08	1.017296114e-08
1014.718323	1.611357803e-08	1.64973315e-08	1.548922413e-08	1.312117259e-08	9.422898017e-09	1.852260745e-08	1.621426904e-08	9.978027293e-09	7.928661283e-09	1.063830446e-08	1.433063357e-08	9.217153263e-09	9.432347348e-09	1.411476358e-08	7.387635836e-09
1014.730896	1.408125083e-08	9.400015877e-09	1.363375191e-08	9.527678202e-09	1.011200279e-08	1.199335919e-08	1.249182358e-08	1.304728681e-08	1.395547855e-08	1.173049302e-08	1.846651188e-08	1.651353898e-08	1.161760732e-08	1.274796002e-08	1.192286003e-08
1014.743469	1.429109098e-08	1.517143744e-08	1.360641289e-08	1.125283156e-08	1.039092457e-08	1.076686296e-08	1.197950095e-08	1.188963505e-08	8.454640543e-09	1.354610557e-08	1.288419504e-08	1.177482467e-08	1.5139344e-08	1.145080741e-08	1.422585694e-08
1014.756104	1.371955172e-08	1.551363837e-08	1.459758892e-08	6.697500776e-09	1.968060381e-08	1.651925707e-08	1.213513912e-08	7.846408856e-09	8.005641483e-09	1.699758378e-08	7.873384611e-09	1.33452458e-08	1.21052226e-08	1.225084567e-08	1.162578123e-08
1014.768738	1.191852483e-08	9.186727823e-09	1.485999856e-08	8.365868887e-09	1.544767336e-08	2.326596693e-08	1.695747009e-08	9.212445029e-09	1.125800875e-08	5.831886529e-09	1.090336799e-08	1.351943713e-08	1.068131539e-08	1.467966637e-08	1.119764548e-08
1014.781311	1.121347992e-08	1.703637587e-08	1.217179335e-08	1.301166019e-08	9.716780269e-09	1.311553088e-08	1.323259635e-08	1.221129953e-08	1.263476168e-08	1.332774868e-08	1.216469681e-08	1.4588875e-08	1.243578573e-08	1.216679113e-08	7.761439491e-09
1014.793945	8.369890558e-09	1.256254478e-08	1.546955808e-08	1.523111948e-08	9.492970854e-09	1.289388774e-08	8.42964365e-09	1.705036112e-08	1.396793348e-08	1.466778965e-08	9.414367952e-09	8.925711725e-09	1.405286554e-08	8.92864449e-09	1.41075942e-08
1014.806519	9.636821119e-09	1.251556103e-08	1.21729391e-08	1.331301736e-08	1.037589481e-08	1.696832364e-08	1.520201387e-08	1.209081724e-08	2.318702741e-08	1.414908724e-08	1.455162657e-08	8.261495488e-09	1.021752549e-08	1.090061374e-08	1.70782819e-08
1014.819214	1.255742088e-08	1.098834801e-08	1.17815615e-08	1.061543919e-08	1.237435221e-08	9.637242115e-09	1.346683742e-08	1.485556833e-08	1.348751955e-08	1.171871133e-08	1.060343191e-08	1.530742288e-08	9.632207032e-09	1.169041308e-08	1.505287806e-08
1014.831787	1.448545817e-08	1.545868855e-08	1.548437822e-08	1.494894697e-08	7.577674488e-09	1.472513755e-08	1.924879811e-08	9.703855497e-09	1.461941412e-08	6.792196139e-09	8.385143246e-09	1.166851504e-08	2.495946028e-08	1.183835252e-08	1.070731415e-08
1014.84436	1.126382365e-08	1.194898314e-08	1.02433777e-08	1.453128373e-08	1.595378407e-08	1.383231041e-08	1.231627778e-08	8.452416544e-09	1.436133612e-08	1.207321709e-08	1.377595726e-08	1.248641457e-08	1.02909512e-08	1.100851588e-08	1.415927198e-08
1014.857056	1.255299686e-08	1.09890701e-08	1.068621991e-08	9.416166513e-09	1.207799993e-08	1.889901391e-08	1.120255444e-08	1.458295085e-08	1.062080734e-08	1.249387971e-08	1.17658745e-08	1.124187321e-08	1.278634354e-08	1.719772413e-08	9.095898257e-09
1014.869629	1.916580139e-08	1.135037575e-08	1.347336998e-08	8.973750631e-09	1.402685434e-08	1.373154568e-08	7.680216463e-09	1.298615349e-08	1.244962089e-08	1.592332666e-08	1.584066212e-08	1.269772021e-08	1.209375622e-08	1.325778154e-08	6.284263776e-09
1014.882263	1.165536911e-08	1.92348093e-08	1.645163827e-08	1.613039302e-08	1.423421647e-08	1.541266315e-08	1.857475596e-08	1.139020167e-08	9.385593636e-09	1.284941131e-08	1.277891926e-08	8.553910469e-09	9.32339006e-09	1.795629601e-08	1.071595168e-08
1014.894836	1.53570987e-08	1.070837374e-08	1.208233158e-08	1.294572893e-08	1.168050989e-08	1.788808213e-08	1.150420736e-08	1.744863809e-08	1.322341348e-08	1.197903465e-08	8.72798811e-09	1.423435148e-08	1.22513546e-08	7.811489233e-09	9.905408938e-09
1014.90741	1.650233905e-08	1.072547828e-08	1.442147557e-08	1.591718046e-08	1.728671783e-08	1.41917269e-08	1.28346489e-08	6.886094805e-09	9.503243525e-09	6.63065336e-09	1.187591447e-08	1.076624745e-08	1.135705752e-08	1.22356516e-08	1.24701236e-08
1014.920105	8.856377853e-09	4.23405444e-09	1.419626905e-08	1.115428283e-08	1.508285941e-08	1.255026927e-08	7.800050383e-09	9.245221477e-09	1.339546696e-08	1.34371918e-08	1.165054186e-08	1.316698484e-08	1.040908071e-08	1.689442541e-08	1.668743721e-08
1014.932678	1.496500524e-08	1.32593545e-08	9.174581095e-09	1.773734049e-08	1.185239995e-08	1.066059152e-08	1.57795732e-08	1.148922468e-08	9.493595243e-09	1.082560441e-08	1.36821301e-08	1.194857102e-08	1.139309624e-08	1.212335565e-08	1.290908624e-08
1014.945251	9.406538659e-09	1.517462245e-08	1.162256336e-08	1.340154832e-08	1.367083691e-08	1.145672002e-08	1.413940254e-08	1.099887648e-08	1.174881259e-08	1.149274453e-08	1.446186992e-08	1.426022767e-08	1.016635487e-08	1.572037611e-08	1.258836058e-08
1014.957947	1.001520289e-08	1.073133227e-08	1.575528863e-08	1.422585161e-08	1.355097989e-08	1.276732942e-08	1.137958172e-08	1.039582909e-08	1.02867812e-08	1.568806418e-08	1.049575626e-08	1.191688614e-08	1.053406073e-08	1.050447018e-08	1.669298477e-08
1014.97052	1.392447757e-08	1.775794622e-08	6.109652784e-09	1.161760466e-08	9.360369368e-09	9.130192602e-09	2.123251264e-08	1.624975532e-08	9.54683177e-09	9.143415802e-09	1.295789254e-08	1.307848407e-08	1.240233782e-08	1.124406435e-08	9.746914387e-09
1014.983215	1.638070302e-08	7.098961419e-09	9.114621058e-09	1.606920996e-08	1.767840985e-08	1.457316312e-08	9.520103816e-09	6.152431897e-09	9.665619416e-09	1.065022559e-08	1.063181809e-08	9.161607473e-09	1.044291498e-08	1.363021518e-08	9.161412962e-09
1014.995789	1.143200912e-08	1.044119369e-08	9.286146962e-09	1.313994158e-08	1.608570699e-08	1.283991402e-08	1.854527909e-08	8.829147191e-09	1.158212637e-08	1.187581233e-08	1.210025413e-08	1.372248626e-08	1.15202381e-08	1.392636939e-08	8.170540688e-09
1015.008362	1.939419647e-08	1.249953652e-08	1.470000566e-08	1.181412213e-08	1.818559348e-08	1.071820321e-08	9.597766137e-09	9.81291759e-09	8.892994785e-09	1.377815106e-08	8.900292059e-09	1.04552953e-08	1.226800084e-08	1.084074164e-08	1.10491758e-08
1015.021057	1.083388579e-08	1.541941508e-08	1.18288801e-08	8.296398235e-09	9.087942843e-09	1.446121711e-08	1.415341355e-08	9.071020379e-09	1.045928766e-08	1.161141849e-08	1.090846258e-08	9.740358742e-09	1.149713125e-08	9.184195626e-09	1.448535158e-08
1015.03363	1.330557797e-08	1.373416847e-08	1.028894836e-08	1.40691041e-08	1.184815268e-08	1.438252184e-08	8.90464591e-09	1.000993777e-08	1.039500308e-08	1.048640907e-08	1.516268178e-08	1.289936957e-08	1.423946294e-08	9.329979456e-09	7.316523387e-09
1015.046204	1.350014411e-08	9.513197341e-09	1.353168955e-08	1.425451668e-08	1.691176266e-08	1.264033234e-08	1.090857182e-08	8.368959747e-09	1.040910025e-08	9.492281627e-09	1.204141853e-08	9.109147214e-09	1.195710286e-08	8.990897804e-09	1.359812707e-08
1015.058899	1.60206266e-08	6.512483886e-09	7.844344729e-09	1.163107566e-08	1.308529018e-08	1.169493213e-08	1.504849401e-08	1.212616407e-08	1.406940608e-08	1.154540996e-08	1.728368204e-08	9.804508316e-09	1.284317097e-08	1.456119669e-08	1.408926931e-08
1015.071472	1.601872235e-08	1.018669771e-08	1.297909247e-08	1.284038031e-08	1.2362527e-08	1.3510288e-08	1.410428307e-08	1.283047801e-08	1.034704944e-08	8.853935363e-09	9.609652629e-09	1.46208734e-08	8.491295667e-09	1.425374574e-08	1.307786768e-08
1015.084167	1.364621216e-08	1.013085615e-08	1.388509663e-08	1.263364613e-08	1.341652034e-08	1.367193558e-08	1.321010679e-08	1.522508164e-08	1.463561983e-08	1.38725218e-08	1.337747779e-08	1.632614577e-08	1.459908106e-08	8.657719874e-09	1.165443297e-08
1015.096741	1.391429727e-08	1.425432838e-08	1.023202145e-08	1.161210861e-08	1.01338351e-08	1.134897953e-08	1.495070379e-08	1.097854785e-08	1.348981993e-08	8.769002413e-09	1.25622952e-08	1.231022839e-08	6.958376986e-09	1.146952222e-08	1.265268335e-08
1015.109314	1.175767572e-08	1.200631328e-08	1.231655755e-08	1.583530285e-08	1.333573874e-08	1.415165141e-08	1.776168368e-08	1.404517747e-08	1.296002683e-08	7.838801608e-09	1.876120059e-08	1.172610897e-08	9.849362215e-09	1.204470124e-08	1.122763127e-08
1015.122009	1.641082648e-08	1.132312111e-08	7.224073784e-09	1.131783023e-08	1.087214407e-08	1.701654462e-08	1.093614355e-08	1.577847364e-08	1.797728721e-08	1.072914824e-08	8.396646045e-09	9.110279642e-09	1.717037712e-08	1.215849466e-08	1.001498617e-08
1015.134583	9.692749714e-09	1.219748658e-08	1.062833377e-08	1.158383167e-08	1.207565159e-08	1.245269932e-08	1.226467816e-08	1.242533898e-08	1.214894052e-08	1.559606666e-08	1.426075791e-08	1.195795729e-08	1.30462654e-08	9.510759291e-09	1.089158541e-08
1015.147278	1.663378413e-08	9.283435354e-09	6.042522482e-09	1.680216499e-08	1.556154494e-08	9.916543142e-09	1.393212301e-08	1.321652743e-08	1.475020195e-08	2.011177003e-08	9.357212782e-09	9.216523544e-09	1.21952608e-08	1.350187251e-08	9.398492651e-09
1015.159851	1.252502813e-08	1.368630365e-08	1.522351667e-08	1.526197124e-08	1.470264888e-08	1.605826228e-08	1.307026487e-08	5.641670686e-09	1.33690321e-08	1.379095149e-08	9.37322131e-09	1.232049751e-08	1.083040413e-08	1.508596448e-08	1.123584425e-08
1015.172424	1.252785342e-08	8.978604527e-09	1.151089357e-08	1.202038646e-08	1.339010591e-08	8.795674411e-09	9.920460009e-09	7.799807022e-09	1.982634501e-08	1.214972656e-08	8.590286704e-09	1.765063296e-08	1.752036383e-08	1.211094069e-08	1.023995644e-08
1015.18512	1.924626325e-08	1.316948062e-08	1.631310376e-08	1.551595652e-08	1.025177099e-08	9.569730786e-09	9.408159585e-09	8.764473591e-09	1.197557165e-08	9.579365745e-09	1.108350922e-08	1.249975323e-08	1.35849465e-08	1.630138868e-08	9.417092883e-09
1015.197693	1.899728908e-08	1.152909235e-08	6.810246589e-09	1.240589764e-08	1.145598372e-08	1.647386227e-08	1.30745077e-08	9.541245127e-09	9.004515356e-09	9.805607881e-09	1.120309001e-08	1.1921232e-08	1.895128143e-08	1.364191515e-08	1.286642881e-08
1015.210266	1.143139894e-08	1.525676474e-08	1.630025359e-08	1.487200318e-08	1.168583896e-08	1.266536209e-08	1.219371892e-08	1.132970873e-08	1.907240232e-08	1.014917839e-08	1.038629538e-08	1.263701588e-08	1.130384941e-08	1.653997472e-08	1.092671553e-08
1015.222961	1.633868862e-08	1.881715406e-08	1.572492003e-08	1.607608446e-08	1.649484638e-08	1.120479709e-08	1.185567111e-08	1.093889868e-08	1.553872586e-08	9.153015235e-09	1.068086952e-08	1.437959174e-08	8.704813759e-09	1.763879709e-08	1.224479629e-08
1015.235535	1.193287513e-08	1.198759403e-08	9.471011531e-09	1.318096832e-08	1.214814827e-08	1.099796521e-08	5.934035041e-09	1.428958019e-08	7.624413101e-09	9.291125203e-09	1.074003464e-08	1.537424232e-08	1.06341167e-08	1.309550424e-08	9.514051769e-09
1015.24823	1.516776216e-08	1.480444389e-08	1.528504434e-08	5.34793454e-09	1.595129184e-08	1.20940955e-08	7.531673951e-09	8.669192475e-09	9.373938958e-09	1.328982346e-08	1.370241876e-08	1.342591371e-08	1.353765366e-08	8.83708573e-09	1.180275344e-08
1015.260803	7.526735679e-09	1.097078428e-08	1.44350798e-08	7.499123988e-09	1.729756072e-08	1.296295959e-08	1.630260371e-08	1.007620387e-08	1.603635091e-08	1.746668588e-08	1.089408652e-08	1.199489486e-08	1.120664361e-08	9.595377826e-09	1.766227697e-08
1015.273438	1.428367113e-08	1.278187067e-08	1.455536314e-08	1.246565695e-08	1.112006931e-08	1.526951721e-08	1.575425124e-08	1.277748662e-08	1.141044592e-08	1.430151908e-08	1.278854711e-08	1.049849274e-08	1.097120883e-08	9.818032609e-09	1.141451555e-08
1015.286072	1.052619769e-08	1.090049295e-08	1.138304384e-08	1.442984399e-08	1.283343654e-08	1.696325391e-08	1.42580916e-08	1.044171061e-08	1.276773709e-08	1.75861512e-08	8.359631209e-09	1.362289748e-08	1.499305391e-08	1.581559417e-08	1.489108747e-08
1015.298706	1.286321094e-08	1.025884444e-08	1.826609797e-08	1.202967326e-08	1.10511067e-08	1.399746719e-08	1.276857375e-08	1.505793001e-08	9.826536029e-09	1.167841557e-08	1.387812176e-08	1.065360244e-08	9.382685739e-09	8.875086444e-09	1.598203525e-08
1015.311279	1.105964476e-08	1.137278272e-08	1.046546405e-08	1.479600709e-08	1.282282369e-08	1.29571589e-08	1.810115613e-08	1.359793256e-08	1.185141318e-08	7.782603895e-09	1.337478039e-08	1.401319327e-08	1.625004309e-08	2.127966781e-08	1.377325898e-08
1015.323975	8.663187501e-09	1.393255111e-08	1.248332548e-08	1.21391599e-08	1.13874874e-08	1.484646983e-08	1.445737929e-08	8.254256834e-09	9.430114467e-09	1.048823872e-08	1.831543628e-08	9.384774735e-09	8.376374261e-09	1.498668745e-08	1.209415057e-08
1015.336548	1.36909053e-08	1.306387709e-08	1.216888279e-08	1.589383025e-08	1.375577252e-08	1.255673698e-08	1.045681941e-08	1.889354628e-08	8.865595369e-09	1.769657665e-08	1.270410888e-08	9.826279346e-09	1.3700026e-08	1.273038119e-08	1.012799089e-08
1015.349243	1.28637323e-08	1.166234664e-08	1.053391507e-08	7.815326164e-09	1.179024078e-08	8.071422641e-09	1.418591911e-08	1.47296193e-08	1.133334493e-08	1.456936882e-08	1.038340702e-08	8.977727894e-09	1.225502633e-08	1.028451901e-08	1.185163168e-08
1015.361816	1.242209891e-08	1.270782946e-08	9.354131691e-09	1.368391889e-08	1.144916784e-08	1.119253934e-08	1.754950141e-08	1.405410899e-08	1.485020285e-08	1.361708435e-08	1.307254305e-08	9.883366126e-09	9.197840711e-09	1.408190542e-08	1.089119284e-08
1015.37439	1.394756755e-08	9.037799842e-09	1.517994974e-08	7.471796515e-09	1.071342126e-08	1.27887203e-08	8.689575282e-09	1.358155099e-08	1.096279512e-08	1.292709584e-08	1.317605136e-08	1.403582672e-08	1.160205709e-08	7.692618986e-09	8.670968832e-09
1015.387085	2.191215565e-08	1.187176402e-08	1.416334694e-08	1.441282205e-08	1.845921282e-08	1.322657006e-08	8.359819503e-09	1.356828516e-08	1.137642336e-08	1.593449461e-08	1.42105776e-08	1.823553042e-08	1.820135331e-08	1.373605496e-08	1.518094273e-08
1015.399719	1.233392677e-08	1.069845368e-08	1.421752405e-08	7.835980753e-09	1.420547324e-08	1.706299635e-08	1.104465852e-08	1.465457355e-08	1.064980903e-08	1.057101517e-08	1.273122496e-08	1.601813615e-08	1.253750259e-08	1.359677704e-08	1.10722338e-08
1015.412354	1.556748508e-08	9.55267776e-09	1.767583235e-08	7.431342652e-09	1.481778789e-08	1.827928919e-08	1.212638256e-08	1.234427049e-08	1.336740407e-08	1.148612405e-08	1.335165223e-08	1.680971096e-08	1.601411093e-08	1.193267263e-08	1.525151561e-08
1015.424988	1.247374826e-08	8.55451443e-09	1.431523255e-08	1.228691726e-08	6.496237326e-09	1.766328594e-08	1.350282908e-08	1.122264326e-08	1.097929658e-08	1.232780722e-08	1.166823616e-08	1.328582222e-08	1.438800989e-08	1.103685587e-08	1.277013428e-08
1015.437561	1.147497297e-08	1.107502179e-08	1.289980389e-08	9.96270888e-09	1.290754081e-08	1.861453747e-08	9.638062792e-09	1.532797533e-08	9.132816281e-09	1.159242125e-08	1.473749922e-08	1.339069566e-08	1.146510797e-08	8.735552726e-09	1.534015404e-08
1015.450256	1.079325518e-08	1.859473286e-08	1.072393463e-08	1.136816241e-08	1.223107926e-08	1.103418157e-08	9.451940564e-09	8.516820138e-09	1.133197625e-08	1.564926322e-08	1.356219048e-08	1.26211317e-08	1.787230275e-08	8.270023777e-09	1.071054356e-08
1015.46283	1.482464551e-08	1.338956146e-08	1.016666662e-08	1.594241006e-08	1.105620129e-08	1.462421206e-08	1.024907803e-08	1.367441538e-08	1.501131663e-08	1.559400964e-08	1.424170915e-08	1.333591371e-08	1.343851519e-08	1.356046919e-08	8.595614887e-09
1015.475464	6.762481242e-09	1.259374649e-08	1.401810312e-08	1.574636421e-08	1.105714098e-08	1.392757731e-08	1.50684123e-08	1.247800352e-08	9.950591462e-09	1.07539071e-08	9.90981075e-09	1.017929385e-08	1.452057496e-08	1.024937468e-08	1.39377736e-08
1015.488098	1.258920701e-08	1.390114956e-08	1.323521115e-08	8.763938908e-09	1.332116284e-08	1.363449087e-08	1.478622291e-08	1.224780277e-08	1.341230682e-08	8.338607138e-09	1.232232893e-08	1.195947075e-08	1.807326733e-08	9.609071761e-09	1.701902441e-08
1015.500732	1.173828057e-08	1.554115414e-08	1.723760867e-08	9.365957787e-09	1.003678918e-08	8.454090761e-09	1.652195003e-08	8.046966649e-09	1.099224711e-08	1.37034748e-08	1.411347217e-08	1.607176614e-08	1.553756235e-08	1.22061552e-08	1.30267912e-08
1015.513428	1.166892627e-08	1.59242699e-08	1.333150745e-08	1.127900617e-08	1.372883141e-08	9.580854332e-09	9.07420894e-09	1.418145956e-08	1.401239214e-08	1.01542188e-08	9.573855486e-09	1.446020725e-08	1.534828087e-08	1.423759244e-08	8.645982597e-09
1015.526001	1.548594319e-08	1.197719879e-08	9.675319212e-09	1.307024444e-08	1.018369922e-08	1.528071358e-08	1.217551127e-08	1.816358086e-08	2.046847491e-08	1.696516527e-08	1.335892374e-08	1.062900612e-08	1.280410977e-08	8.018790965e-09	1.086408385e-08
1015.538574	1.526322535e-08	1.324139198e-08	1.220132351e-08	1.864987276e-08	8.637203841e-09	1.008181894e-08	1.263352001e-08	1.116483173e-08	1.456530452e-08	1.469987065e-08	1.201835698e-08	1.219164414e-08	1.109521186e-08	6.121562368e-09	1.31220288e-08
1015.55127	1.314875231e-08	1.361881186e-08	1.030363528e-08	9.536258005e-09	1.469729227e-08	8.298393972e-09	1.113070169e-08	1.437237263e-08	1.206884814e-08	1.281000728e-08	1.160281116e-08	1.855061527e-08	1.348343837e-08	1.352895396e-08	1.239369052e-08
1015.563904	1.000169192e-08	1.05738307e-08	1.700747454e-08	1.682870554e-08	1.213338852e-08	1.56562443e-08	1.690751006e-08	1.117074699e-08	7.752656295e-09	1.825621609e-08	1.62906133e-08	1.4979463e-08	1.443045061e-08	1.279629114e-08	1.672258243e-08
1015.576477	1.438942299e-08	9.664611333e-09	1.50023105e-08	1.059383603e-08	9.195044726e-09	1.367557356e-08	1.3718787e-08	1.306559927e-08	1.006870232e-08	1.260861815e-08	1.730920474e-08	1.809404182e-08	6.617747683e-09	1.704522923e-08	1.407274119e-08
1015.589172	2.074554928e-08	1.49123025e-08	1.293805685e-08	7.934074731e-09	1.216158108e-08	9.468569928e-09	9.9346531e-09	1.278072848e-08	9.519057542e-09	1.425028007e-08	1.670749938e-08	1.110102765e-08	9.224959463e-09	1.619951995e-08	8.97963659e-09
1015.601746	1.510714576e-08	1.657040016e-08	1.350062195e-08	1.518555948e-08	1.521407533e-08	8.434245302e-09	1.344282463e-08	1.232492064e-08	1.527719284e-08	1.491843804e-08	1.229026658e-08	9.371682985e-09	1.823099183e-08	5.64269298e-09	1.630538371e-08
1015.614441	1.71341199e-08	9.603061457e-09	1.085978862e-08	1.109616221e-08	1.163089891e-08	1.587183185e-08	9.967918047e-09	1.496828439e-08	6.592532742e-09	1.268239913e-08	1.411211503e-08	1.372086178e-08	1.444102349e-08	1.19823147e-08	1.450470855e-08
1015.627075	1.337836864e-08	8.46281889e-09	1.399449445e-08	1.145808692e-08	1.745815226e-08	1.753183021e-08	9.851619076e-09	1.665604188e-08	1.061734878e-08	1.612789546e-08	9.004283541e-09	1.416193385e-08	1.152118134e-08	1.247536741e-08	6.019037269e-09
1015.639648	1.610697176e-08	1.398841221e-08	1.312978082e-08	9.634095299e-09	9.719128613e-09	8.121526562e-09	1.19172201e-08	1.343053668e-08	1.308028441e-08	1.751169343e-08	1.406681616e-08	1.291140883e-08	1.190855414e-08	1.17269936e-08	9.357928654e-09
1015.652344	1.30659501e-08	1.164316554e-08	1.764526658e-08	1.095947688e-08	1.189342225e-08	1.124460525e-08	1.676480288e-08	1.251009429e-08	1.15278187e-08	1.311461517e-08	1.137495698e-08	7.322464857e-09	1.638516345e-08	9.166775783e-09	1.494268886e-08
1015.664917	1.586460563e-08	7.041474959e-09	1.100439206e-08	1.383309645e-08	8.655564265e-09	8.623077363e-09	1.288188667e-08	1.512210979e-08	1.032851493e-08	1.43439598e-08	1.544145611e-08	1.011965356e-08	1.195587629e-08	1.303282904e-08	1.263389926e-08
1015.677612	9.952404234e-09	1.103692426e-08	1.153039264e-08	1.215552459e-08	1.037001418e-08	1.098924951e-08	1.636636071e-08	1.456760845e-08	8.196098911e-09	1.185080212e-08	1.438458153e-08	1.249643766e-08	6.259213148e-09	8.371439542e-09	1.20101733e-08
1015.690247	9.437821191e-09	1.508807834e-08	1.489891499e-08	1.536777994e-08	1.145052231e-08	1.432278385e-08	1.576480635e-08	1.300449526e-08	1.532565364e-08	1.494849577e-08	1.157750784e-08	1.576604625e-08	1.683737416e-08	1.596364818e-08	9.883281749e-09
1015.70282	1.812732897e-08	1.232199054e-08	9.136647883e-09	1.254678672e-08	1.653868686e-08	8.306499488e-09	8.564671639e-09	2.166608759e-08	9.813997615e-09	1.123916338e-08	1.563361884e-08	1.336028266e-08	2.269716326e-08	1.129074434e-08	1.301660912e-08
1015.715515	1.143351813e-08	1.680468031e-08	1.488483559e-08	1.05723954e-08	1.545378403e-08	1.000975391e-08	1.070285727e-08	1.058063415e-08	6.164448063e-09	1.311017606e-08	1.145745898e-08	2.071737271e-08	1.297474483e-08	1.069109246e-08	9.480375596e-09
1015.728149	1.520126425e-08	1.972035335e-08	1.63582996e-08	1.009383244e-08	1.357358936e-08	1.152849194e-08	2.33884645e-08	8.419419828e-09	9.389383493e-09	1.165408037e-08	1.218752477e-08	1.945378436e-08	1.43060106e-08	1.31195721e-08	8.711242394e-09
1015.740723	1.588192156e-08	1.492965396e-08	8.50518056e-09	1.226230051e-08	1.130442939e-08	1.259633109e-08	7.034729688e-09	1.700737506e-08	1.174957287e-08	8.937822038e-09	9.013889191e-09	1.698973051e-08	9.359389708e-09	1.014509809e-08	1.460583388e-08
1015.753418	1.499465263e-08	1.197855592e-08	1.616525047e-08	1.582914066e-08	1.029700147e-08	1.65171965e-08	9.072531171e-09	1.248156867e-08	1.117046544e-08	1.414551232e-08	1.107772363e-08	1.362640667e-08	1.411546613e-08	1.339009259e-08	1.125964122e-08
1015.765991	1.079755663e-08	1.595090637e-08	1.184394005e-08	1.538032457e-08	1.285684714e-08	1.071133315e-08	8.37973424e-09	1.310089726e-08	1.499607727e-08	1.00430908e-08	9.205304075e-09	1.329748311e-08	8.725525191e-09	1.074053824e-08	2.10023412e-08
1015.778748	2.795928644e-08	1.102551117e-08	9.242856258e-09	9.497070685e-09	1.249476611e-08	1.773849334e-08	1.282591633e-08	1.022954432e-08	2.013420008e-08	1.393577787e-08	1.062184118e-08	8.260128581e-09	1.401677707e-08	1.489038137e-08	9.025252545e-09
1015.791321	1.188021326e-08	1.179422959e-08	1.919718251e-08	1.475451139e-08	1.184815712e-08	1.810862038e-08	1.27362858e-08	1.166639674e-08	8.166430199e-09	1.238166636e-08	1.494563229e-08	1.141908879e-08	1.027638064e-08	1.117290349e-08	1.353811196e-08
1015.803894	5.288496308e-09	9.963865288e-09	1.156556095e-08	1.255128268e-08	1.135376859e-08	1.41345895e-08	1.22948931e-08	1.316520315e-08	1.859600651e-08	1.264006055e-08	1.28133566e-08	7.731357776e-09	1.179434772e-08	1.33517819e-08	9.641119014e-09
1015.816589	1.642202996e-08	1.402150129e-08	1.139958439e-08	1.193772636e-08	1.015343543e-08	9.429387937e-09	1.025854779e-08	1.29095854e-08	1.499886615e-08	1.600504618e-08	8.400493634e-09	1.37213787e-08	1.566324848e-08	1.313572806e-08	1.069007194e-08
1015.829224	1.201708155e-08	1.654816728e-08	1.363947888e-08	1.459534538e-08	1.24111379e-08	1.192870069e-08	1.054034904e-08	1.035223018e-08	1.017883466e-08	8.546702901e-09	1.006241757e-08	1.690252383e-08	1.332179966e-08	1.884539458e-08	1.060347188e-08
1015.841797	1.382285308e-08	1.376024006e-08	1.004128958e-08	1.331115307e-08	1.667228666e-08	2.002358279e-08	7.937603463e-09	1.121978155e-08	1.721285692e-08	1.034661956e-08	1.478943013e-08	1.527240379e-08	1.322382293e-08	1.11000702e-08	1.555786966e-08
1015.854492	1.496343316e-08	1.062489652e-08	1.137490546e-08	1.918804315e-08	1.112296921e-08	1.259815008e-08	1.068529532e-08	1.511423164e-08	9.448117844e-09	1.27909674e-08	1.500580282e-08	1.725322818e-08	1.324815724e-08	1.31901885e-08	1.026340346e-08
1015.867126	1.428725849e-08	1.221604862e-08	1.44526382e-08	1.129411853e-08	1.677061157e-08	9.562562298e-09	1.077697309e-08	1.277024353e-08	2.21152785e-08	8.385474537e-09	1.501079794e-08	1.178946629e-08	1.045804421e-08	1.193312382e-08	1.046077003e-08
1015.879822	1.409650174e-08	7.072638919e-09	1.002656624e-08	1.704307451e-08	1.029938002e-08	1.129199756e-08	1.153114848e-08	9.54245305e-09	1.152782314e-08	7.205154251e-09	1.361063351e-08	1.302840058e-08	1.623118884e-08	1.665049076e-08	1.120918736e-08
1015.892395	1.090169643e-08	1.228903468e-08	1.153276852e-08	1.192924426e-08	1.027426588e-08	8.992439682e-09	1.507419078e-08	1.388319948e-08	1.081133494e-08	1.432301566e-08	1.524806414e-08	1.446714037e-08	1.267847605e-08	1.28011779e-08	1.464843713e-08
1015.905029	1.531388527e-08	1.150542062e-08	1.019331997e-08	1.251125248e-08	1.039745268e-08	1.770425051e-08	1.702541397e-08	1.217359635e-08	1.250603532e-08	1.344926215e-08	1.836184538e-08	1.211039269e-08	9.208800833e-09	1.135262107e-08	1.073899991e-08
1015.917725	1.265105976e-08	1.116645976e-08	1.184599352e-08	1.406710659e-08	1.388039017e-08	8.950677532e-09	1.195650334e-08	9.48009049e-09	1.261861104e-08	1.383197823e-08	1.407195782e-08	1.176364073e-08	9.737559203e-09	1.621065771e-08	1.748862921e-08
1015.930359	9.439775184e-09	9.314577554e-09	7.933524948e-09	1.010296202e-08	1.909696756e-08	8.386808581e-09	9.68308278e-09	1.335096211e-08	1.047600939e-08	1.529320137e-08	1.40861447e-08	1.239934999e-08	1.615405942e-08	1.1624814e-08	1.067859046e-08
1015.943054	1.193222499e-08	1.287798934e-08	1.355905699e-08	1.505936886e-08	1.185952581e-08	1.538434624e-08	9.047790961e-09	8.841895216e-09	1.143337869e-08	9.864767669e-09	9.494165454e-09	1.186248433e-08	1.108029846e-08	1.868987987e-08	8.288909115e-09
1015.955627	1.894746227e-08	1.687733153e-08	1.15358656e-08	1.54112918e-08	5.969413852e-09	1.077567457e-08	1.34872371e-08	1.658286841e-08	1.227445523e-08	1.028769159e-08	1.287908891e-08	1.215553436e-08	1.594408516e-08	1.567276264e-08	1.88082705e-08
1015.968262	1.300745023e-08	1.029263341e-08	8.355124592e-09	1.432021435e-08	1.373994518e-08	1.078484502e-08	1.392363647e-08	1.485415435e-08	1.439850905e-08	1.498796465e-08	1.384551496e-08	1.147683015e-08	1.418703732e-08	1.386291526e-08	1.31623823e-08
1015.980957	1.842686892e-08	1.305751862e-08	9.333128048e-09	1.488370316e-08	1.115852921e-08	9.312643101e-09	9.936107936e-09	9.497128417e-09	1.416282824e-08	1.102624037e-08	1.470025435e-08	1.034400654e-08	9.607474816e-09	1.405697692e-08	1.037861797e-08
1015.99353	1.28274209e-08	1.422110518e-08	1.344543676e-08	2.003524457e-08	1.307740849e-08	1.914044923e-08	1.566670704e-08	7.854040973e-09	1.179984377e-08	1.236768732e-08	1.17111334e-08	1.406025696e-08	1.321454057e-08	1.181361942e-08	1.28555202e-08
1016.006165	1.479615008e-08	1.293739427e-08	1.479798062e-08	1.299106156e-08	1.075793143e-08	8.961609232e-09	1.184524479e-08	1.332647503e-08	1.150802031e-08	1.133165917e-08	1.119190873e-08	1.22615722e-08	1.076439471e-08	1.950755468e-08	1.404587646e-08
1016.01886	1.224369317e-08	1.354838997e-08	1.321682142e-08	1.144931083e-08	1.11081695e-08	1.000631844e-08	1.034077268e-08	1.174594821e-08	1.363728597e-08	7.403945457e-09	6.761272431e-09	1.558585261e-08	1.577831732e-08	1.153334672e-08	1.105168224e-08
1016.031433	1.395739613e-08	1.854377452e-08	1.518386838e-08	1.14517702e-08	7.681284941e-09	1.6041934e-08	1.016492046e-08	9.013002789e-09	1.260919458e-08	1.502801972e-08	1.090955504e-08	1.209390366e-08	1.266469685e-08	1.168231734e-08	6.012477627e-09
1016.044189	1.368922664e-08	1.723378595e-08	1.641450531e-08	1.679909545e-08	1.510352732e-08	1.276000017e-08	1.270195593e-08	1.576433206e-08	7.462784168e-09	1.382768744e-08	1.553279638e-08	7.424013404e-09	1.484336121e-08	8.072467139e-09	1.401876215e-08
1016.056763	7.799044077e-09	9.760966257e-09	8.523033834e-09	1.427922758e-08	1.121864823e-08	1.374214254e-08	1.557881113e-08	1.111911274e-08	1.473499278e-08	1.104657965e-08	1.315770248e-08	1.788706783e-08	1.052993515e-08	9.820590563e-09	9.364334197e-09
1016.069397	1.220100199e-08	1.351756129e-08	7.803914848e-09	1.202730271e-08	1.18725163e-08	2.041100799e-08	1.108394088e-08	1.270981631e-08	1.069955236e-08	1.156102591e-08	1.154161122e-08	1.276351469e-08	1.298084307e-08	7.851848061e-09	1.328268961e-08
1016.082092	8.857761635e-09	9.296036829e-09	1.035818453e-08	1.444482489e-08	1.587361353e-08	1.124832405e-08	1.176906483e-08	9.554236513e-09	1.780623471e-08	1.145867845e-08	1.283641815e-08	1.41145895e-08	1.503325286e-08	1.218873091e-08	1.111003467e-08
1016.094666	1.429831986e-08	1.269773264e-08	8.530276041e-09	1.593556931e-08	7.703116367e-09	1.19151693e-08	1.5209352e-08	8.63131433e-09	1.271852224e-08	1.559054397e-08	1.025888086e-08	1.616804646e-08	9.478617891e-09	1.663086202e-08	1.089487256e-08
1016.1073	1.675608452e-08	1.062647481e-08	1.223886148e-08	1.024810015e-08	1.543919659e-08	9.228307896e-09	7.594639584e-09	7.126627288e-09	1.226868562e-08	1.135995387e-08	1.31301805e-08	1.648192516e-08	8.739637458e-09	1.13105969e-08	1.394547855e-08
1016.119995	1.276610995e-08	1.660207793e-08	7.198778018e-09	1.102055069e-08	1.509931202e-08	1.366151725e-08	1.162021945e-08	1.82364932e-08	1.106951597e-08	8.623169734e-09	1.135628747e-08	1.490219859e-08	1.102028513e-08	1.289363372e-08	1.813000416e-08
1016.132629	1.383670334e-08	9.380015875e-09	1.388792281e-08	1.217578482e-08	1.289172058e-08	1.241164593e-08	1.85093576e-08	1.566773555e-08	9.2255803e-09	1.632701618e-08	1.548887418e-08	1.027664975e-08	9.382672417e-09	1.503853575e-08	1.329818655e-08
1016.145325	9.202369533e-09	8.782449434e-09	9.483200891e-09	8.970086007e-09	1.180240883e-08	1.624006174e-08	1.227663926e-08	1.081128875e-08	1.042434761e-08	1.545572381e-08	1.1298666e-08	1.087318413e-08	8.955974629e-09	1.137412298e-08	1.01876152e-08
1016.157959	9.897736852e-09	8.522994754e-09	1.36391094e-08	1.502857039e-08	1.610178302e-08	1.557743801e-08	1.176610365e-08	8.426372489e-09	1.930426663e-08	1.881267941e-08	1.1066148e-08	1.97251957e-08	1.350590306e-08	1.095328894e-08	7.633359722e-09
1016.170532	1.507128999e-08	1.79896702e-08	6.079249548e-09	8.982015132e-09	1.103140246e-08	1.091141666e-08	7.719428652e-09	1.498487556e-08	1.207294975e-08	1.238759495e-08	1.147246032e-08	6.925426899e-09	1.480997014e-08	1.150606987e-08	1.485078371e-08
1016.183228	1.204119382e-08	1.474012823e-08	9.414750757e-09	1.070231814e-08	1.187335652e-08	1.21433601e-08	1.506061942e-08	1.184859855e-08	1.581568654e-08	1.436538533e-08	1.225278634e-08	1.097649882e-08	1.017482987e-08	1.437913699e-08	1.001667993e-08
1016.195862	1.339045408e-08	1.333551847e-08	1.010806727e-08	1.363329183e-08	1.603515543e-08	1.341388778e-08	1.250612947e-08	1.109082071e-08	1.015604489e-08	1.197863497e-08	1.198690569e-08	1.47343e-08	1.107914382e-08	1.111826631e-08	1.180911635e-08
1016.208557	7.289444603e-09	1.297372787e-08	1.43296548e-08	1.645917358e-08	8.29405078e-09	1.044328002e-08	1.33340583e-08	1.51498778e-08	1.267738448e-08	8.846295252e-09	1.369927727e-08	8.486532366e-09	1.621504531e-08	1.160572527e-08	1.19306236e-08
1016.221191	1.768796665e-08	1.058472066e-08	1.383111226e-08	1.310466935e-08	1.196249766e-08	1.079960565e-08	1.570997021e-08	1.401514194e-08	1.321061127e-08	9.340542562e-09	1.180668097e-08	1.791993576e-08	1.299344188e-08	1.34610163e-08	1.657381965e-08
1016.233765	1.385103765e-08	1.692779783e-08	1.464389676e-08	1.777435266e-08	1.592549737e-08	1.067231814e-08	1.239197811e-08	1.340032174e-08	1.559273954e-08	1.850575515e-08	1.372862624e-08	8.41624459e-09	7.619885167e-09	1.181784803e-08	1.415474227e-08
1016.246521	1.083272139e-08	8.75454198e-09	1.646902881e-08	1.304874964e-08	1.593217114e-08	8.429367426e-09	1.326294985e-08	1.738253808e-08	1.085126033e-08	9.526473832e-09	1.393075344e-08	6.449160761e-09	8.021836528e-09	1.762888324e-08	1.19371526e-08
1016.259094	1.474170119e-08	1.205851685e-08	8.594509104e-09	1.366467739e-08	1.342894507e-08	9.090404873e-09	1.358466051e-08	1.307290187e-08	1.213533363e-08	9.088713782e-09	9.425757064e-09	1.292238494e-08	1.683073059e-08	1.710624353e-08	1.201093802e-08
1016.271729	1.137154815e-08	1.81758395e-08	1.747646472e-08	1.312259634e-08	1.016218931e-08	1.424672913e-08	1.149534423e-08	1.346993628e-08	1.47006336e-08	1.612546718e-08	1.216667211e-08	1.352337797e-08	1.112335291e-08	1.58753064e-08	9.256774902e-09
1016.284424	1.424929241e-08	8.71574013e-09	9.833335035e-09	1.009560968e-08	1.406603367e-08	1.62104925e-08	1.903749158e-08	1.338762257e-08	1.170284758e-08	1.481956691e-08	1.552546003e-08	1.091213964e-08	1.44250123e-08	7.346668163e-09	1.442109188e-08
1016.297058	1.019984985e-08	8.914310179e-09	1.482171452e-08	1.342024003e-08	1.077282175e-08	1.765479674e-08	1.206624489e-08	1.344733569e-08	1.32842386e-08	1.249333081e-08	1.478919565e-08	8.097505777e-09	1.182596243e-08	1.378289216e-08	1.362038571e-08
1016.309753	7.928785628e-09	8.773221261e-09	1.413820616e-08	7.95505084e-09	1.522717241e-08	5.894021715e-09	1.01039328e-08	9.467341577e-09	1.841836728e-08	1.583235765e-08	7.487240161e-09	1.006917927e-08	6.609857994e-09	1.487224655e-08	1.44380552e-08
1016.322388	1.143197714e-08	1.557028106e-08	1.102832403e-08	1.778873759e-08	1.165456887e-08	1.325653365e-08	1.002465222e-08	9.538823953e-09	1.039165465e-08	1.1141843e-08	1.23003252e-08	1.469430977e-08	1.587437204e-08	1.226879665e-08	1.226489577e-08
1016.334961	1.757186929e-08	5.268351089e-09	1.657085491e-08	1.659807403e-08	1.357122592e-08	6.081164461e-09	1.520455406e-08	1.422051099e-08	1.467923916e-08	6.921134776e-09	1.354009704e-08	1.186069998e-08	1.864638755e-08	1.267771665e-08	9.474326212e-09
1016.347717	1.841317498e-08	1.364755509e-08	9.347531638e-09	1.508144187e-08	8.469978496e-09	1.146015816e-08	1.44457335e-08	1.430953933e-08	1.715137188e-08	1.365403701e-08	1.246951786e-08	1.164694563e-08	1.444896469e-08	1.004898209e-08	9.816297997e-09
1016.360291	1.071441336e-08	1.039229591e-08	1.698400887e-08	1.168102326e-08	1.333240274e-08	1.524958826e-08	1.193326149e-08	7.324494344e-09	1.232902225e-08	1.3400272e-08	1.04576614e-08	1.170266462e-08	1.191551124e-08	9.936846901e-09	1.012852913e-08
1016.372925	1.453734377e-08	1.116740656e-08	9.528029032e-09	8.959243125e-09	1.305429009e-08	1.180195319e-08	1.335563748e-08	1.393653726e-08	1.129092642e-08	1.1148793e-08	1.073513456e-08	1.54104427e-08	2.026427204e-08	1.07074527e-08	1.65001186e-08
1016.38562	1.28908102e-08	1.56159139e-08	1.136072303e-08	1.047001152e-08	1.146403239e-08	1.83890787e-08	8.872020452e-09	1.212459022e-08	1.499330082e-08	1.285947526e-08	1.386052784e-08	1.22810091e-08	1.210746614e-08	1.024682472e-08	1.15855272e-08
1016.398254	1.216154555e-08	1.133752559e-08	1.538376893e-08	1.573955721e-08	1.39088101e-08	1.060082599e-08	1.380543235e-08	1.414002071e-08	1.172518704e-08	5.958518567e-09	1.176513553e-08	1.470380084e-08	1.33781759e-08	1.532942129e-08	9.832148429e-09
1016.41095	1.244170988e-08	1.268576888e-08	1.435540042e-08	1.244763581e-08	1.44038026e-08	1.647235415e-08	1.671206284e-08	1.657763526e-08	1.741230982e-08	8.355743653e-09	4.861957503e-09	1.229739777e-08	1.946857786e-08	1.055791188e-08	9.899075337e-09
1016.423584	1.284227835e-08	1.404247651e-08	1.149946094e-08	1.467558786e-08	1.070222932e-08	1.359448465e-08	1.446534537e-08	1.494552215e-08	1.779471859e-08	2.135002575e-08	1.268154914e-08	1.141570216e-08	6.980739098e-09	1.046423836e-08	1.115548454e-08
1016.436218	1.543926054e-08	1.476615363e-08	1.244823977e-08	1.683054762e-08	1.109687897e-08	1.509770087e-08	1.426175533e-08	1.205128974e-08	1.250278725e-08	1.10226166e-08	1.256622006e-08	6.328986224e-09	1.299665353e-08	1.115427839e-08	1.543334882e-08
1016.448914	9.581751392e-09	1.510573e-08	1.669449468e-08	1.586510656e-08	1.491406287e-08	1.587896747e-08	1.284923901e-08	1.184623244e-08	9.516604393e-09	9.788453603e-09	1.047285547e-08	1.571060437e-08	1.343325362e-08	1.166760111e-08	1.382300496e-08
1016.461548	9.685698465e-09	1.274265227e-08	6.357750326e-09	1.001743311e-08	1.239476166e-08	8.913550786e-09	1.199339739e-08	1.191731958e-08	1.640543523e-08	1.083266188e-08	9.052982364e-09	9.720202421e-09	1.191219834e-08	1.398386917e-08	1.153072215e-08
1016.474243	1.674473893e-08	1.262077554e-08	1.227137858e-08	1.138066619e-08	1.063899102e-08	1.469332744e-08	1.161107832e-08	9.631665243e-09	1.126560889e-08	1.377616066e-08	1.092775914e-08	8.658688877e-09	1.643947201e-08	7.270880786e-09	1.063293364e-08
1016.486877	1.549631179e-08	1.325086441e-08	1.2709509e-08	1.409438966e-08	1.117345327e-08	1.4440384e-08	5.039960893e-09	7.738205632e-09	1.300399965e-08	1.341279443e-08	1.343481149e-08	1.430821328e-08	6.005397957e-09	8.803351825e-09	9.4035153e-09
1016.499451	1.387682769e-08	1.303937491e-08	1.410506645e-08	1.317257858e-08	2.074157202e-08	1.1167681e-08	8.250483852e-09	1.469270394e-08	1.580973397e-08	1.331662691e-08	1.119684168e-08	9.028719106e-09	1.271346139e-08	9.920005262e-09	8.29855562e-09
1016.512207	1.325663579e-08	1.486272705e-08	1.157961282e-08	6.277466991e-09	6.894527171e-09	8.218559167e-09	1.526933247e-08	2.030852997e-08	9.583004612e-09	1.099982416e-08	1.152819529e-08	1.038828223e-08	1.291109175e-08	1.26679911e-08	1.730401245e-08
1016.52478	1.761543267e-08	1.925908855e-08	1.434069397e-08	9.532135969e-09	1.457870002e-08	1.512498571e-08	1.103906655e-08	1.480371026e-08	1.100645886e-08	1.241874958e-08	8.180339961e-09	2.052608394e-08	8.265060636e-09	1.748002809e-08	1.064924771e-08
1016.537415	1.157186258e-08	1.67646359e-08	7.484570297e-09	1.228288138e-08	1.246006587e-08	1.484273504e-08	1.027708585e-08	1.47149839e-08	7.551617109e-09	1.387390114e-08	1.330194976e-08	7.371188993e-09	1.561275198e-08	1.204821043e-08	1.097567193e-08
1016.550171	6.371790651e-09	1.191663301e-08	1.340795563e-08	1.325833221e-08	1.15943477e-08	1.531958382e-08	1.746396627e-08	1.490347579e-08	1.13928067e-08	1.405549188e-08	1.113504755e-08	1.452727361e-08	9.593795092e-09	1.526093563e-08	1.951184281e-08
1016.562744	8.81834783e-09	7.000628965e-09	1.664079363e-08	1.817627115e-08	1.306394815e-08	9.191192696e-09	1.380853298e-08	1.310126141e-08	1.084652457e-08	1.474829414e-08	1.09017364e-08	1.032486363e-08	1.900392377e-08	1.967159946e-08	1.060683452e-08
1016.5755	1.05615614e-08	1.640463054e-08	1.366274383e-08	1.556992935e-08	1.047198417e-08	9.231049702e-09	1.36305518e-08	1.163800878e-08	8.935585605e-09	1.381408499e-08	1.572675323e-08	1.946472139e-08	9.886223395e-09	1.248278814e-08	6.785851436e-09
1016.588074	1.325432386e-08	1.123381033e-08	1.535086014e-08	1.195599442e-08	1.133912964e-08	1.11199201e-08	1.43125849e-08	1.038739761e-08	1.149502626e-08	8.318581379e-09	1.06452136e-08	1.518651516e-08	1.204867495e-08	9.221660768e-09	1.280257589e-08
1016.600708	1.614361622e-08	9.4408108e-09	8.920941319e-09	1.172574482e-08	1.172150377e-08	1.624323609e-08	1.451707643e-08	1.966168028e-08	1.453873644e-08	1.114891024e-08	1.200789246e-08	1.065256505e-08	1.013824757e-08	1.193309362e-08	9.611651031e-09
1016.613464	1.680577988e-08	1.305009789e-08	1.115810555e-08	1.509227943e-08	1.333490918e-08	1.332020627e-08	9.217552055e-09	1.998322041e-08	1.317623255e-08	1.523719462e-08	1.626432677e-08	1.277663308e-08	8.583287858e-09	1.268534078e-08	1.008640726e-08
1016.626038	1.366254487e-08	1.018448881e-08	1.292565255e-08	1.349930212e-08	1.428608964e-08	1.013933559e-08	1.717620002e-08	1.288344187e-08	1.220950452e-08	1.17889547e-08	9.151517766e-09	1.550857753e-08	1.130081895e-08	1.678844619e-08	1.271802752e-08
1016.638672	1.571330444e-08	9.125776579e-09	1.387836068e-08	1.293578311e-08	1.341763589e-08	1.008983563e-08	1.54704356e-08	8.994301304e-09	1.513893544e-08	1.143792616e-08	6.738503089e-09	7.112465283e-09	1.424372709e-08	1.311446507e-08	1.228402891e-08
1016.651367	9.619919972e-09	9.425069614e-09	9.370057619e-09	1.641481262e-08	1.182186704e-08	1.585690335e-08	1.367081381e-08	1.138993877e-08	1.26219124e-08	1.093991475e-08	9.433200887e-09	1.110017855e-08	1.63573759e-08	8.763528569e-09	1.307466579e-08
1016.664001	1.181182174e-08	1.578042585e-08	1.11001528e-08	7.641192568e-09	9.54026369e-09	1.042030462e-08	1.432612606e-08	7.348569309e-09	8.886899217e-09	7.67018804e-09	1.099158009e-08	1.293694574e-08	1.291130669e-08	1.566741581e-08	1.255637994e-08
1016.676758	1.465776212e-08	1.321994159e-08	1.200029409e-08	1.013096718e-08	1.469026945e-08	1.118611959e-08	5.920206547e-09	1.670688299e-08	1.772677294e-08	1.097222491e-08	9.670958256e-09	9.584410599e-09	7.254310486e-09	1.333472266e-08	1.371606118e-08
1016.689331	1.151963858e-08	1.368094615e-08	1.586902521e-08	1.08248619e-08	9.18104881e-09	1.218114143e-08	8.707179866e-09	1.148899731e-08	1.218233248e-08	9.979856053e-09	1.505147829e-08	9.604357309e-09	1.411970096e-08	6.694216292e-09	2.082707695e-08
1016.701965	1.177733466e-08	1.27879547e-08	1.057193089e-08	9.775311227e-09	1.107599612e-08	9.542927337e-09	1.077006573e-08	9.154956793e-09	1.42299017e-08	1.387068149e-08	9.875726903e-09	1.277341521e-08	1.533339322e-08	1.533073934e-08	1.197200294e-08
1016.714722	1.277272244e-08	1.491900292e-08	6.428351185e-09	1.115062265e-08	1.38309435e-08	1.858609799e-08	1.424761109e-08	1.436826746e-08	1.574944974e-08	7.288960102e-09	8.394157369e-09	1.248921677e-08	1.443924358e-08	6.694747423e-09	1.275913242e-08
1016.727356	9.860478656e-09	9.604123719e-09	6.809357078e-09	1.460630639e-08	9.801623513e-09	1.237768732e-08	1.502572466e-08	1.649135939e-08	1.090335822e-08	1.62685847e-08	9.906578669e-09	8.173754118e-09	9.211509777e-09	1.19310215e-08	8.800866702e-09
1016.740051	1.485525747e-08	9.156673642e-09	1.070738431e-08	1.156988549e-08	9.546379687e-09	1.294220908e-08	7.80918441e-09	1.016500129e-08	1.153208995e-08	1.320080667e-08	1.662989746e-08	1.549500972e-08	1.141849548e-08	6.005046682e-09	1.478229361e-08
1016.752686	1.593654098e-08	1.623092061e-08	1.431234331e-08	1.262824156e-08	8.174457555e-09	1.383385939e-08	1.442052877e-08	1.203687816e-08	1.305224817e-08	1.60892295e-08	1.329895838e-08	7.782433364e-09	1.233941571e-08	1.653227599e-08	1.505830127e-08
1016.76532	1.32531941e-08	1.494012558e-08	1.277615258e-08	1.508063896e-08	1.37141285e-08	1.25234072e-08	1.376988479e-08	1.041490272e-08	1.718786358e-08	1.403423777e-08	1.031773689e-08	7.983066652e-09	1.173204733e-08	1.178522702e-08	1.253606197e-08
1016.778015	1.105953551e-08	1.142861361e-08	1.536216843e-08	1.337931366e-08	7.15253945e-09	1.193475629e-08	9.667244782e-09	1.259303595e-08	8.415532271e-09	1.123002047e-08	1.517444481e-08	1.40744989e-08	1.334469868e-08	1.881399925e-08	8.510379956e-09
1016.790649	1.280439399e-08	9.950508861e-09	1.500259472e-08	8.632090598e-09	9.665494183e-09	1.098873792e-08	1.482532497e-08	1.239108638e-08	1.529751614e-08	9.004866186e-09	1.794065518e-08	1.181216902e-08	1.147936235e-08	1.167560715e-08	1.795087279e-08
1016.803284	5.925040902e-09	1.631372726e-08	8.632271786e-09	1.292454233e-08	1.214409906e-08	1.319367282e-08	1.412312134e-08	1.278473061e-08	9.31783628e-09	1.506773195e-08	9.657809663e-09	1.154791196e-08	9.096082998e-09	1.055792875e-08	1.307785613e-08
1016.815979	1.458902688e-08	7.840466942e-09	6.906412331e-09	1.437500341e-08	9.331050599e-09	1.579323872e-08	1.27711175e-08	1.736432864e-08	6.147661491e-09	1.037279862e-08	1.186588516e-08	9.035605153e-09	1.362866708e-08	1.294245688e-08	1.771317137e-08
1016.828613	1.628167823e-08	1.225525637e-08	1.370193559e-08	1.082287859e-08	1.100771829e-08	1.199252075e-08	1.261863769e-08	1.485659329e-08	1.171117514e-08	1.438822039e-08	2.106455099e-08	8.210924385e-09	1.045801135e-08	8.655331563e-09	1.384505222e-08
1016.84137	1.150234752e-08	1.392233795e-08	1.445684195e-08	6.621366122e-09	6.38308828e-09	1.033033392e-08	1.019527129e-08	1.181097886e-08	1.372078806e-08	1.521770798e-08	1.07708038e-08	1.958347973e-08	1.12544738e-08	1.560614749e-08	1.116455817e-08
1016.853943	1.200255895e-08	1.320937937e-08	1.36465248e-08	9.696566217e-09	9.930530176e-09	1.245481407e-08	1.189183063e-08	1.403347216e-08	8.372530225e-09	1.162889873e-08	8.100003335e-09	8.21710433e-09	1.642063729e-08	1.429994256e-08	1.187106502e-08
1016.866577	1.180326503e-08	9.067942841e-09	1.656837689e-08	9.492921116e-09	1.3963664e-08	1.647563153e-08	1.240596958e-08	1.285100559e-08	1.115772541e-08	8.110041527e-09	9.689052227e-09	1.309683739e-08	1.021985696e-08	1.061636734e-08	1.224686219e-08
1016.879333	1.117251092e-08	1.445842646e-08	1.681569017e-08	1.015183404e-08	1.066897592e-08	1.114057646e-08	1.397109628e-08	8.538825647e-09	1.481670608e-08	1.26461206e-08	1.609595301e-08	1.508973568e-08	1.510370495e-08	1.068976641e-08	1.271525907e-08
1016.891968	1.368225622e-08	1.690101747e-08	1.519476278e-08	1.591298648e-08	1.125057913e-08	1.326081822e-08	1.188172138e-08	1.07393392e-08	1.409513484e-08	1.297779306e-08	9.974370663e-09	1.335237165e-08	1.143619777e-08	1.019431561e-08	1.576685449e-08
1016.904602	1.223463642e-08	2.135813304e-08	1.552018247e-08	1.068972022e-08	1.108188474e-08	1.743367051e-08	1.183516929e-08	1.267350491e-08	1.424268703e-08	1.741604194e-08	8.939788465e-09	1.172540998e-08	1.090915358e-08	1.137912342e-08	1.293821583e-08
1016.917297	6.545693321e-09	1.15906662e-08	1.57117892e-08	1.633683766e-08	1.359256085e-08	1.215798751e-08	1.591696197e-08	1.556874274e-08	1.436199337e-08	1.051984366e-08	1.496405311e-08	6.137236053e-09	1.158001961e-08	1.568410823e-08	1.05243636e-08
1016.929932	8.936915208e-09	1.819930695e-08	1.665406479e-08	1.11937366e-08	9.871377493e-09	8.470094848e-09	9.144963897e-09	1.371500868e-08	1.191004895e-08	8.314340327e-09	1.031849184e-08	1.826696305e-08	1.261095406e-08	1.40793075e-08	1.474303435e-08
1016.942627	1.265301286e-08	1.519886439e-08	1.193659838e-08	9.729684614e-09	1.439510733e-08	1.533658356e-08	1.0278284e-08	1.261513116e-08	1.04942206e-08	1.322017784e-08	8.930943984e-09	8.647942806e-09	1.258695637e-08	1.501878266e-08	1.608148636e-08
1016.955261	1.463227495e-08	1.456575394e-08	1.476837763e-08	1.318902498e-08	9.953789792e-09	1.427548746e-08	1.090453772e-08	1.086221602e-08	9.155779246e-09	1.397755245e-08	1.281051709e-08	1.233663216e-08	1.684734841e-08	1.064959765e-08	1.127032334e-08
1016.967896	1.090125945e-08	1.107537795e-08	1.065661426e-08	1.148434414e-08	1.67047034e-08	8.601793944e-09	1.078059775e-08	1.015881246e-08	1.238331482e-08	1.16627854e-08	1.576457542e-08	1.369153946e-08	1.373059622e-08	1.084068657e-08	7.18332549e-09
1016.980652	9.859163264e-09	1.24584405e-08	1.901913826e-08	1.025586283e-08	1.384928527e-08	1.381181391e-08	9.131976064e-09	7.620807985e-09	1.035007724e-08	1.264677696e-08	1.571743091e-08	1.216865719e-08	9.896494291e-09	1.291368523e-08	1.523949145e-08
1016.993286	1.826280815e-08	1.447611631e-08	1.236787472e-08	1.28676847e-08	1.134026384e-08	1.387142312e-08	8.892666159e-09	1.240085989e-08	1.244306258e-08	1.182502274e-08	8.618584069e-09	1.18587673e-08	1.448846376e-08	1.221812518e-08	1.495529567e-08
1017.005981	1.717569909e-08	1.558001195e-08	9.282572933e-09	1.599478061e-08	1.222081103e-08	1.324396948e-08	1.766884417e-08	1.048769516e-08	1.320335397e-08	1.389318705e-08	9.437825632e-09	1.081920153e-08	6.133876962e-09	1.62674656e-08	1.567512697e-08
1017.018616	1.098449243e-08	6.635420657e-09	1.041478281e-08	1.316905252e-08	8.61646221e-09	1.330113175e-08	8.77402595e-09	1.826835927e-08	1.741412348e-08	9.749353325e-09	1.72715513e-08	1.702535002e-08	6.945874986e-09	1.110242653e-08	1.072650591e-08
1017.03125	1.076344525e-08	9.537080459e-09	1.04474438e-08	1.270312477e-08	1.494782964e-08	1.540450434e-08	1.651267034e-08	1.42643044e-08	8.222460046e-09	1.4117437e-08	1.353936785e-08	1.198741018e-08	1.319960052e-08	2.217259443e-08	8.514343008e-09
1017.044006	1.820741602e-08	1.113321257e-08	1.311721309e-08	1.504060165e-08	1.534267824e-08	1.168890851e-08	1.185607079e-08	1.111362291e-08	1.303643415e-08	1.241227832e-08	1.042101605e-08	1.550416862e-08	8.862179435e-09	1.225622537e-08	1.041735143e-08
1017.056641	1.139782757e-08	1.833780594e-08	1.537635619e-08	1.347851875e-08	1.290520313e-08	1.303175612e-08	9.938870171e-09	1.375377945e-08	1.589863352e-08	1.523660664e-08	1.278262118e-08	1.114275427e-08	1.213791467e-08	9.820770863e-09	1.468977917e-08
1017.069275	1.376475378e-08	1.367591018e-08	1.1429381e-08	1.154982154e-08	2.043744907e-08	1.4621655e-08	1.402569438e-08	1.512794334e-08	1.133425531e-08	9.374093501e-09	7.348089248e-09	1.06458744e-08	9.492520547e-09	1.207330769e-08	1.11483498e-08
1017.08197	9.028936709e-09	8.573908694e-09	1.313439668e-08	1.647935832e-08	1.716909104e-08	1.455832699e-08	1.808242622e-08	1.054464693e-08	8.879897706e-09	1.467130684e-08	1.714515108e-08	1.499671853e-08	1.18683614e-08	1.480442702e-08	8.39762837e-09
1017.094604	1.106970782e-08	1.420120999e-08	1.404558247e-08	8.461581658e-09	2.001574195e-08	1.429505669e-08	1.14222436e-08	1.341428568e-08	1.425839624e-08	1.766773572e-08	1.081634604e-08	1.531018334e-08	1.550271911e-08	1.620736789e-08	1.281486561e-08
1017.107361	1.886877499e-08	1.458372356e-08	1.136022565e-08	1.448519082e-08	1.450212928e-08	1.14050458e-08	8.5762073e-09	1.609107336e-08	9.942225709e-09	1.241092651e-08	1.02553015e-08	1.892383139e-08	1.385580628e-08	1.22753594e-08	1.191661703e-08
1017.119995	1.461426979e-08	1.026155605e-08	1.275738448e-08	6.8602235e-09	7.752609221e-09	1.789940463e-08	1.42032679e-08	1.426820972e-08	9.502744369e-09	1.345674594e-08	9.55688062e-09	7.864203511e-09	7.754863418e-09	1.169867492e-08	1.210754874e-08
1017.132629	1.259019111e-08	1.694806073e-08	1.530082727e-08	9.805744661e-09	1.52627404e-08	1.302515251e-08	1.018811258e-08	1.377470937e-08	1.697455154e-08	8.943009e-09	1.64792624e-08	9.282316249e-09	1.276624584e-08	1.740367672e-08	1.116604764e-08
1017.145325	6.556317711e-09	1.787769932e-08	1.254952053e-08	6.472839598e-09	9.562437064e-09	9.756964126e-09	6.154180721e-09	1.455901533e-08	8.023001818e-09	1.035043251e-08	1.429665275e-08	1.399644756e-08	1.699054053e-08	1.379184678e-08	1.024427032e-08
1017.157959	1.609048894e-08	1.822933804e-08	1.522404602e-08	1.927227622e-08	1.305858088e-08	1.231945301e-08	1.632246338e-08	1.094663471e-08	1.65338836e-08	1.150883033e-08	1.456472098e-08	1.476417477e-08	9.651186517e-09	9.77593384e-09	1.110335468e-08
1017.170593	1.219809054e-08	1.65473093e-08	1.012967221e-08	1.434324925e-08	1.653738302e-08	1.263225879e-08	1.271689509e-08	8.689903908e-09	1.886197332e-08	1.246814385e-08	1.370649461e-08	1.452471565e-08	1.051152498e-08	1.526920634e-08	1.581661557e-08
1017.18335	1.55271902e-08	1.576637132e-08	9.952267455e-09	1.38635361e-08	1.613386225e-08	1.04073008e-08	9.672138646e-09	8.791448458e-09	1.306681607e-08	1.163377306e-08	1.209591183e-08	1.719042864e-08	8.054006351e-09	5.774067002e-09	1.198041399e-08
1017.195984	1.609494582e-08	7.738505836e-09	1.475330169e-08	1.223014578e-08	1.185833476e-08	1.569163821e-08	1.534893812e-08	1.625868684e-08	9.716460525e-09	1.337189826e-08	9.734860917e-09	9.987610738e-09	1.470071176e-08	1.267620497e-08	1.694691854e-08
1017.20874	1.461094623e-08	9.705160231e-09	1.135011463e-08	1.297702834e-08	1.033113595e-08	1.592012211e-08	1.511322978e-08	9.845623872e-09	1.62344751e-08	1.548142947e-08	9.412947755e-09	1.097544811e-08	1.486735091e-08	1.3127476e-08	6.647835615e-09
1017.221375	1.676975891e-08	1.551756945e-08	1.137786576e-08	8.526522599e-09	1.844649411e-08	1.413225892e-08	1.257180937e-08	1.442912634e-08	1.280989448e-08	1.77213284e-08	1.183699805e-08	1.688345108e-08	1.447005804e-08	1.750607126e-08	6.577783207e-09
1017.234009	1.329867327e-08	1.283324735e-08	1.456146759e-08	8.800621565e-09	1.730161969e-08	1.375386205e-08	1.03165414e-08	7.840205818e-09	1.85804474e-08	1.328447929e-08	1.010059858e-08	8.565727683e-09	7.441457228e-09	1.38452938e-08	1.13068177e-08
1017.246704	1.256249682e-08	2.002873956e-08	1.474284428e-08	1.068002842e-08	1.248068937e-08	1.788161264e-08	1.042953901e-08	1.21174244e-08	1.268734717e-08	9.141891688e-09	9.306580395e-09	1.285764739e-08	1.115736215e-08	1.295574936e-08	1.514825954e-08
1017.259338	1.39961811e-08	1.457354681e-08	9.87034543e-09	1.730786892e-08	1.368813418e-08	1.521906334e-08	1.216129863e-08	8.700856924e-09	1.543840256e-08	1.087172041e-08	1.381466941e-08	1.135722183e-08	1.190663124e-08	1.295819629e-08	1.41493004e-08
1017.272095	1.05864002e-08	1.269803818e-08	1.4807509e-08	1.397850635e-08	1.835577201e-08	1.145888007e-08	1.47877417e-08	1.083599876e-08	1.119332893e-08	1.473338784e-08	9.875035012e-09	5.926537039e-09	1.29523956e-08	1.448808984e-08	1.196140698e-08
1017.284729	1.149337692e-08	1.704584385e-08	8.172360566e-09	1.263236182e-08	1.292119034e-08	1.238051972e-08	1.733902444e-08	1.523590853e-08	8.713796795e-09	5.981777296e-09	1.205557698e-08	1.03000124e-08	9.759558495e-09	9.369606424e-09	1.097865887e-08
1017.297363	1.29945974e-08	1.310905873e-08	1.208346401e-08	1.026006569e-08	1.033793229e-08	1.713631193e-08	1.245208825e-08	1.585667064e-08	8.369068993e-09	1.718683684e-08	7.432853444e-09	1.037187047e-08	1.15961285e-08	9.377526311e-09	1.562913887e-08
1017.31012	1.115123016e-08	1.659907056e-08	1.227532476e-08	8.905877813e-09	1.333794319e-08	1.53413442e-08	8.835317367e-09	9.360780595e-09	1.090090773e-08	1.950817996e-08	1.200544997e-08	1.240155001e-08	9.696266901e-09	1.725996412e-08	1.263209715e-08
1017.322754	1.193157839e-08	1.913350722e-08	1.023078067e-08	1.361480084e-08	1.644627723e-08	1.312395081e-08	8.228512094e-09	1.262039007e-08	1.284315232e-08	1.935884164e-08	1.213091849e-08	8.157034159e-09	1.118374637e-08	1.097055424e-08	1.549717332e-08
1017.335388	1.507493863e-08	1.208139278e-08	1.8039648e-08	1.514547066e-08	1.32483704e-08	1.264707095e-08	1.398347838e-08	1.616356471e-08	9.239786714e-09	1.008890482e-08	1.058565413e-08	1.561710405e-08	1.098831337e-08	1.525874893e-08	1.395876303e-08
1017.348083	1.865569921e-08	1.843223352e-08	1.764361457e-08	1.448381681e-08	1.155738527e-08	1.08137419e-08	1.581636688e-08	1.193598109e-08	1.210261225e-08	5.244410684e-09	1.207109079e-08	1.422752849e-08	1.730831123e-08	1.168246566e-08	1.51463162e-08
1017.360779	1.2229882e-08	1.283730189e-08	8.654145844e-09	1.541384265e-08	1.122656013e-08	1.138468253e-08	1.310862796e-08	6.503218852e-09	1.099350655e-08	1.553337192e-08	1.408368178e-08	7.508741184e-09	1.244459646e-08	1.383368886e-08	1.270365768e-08
1017.373474	1.745027056e-08	1.277528305e-08	1.177960396e-08	5.987961682e-09	9.846406357e-09	8.415559805e-09	1.606906608e-08	9.476006646e-09	1.361455571e-08	1.317745024e-08	1.13546168e-08	1.409221717e-08	1.459372978e-08	9.785203758e-09	7.355370979e-09
1017.386108	1.707861053e-08	1.497656044e-08	1.109112446e-08	1.049552978e-08	1.789999082e-08	1.615177325e-08	1.019798468e-08	8.833417553e-09	1.856904674e-08	1.171020347e-08	1.08314655e-08	1.076871659e-08	5.871449993e-09	1.363447844e-08	8.932201645e-09
1017.398743	1.176835429e-08	1.022123275e-08	1.14918377e-08	1.39322669e-08	1.574354158e-08	1.400722471e-08	1.053848298e-08	1.27612001e-08	1.23454571e-08	9.725848571e-09	1.586099962e-08	1.289947704e-08	1.046504572e-08	1.01768709e-08	1.009422324e-08
1017.411499	9.204613072e-09	1.465202093e-08	1.777155312e-08	2.038011182e-08	1.374317815e-08	1.269642969e-08	1.501078906e-08	1.087949553e-08	1.249811188e-08	1.528588278e-08	1.030354113e-08	1.472071176e-08	1.263229432e-08	1.198302346e-08	1.242037673e-08
1017.424133	1.427189744e-08	8.160049525e-09	1.52908104e-08	1.390026227e-08	1.22585524e-08	1.238623515e-08	1.232622537e-08	2.135191401e-08	1.541396166e-08	1.066815347e-08	1.103557601e-08	1.261830285e-08	1.419452378e-08	1.9516877e-08	1.06874305e-08
1017.436768	8.557384135e-09	1.214743772e-08	1.137064043e-08	1.262688176e-08	9.194113915e-09	1.244774239e-08	1.195389121e-08	1.358488255e-08	4.806637754e-09	1.459930044e-08	9.381863286e-09	1.190003474e-08	1.316970266e-08	1.424307694e-08	8.975739263e-09
1017.449524	1.341214517e-08	1.079137224e-08	1.279175166e-08	1.01507851e-08	1.213602641e-08	1.169439567e-08	8.393974404e-09	1.284892104e-08	1.810732542e-08	1.173318687e-08	1.00503792e-08	1.298824426e-08	1.732636967e-08	1.010827599e-08	1.539983785e-08
1017.462158	1.223572532e-08	1.254260429e-08	1.289015028e-08	1.184603615e-08	1.256834015e-08	9.97540095e-09	1.121791282e-08	1.508445813e-08	1.161577678e-08	1.276289385e-08	8.477389457e-09	1.341146039e-08	1.018543028e-08	1.486940171e-08	9.053752414e-09
1017.474915	1.589178389e-08	1.239068759e-08	1.322589505e-08	8.341499935e-09	1.426383722e-08	1.391872928e-08	1.128354477e-08	1.731880772e-08	1.377232195e-08	1.730064447e-08	1.165807184e-08	8.35122993e-09	1.151609563e-08	5.25730437e-09	1.065163335e-08
1017.487549	1.325795473e-08	1.389458415e-08	1.095765523e-08	1.611404876e-08	1.013680162e-08	1.745659794e-08	1.025134733e-08	9.951898861e-09	1.340863509e-08	1.367276781e-08	9.567671988e-09	1.589366683e-08	1.827697282e-08	9.492090669e-09	1.207566225e-08
1017.500183	1.397409655e-08	1.340760303e-08	1.173195141e-08	1.065864996e-08	8.603907808e-09	1.594504262e-08	1.145357853e-08	7.521193446e-09	1.281930651e-08	1.178299325e-08	1.456517573e-08	1.645624614e-08	9.362672415e-09	1.0437744e-08	1.402483907e-08
1017.512939	1.13932721e-08	7.759060949e-09	9.627893149e-09	1.240870784e-08	1.323191157e-08	1.330307242e-08	1.128793503e-08	1.132219563e-08	1.141599615e-08	1.286479279e-08	9.711817128e-09	1.449777365e-08	1.564472818e-08	1.405008909e-08	1.340491629e-08
1017.525574	1.454434351e-08	1.351756307e-08	8.879390556e-09	1.058002308e-08	1.349569789e-08	1.314025067e-08	1.797050331e-08	1.399814931e-08	1.275760209e-08	1.804753147e-08	8.334855472e-09	1.669455152e-08	1.103553871e-08	9.974992388e-09	1.676694694e-08
1017.53833	1.206368871e-08	1.337819722e-08	9.948362134e-09	1.377496694e-08	1.157395157e-08	1.803596206e-08	1.893395485e-08	1.223118051e-08	1.32727882e-08	1.133135363e-08	1.273302264e-08	1.356846635e-08	7.781356004e-09	7.164737248e-09	9.838374559e-09
1017.550964	1.536711203e-08	7.433353488e-09	1.327995314e-08	1.28889921e-08	1.31497222e-08	1.520700543e-08	1.754777479e-08	1.190360432e-08	1.50423034e-08	1.173895914e-08	9.817706648e-09	1.481538003e-08	1.50349706e-08	1.371524583e-08	1.625943113e-08
1017.563599	1.40189913e-08	1.664003513e-08	1.596483479e-08	1.680273343e-08	8.474422941e-09	1.145816952e-08	1.028797936e-08	7.558728754e-09	1.845010011e-08	1.702707486e-08	1.382415338e-08	2.378627784e-08	1.615503997e-08	1.237552016e-08	1.347136003e-08
1017.576355	1.140370554e-08	1.324973198e-08	1.673982908e-08	9.233531273e-09	1.275679296e-08	1.519996395e-08	9.827997971e-09	9.069281326e-09	1.1966236e-08	1.018281903e-08	1.133951155e-08	1.147021145e-08	1.169372865e-08	1.174174002e-08	1.056929744e-08
1017.588989	1.846964004e-08	1.43902481e-08	1.319395171e-08	1.815072004e-08	1.04254001e-08	1.887629608e-08	9.116123856e-09	1.265228811e-08	1.122645088e-08	1.036433783e-08	1.01550599e-08	9.919053134e-09	1.697027052e-08	1.147771478e-08	9.944172596e-09
1017.601624	1.733681465e-08	1.10275078e-08	1.122840843e-08	1.425647156e-08	1.283159357e-08	1.859428878e-08	1.045119546e-08	1.302959429e-08	1.08703615e-08	1.297615793e-08	6.533717567e-09	1.977041642e-08	1.031496932e-08	1.042252773e-08	1.685631723e-08
1017.61438	9.996935724e-09	1.273900807e-08	1.784307635e-08	1.050473131e-08	1.653741144e-08	7.565783555e-09	1.32028859e-08	1.364547852e-08	1.178809761e-08	1.676192518e-08	1.239208736e-08	1.555793538e-08	9.234256915e-09	1.285322071e-08	1.240714465e-08
1017.627014	1.29534401e-08	1.047841458e-08	1.455311871e-08	1.256834992e-08	1.190366117e-08	7.827874349e-09	1.099643487e-08	1.637078206e-08	1.790831128e-08	1.19934418e-08	1.807542915e-08	1.493416768e-08	1.44894754e-08	1.306212472e-08	8.8544585e-09
1017.639771	1.208000011e-08	8.958056519e-09	1.26243167e-08	1.239019998e-08	1.361976754e-08	1.443238773e-08	2.037578817e-08	1.186818288e-08	1.605092415e-08	1.324184495e-08	1.677464567e-08	1.201967503e-08	1.899124946e-08	1.091077362e-08	1.089911716e-08
1017.652405	1.276267092e-08	1.363852675e-08	1.842543895e-08	1.567491914e-08	9.984969296e-09	1.094852831e-08	1.500987956e-08	1.278809503e-08	1.034288921e-08	1.403186634e-08	1.544520778e-08	1.023526064e-08	1.72834973e-08	8.367572413e-09	1.263441529e-08
1017.665039	1.408017436e-08	1.483591383e-08	1.214090162e-08	1.198230137e-08	1.098464519e-08	1.405166383e-08	1.167227648e-08	1.501897451e-08	1.222293644e-08	2.079657691e-08	1.207415323e-08	1.393524141e-08	1.228360436e-08	1.565908647e-08	9.500406684e-09
1017.677795	1.299560903e-08	9.289681913e-09	1.353371459e-08	1.234496683e-08	9.538300816e-09	1.416749917e-08	1.291607532e-08	1.02282014e-08	1.545151207e-08	1.570858466e-08	1.435843178e-08	1.086380053e-08	1.15613803e-08	1.259688442e-08	7.851673089e-09
1017.69043	1.303184138e-08	1.453560028e-08	1.380409476e-08	1.159940233e-08	1.496134061e-08	1.068214228e-08	8.432911258e-09	1.314316478e-08	1.068670663e-08	1.286102691e-08	9.947827451e-09	1.32677318e-08	1.47441952e-08	1.06898268e-08	1.089957546e-08
1017.703125	1.332304844e-08	1.072337508e-08	1.03261959e-08	1.395293214e-08	1.015117501e-08	8.796831708e-09	1.098822899e-08	1.301687291e-08	1.270149053e-08	1.022279594e-08	1.074556977e-08	1.241915992e-08	1.718949427e-08	1.14398615e-08	2.083087658e-08
1017.71582	1.131538863e-08	1.272187866e-08	1.460964238e-08	6.710484168e-09	9.112331334e-09	1.366503e-08	1.131806382e-08	1.318755682e-08	1.494793445e-08	7.773921951e-09	6.010665743e-09	1.123516125e-08	1.192572352e-08	9.787402888e-09	1.576221642e-08
1017.728516	1.209570311e-08	1.639585179e-08	6.648874784e-09	1.162824059e-08	1.032416463e-08	1.223755408e-08	1.522000836e-08	2.229671914e-08	1.273858086e-08	1.093834445e-08	1.511629222e-08	1.242718106e-08	1.356473867e-08	1.521129356e-08	1.550860773e-08
1017.741272	1.34638638e-08	1.204320199e-08	1.188443122e-08	1.202112454e-08	1.018414775e-08	8.121859629e-09	9.819193458e-09	1.430174201e-08	1.843839748e-08	8.458662215e-09	7.328784246e-09	9.489760089e-09	1.359704083e-08	1.359103408e-08	9.52970769e-09
1017.753906	1.586861842e-08	1.531492977e-08	1.588693443e-08	1.275822292e-08	1.69322103e-08	1.320972309e-08	1.283255013e-08	7.308968097e-09	1.230633906e-08	1.060990495e-08	1.036785147e-08	1.177820597e-08	1.248328818e-08	1.179189457e-08	1.673563155e-08
1017.766541	1.564740693e-08	1.148277828e-08	1.40186911e-08	1.374940695e-08	1.311729836e-08	1.392224114e-08	1.107372061e-08	9.484480756e-09	1.368801517e-08	7.101530919e-09	1.292102958e-08	1.651767079e-08	1.12805365e-08	1.64079843e-08	1.39784353e-08
1017.779297	1.238335301e-08	1.406869554e-08	1.385919912e-08	9.937955348e-09	1.331408317e-08	1.311957654e-08	1.302729125e-08	1.050901588e-08	1.505554437e-08	1.045763032e-08	1.034203656e-08	1.111669246e-08	1.262973548e-08	2.354272866e-08	1.312936337e-08
1017.791931	1.376198977e-08	1.516845671e-08	1.398576899e-08	8.570100185e-09	1.164459018e-08	1.327904631e-08	1.212401646e-08	1.510712444e-08	9.361776243e-09	1.569557639e-08	7.663611079e-09	8.331909385e-09	1.053563192e-08	9.237327347e-09	1.045231635e-08
1017.804688	1.401006511e-08	1.143142025e-08	7.105942501e-09	9.039577087e-09	1.013945461e-08	2.05961026e-08	1.1608706e-08	1.347445444e-08	9.178260818e-09	9.896434783e-09	8.844091681e-09	1.114147175e-08	1.860483145e-08	9.831346404e-09	1.489667056e-08
1017.817322	6.585437973e-09	1.132595884e-08	1.109997516e-08	1.28336497e-08	1.408502204e-08	1.135818817e-08	1.196529364e-08	1.184656107e-08	1.782820824e-08	1.129303229e-08	1.378227665e-08	1.112961723e-08	1.116818105e-08	1.557573448e-08	1.524125359e-08
1017.829956	1.152249229e-08	1.191198162e-08	1.05948077e-08	1.356012813e-08	1.020860108e-08	1.362197999e-08	1.327283083e-08	1.21462973e-08	1.232361324e-08	1.85144664e-08	1.749223522e-08	1.275849737e-08	8.248927763e-09	9.072316232e-09	1.093791546e-08
1017.842712	1.183288845e-08	1.255598558e-08	1.483621315e-08	1.617015499e-08	1.645635983e-08	1.293300222e-08	1.362957391e-08	1.29311406e-08	1.205013422e-08	1.390051274e-08	1.550918682e-08	1.017003104e-08	1.256008364e-08	9.227990816e-09	8.951519526e-09
1017.855408	1.554302465e-08	1.069570299e-08	1.331779043e-08	2.312462577e-08	9.538688062e-09	1.148725826e-08	6.230041816e-09	8.872524937e-09	7.14190973e-09	9.962866088e-09	1.459519883e-08	6.87922741e-09	1.416823103e-08	1.088679102e-08	1.020471352e-08
1017.868042	1.544947636e-08	8.603878499e-09	1.119115023e-08	1.281852935e-08	1.201258026e-08	1.382776027e-08	1.194835342e-08	1.058836485e-08	9.562086234e-09	1.128757088e-08	1.340834821e-08	7.939792823e-09	1.175748299e-08	9.734534956e-09	1.19790089e-08
1017.880798	1.7599735e-08	1.759280011e-08	8.079663161e-09	1.40959644e-08	1.348493317e-08	1.786008674e-08	1.447246856e-08	1.565260632e-08	1.24177264e-08	6.597944413e-09	1.229904445e-08	1.36625955e-08	7.431985694e-09	9.010820534e-09	1.026314056e-08
1017.893433	1.264008365e-08	1.305350761e-08	1.517469528e-08	1.305135822e-08	1.184316734e-08	1.01965183e-08	6.746929682e-09	1.664087534e-08	1.04075033e-08	1.733061872e-08	1.462098265e-08	1.376836156e-08	1.28466402e-08	1.220072665e-08	2.181942982e-08
1017.906189	1.09675069e-08	1.092391866e-08	1.374328384e-08	1.499092939e-08	1.777471503e-08	1.132969185e-08	1.242908088e-08	1.387867155e-08	7.451106399e-09	1.185300746e-08	1.726137633e-08	1.447079168e-08	9.327733252e-09	1.68950951e-08	9.740901419e-09
1017.918823	1.733847022e-08	9.770243281e-09	1.331567301e-08	1.393584093e-08	9.415473734e-09	8.591309886e-09	1.689006623e-08	1.272438688e-08	1.364253421e-08	8.734670764e-09	1.27483224e-08	1.086506884e-08	1.130991922e-08	1.610262323e-08	1.254183246e-08
1017.931519	9.86284121e-09	1.184845377e-08	1.103638603e-08	1.212945389e-08	1.324834553e-08	8.254688488e-09	1.307367814e-08	1.101496139e-08	1.229733027e-08	1.308377939e-08	1.187396137e-08	8.811846364e-09	1.140514794e-08	8.674525986e-09	1.38911318e-08
1017.944275	1.163863494e-08	1.688344575e-08	9.41671896e-09	7.769580535e-09	7.694190174e-09	1.498990798e-08	6.862741042e-09	1.106691183e-08	1.132233951e-08	8.262901474e-09	9.822769265e-09	1.881060818e-08	1.013229944e-08	1.40216958e-08	8.593248779e-09
1017.956909	1.20603536e-08	1.077092726e-08	8.604226664e-09	8.853596078e-09	1.296835705e-08	1.697127239e-08	1.780159309e-08	1.385915649e-08	1.198781963e-08	1.823899964e-08	1.335092747e-08	1.361560198e-08	9.404405255e-09	1.39578118e-08	1.484611456e-08
1017.969543	1.435224029e-08	1.599490496e-08	1.327005261e-08	1.111052139e-08	9.318503302e-09	1.699253716e-08	1.529043914e-08	1.720501253e-08	1.837219621e-08	1.850549225e-08	1.288951967e-08	8.890318703e-09	1.172965458e-08	1.214148604e-08	1.303597408e-08
1017.9823	1.233030567e-08	9.407942869e-09	1.235669611e-08	1.117629189e-08	1.122947957e-08	1.271288586e-08	1.609349454e-08	1.494465174e-08	1.58991238e-08	1.074353673e-08	1.391706927e-08	1.88808098e-08	6.892227677e-09	1.321340903e-08	1.453904996e-08
1017.994934	1.666249005e-08	1.44494452e-08	1.196700339e-08	1.362251734e-08	1.665051386e-08	1.150588158e-08	2.069491067e-08	1.28029205e-08	8.125172535e-09	1.481965484e-08	1.303096209e-08	1.50402677e-08	1.315725928e-08	8.572707877e-09	1.422255735e-08
1018.00769	1.092731594e-08	1.820632178e-08	9.021367653e-09	1.797175386e-08	1.323764742e-08	1.983620557e-08	7.55701457e-09	1.299631602e-08	1.483912815e-08	9.888807995e-09	1.007214578e-08	9.044497595e-09	7.692494641e-09	1.460269239e-08	7.353914366e-09
1018.020386	1.570049868e-08	1.373204128e-08	9.443220428e-09	1.204194344e-08	1.154859319e-08	1.601403987e-08	1.940338912e-08	8.970454601e-09	1.02560973e-08	1.402135741e-08	1.542594497e-08	1.025462293e-08	1.289114415e-08	1.759572221e-08	1.57869593e-08
1018.03302	1.519787496e-08	1.263091942e-08	1.312841835e-08	1.16902914e-08	9.558239533e-09	1.099960656e-08	1.395512328e-08	8.72214212e-09	1.038722353e-08	1.041109865e-08	1.636136027e-08	1.441132724e-08	1.894510682e-08	1.2742575e-08	1.58969744e-08
1018.045776	1.275345785e-08	1.290157758e-08	1.475761735e-08	1.590893817e-08	1.351233614e-08	1.239621827e-08	1.405245964e-08	1.623886625e-08	9.835631865e-09	1.590301579e-08	1.47915955e-08	1.695786978e-08	1.375656655e-08	1.56694e-08	1.223276236e-08
1018.058411	1.330076316e-08	1.067608846e-08	1.33667033e-08	1.259700522e-08	1.763929092e-08	1.310741649e-08	1.268847871e-08	1.023413088e-08	1.255490822e-08	1.277870521e-08	7.892450249e-09	1.108022385e-08	1.237382641e-08	1.697443075e-08	1.39486378e-08
1018.071167	9.90756277e-09	1.410406991e-08	1.163200647e-08	1.364705327e-08	1.425263463e-08	1.312889708e-08	1.161389385e-08	9.3020045e-09	1.11362688e-08	1.206214417e-08	1.365987146e-08	8.809196927e-09	1.149312112e-08	1.538928807e-08	7.625700071e-09
1018.083862	1.514417214e-08	1.095903102e-08	1.555112128e-08	1.006151162e-08	8.208905555e-09	8.145240038e-09	1.481199075e-08	1.224252966e-08	5.616199505e-09	1.423291884e-08	9.333031237e-09	1.450328124e-08	1.657314996e-08	9.157498759e-09	1.191710819e-08
1018.096497	1.202042466e-08	9.964939984e-09	9.949643776e-09	1.14618528e-08	1.319514276e-08	1.165392405e-08	1.414800455e-08	8.558931341e-09	9.951724778e-09	8.790561168e-09	1.30335378e-08	1.911791259e-08	1.313317366e-08	1.130738969e-08	1.14760601e-08
1018.109253	1.377405123e-08	1.294582841e-08	1.519106441e-08	1.542523798e-08	1.806368921e-08	1.120371174e-08	1.201244437e-08	1.257631954e-08	9.978506021e-09	1.102525271e-08	1.534786342e-08	1.162952845e-08	1.544076156e-08	1.442007314e-08	1.485891232e-08
1018.121948	1.425535867e-08	1.1840255e-08	1.729854127e-08	1.353182899e-08	7.710620586e-09	1.295368435e-08	1.375901526e-08	9.628735143e-09	1.156685059e-08	1.177657349e-08	1.323154208e-08	1.282907558e-08	1.522487381e-08	6.160174149e-09	1.362049762e-08
1018.134583	8.605356427e-09	1.220016532e-08	9.993940786e-09	1.042418063e-08	1.532984406e-08	9.627341591e-09	1.115793946e-08	1.293497132e-08	8.146208152e-09	1.621398127e-08	9.428325676e-09	1.031121055e-08	1.363479374e-08	7.80975995e-09	1.17772645e-08
1018.147339	1.512173142e-08	1.29682789e-08	1.849911158e-08	1.447038755e-08	1.379147552e-08	1.478870804e-08	1.374233261e-08	1.180962794e-08	1.080243095e-08	1.164665697e-08	1.953556072e-08	1.618219869e-08	1.1244917e-08	1.289628937e-08	1.684217921e-08
1018.159973	1.230234581e-08	1.344563039e-08	1.607113198e-08	9.817890501e-09	1.491897272e-08	1.499940794e-08	1.315569165e-08	9.660523936e-09	7.52382423e-09	1.225611079e-08	1.213086076e-08	1.260298887e-08	1.163941299e-08	9.002526724e-09	1.031061636e-08
1018.172729	1.131567728e-08	1.328421639e-08	1.526954918e-08	1.14814771e-08	1.193989796e-08	1.560597518e-08	9.241071908e-09	9.946475643e-09	8.597791812e-09	9.658472244e-09	1.790418303e-08	1.222078705e-08	9.770052323e-09	1.390379278e-08	1.558232299e-08
1018.185425	1.325214249e-08	1.612743006e-08	2.310462399e-08	1.374442338e-08	1.448490305e-08	1.294544649e-08	1.159229335e-08	8.859013079e-09	1.285390017e-08	1.239513381e-08	1.656587401e-08	1.561724439e-08	1.01680131e-08	1.114791104e-08	1.403821326e-08
1018.198059	1.131582206e-08	1.57736828e-08	1.331734278e-08	1.472754274e-08	1.799593896e-08	1.856154519e-08	1.466019039e-08	1.477159994e-08	7.478559105e-09	1.30604505e-08	1.021116969e-08	1.211445788e-08	1.408344641e-08	1.418881102e-08	1.389886517e-08
1018.210815	1.422329809e-08	1.165860208e-08	1.324827092e-08	1.268844585e-08	1.16404868e-08	1.114939163e-08	1.731926247e-08	1.405352368e-08	1.044756726e-08	1.197100818e-08	9.881977903e-09	6.227229399e-09	1.80554256e-08	1.098590641e-08	1.2877031e-08
1018.223511	1.222338764e-08	1.433556918e-08	8.71637873e-09	1.362677704e-08	1.633844171e-08	1.152872553e-08	1.121891469e-08	1.197910127e-08	1.040720843e-08	1.405368888e-08	1.076939959e-08	6.389032858e-09	1.750849243e-08	1.372665714e-08	1.467098087e-08
1018.236145	1.197551569e-08	1.684928996e-08	1.112808601e-08	1.011507944e-08	9.892050734e-09	1.380422709e-08	1.391079429e-08	6.858169144e-09	8.740612678e-09	1.686326279e-08	1.360891133e-08	1.087757884e-08	1.083743495e-08	1.171702468e-08	1.552287898e-08
1018.248901	8.632397908e-09	8.863504597e-09	1.397201022e-08	9.198213746e-09	1.061486365e-08	1.542390571e-08	1.654677284e-08	1.394299165e-08	9.670948486e-09	1.008715689e-08	1.890418133e-08	1.35427829e-08	9.215884056e-09	1.262560723e-08	1.627368107e-08
1018.261597	1.895645418e-08	1.767473279e-08	1.205739775e-08	1.398631522e-08	1.154793861e-08	1.517336123e-08	1.077802558e-08	1.112997605e-08	1.506972147e-08	9.056271288e-09	1.407221095e-08	7.174649319e-09	1.444115494e-08	1.435002428e-08	1.582269071e-08
1018.274353	1.250192838e-08	8.109071636e-09	1.186046017e-08	1.312590836e-08	1.222249502e-08	1.257706117e-08	9.033115589e-09	1.127558225e-08	1.612655609e-08	1.439898778e-08	1.225836321e-08	1.138034822e-08	1.621548407e-08	1.262768201e-08	1.150784179e-08
1018.286987	8.48955839e-09	1.470696009e-08	7.463993867e-09	8.178758115e-09	1.272199679e-08	1.496827373e-08	1.533616079e-08	9.042665283e-09	8.674034824e-09	1.109119463e-08	1.044984987e-08	1.580121278e-08	1.465139388e-08	1.03001403e-08	1.145364958e-08
1018.299683	9.679631319e-09	1.319130849e-08	1.216646162e-08	1.248292847e-08	1.351946111e-08	1.125003646e-08	1.326206167e-08	1.101224001e-08	1.137450489e-08	1.297781349e-08	9.576512916e-09	1.012518602e-08	1.089291413e-08	7.307602523e-09	7.275574809e-09
1018.312439	1.135627592e-08	6.235731043e-09	1.361253243e-08	1.16895551e-08	1.477818223e-08	1.646595926e-08	1.509769554e-08	1.121946536e-08	1.407303696e-08	1.090173107e-08	1.450629838e-08	1.327523336e-08	1.82251938e-08	8.738005874e-09	1.045154896e-08
1018.325073	1.493110524e-08	8.815550068e-09	1.327918842e-08	1.123100901e-08	1.100932412e-08	1.09719771e-08	1.14827996e-08	1.33520075e-08	1.053470644e-08	1.017633711e-08	1.649095083e-08	1.319891574e-08	1.221374912e-08	1.106018033e-08	1.102666225e-08
1018.33783	1.272193817e-08	1.373604341e-08	1.638403369e-08	9.893311947e-09	9.762077369e-09	1.354610646e-08	1.049622611e-08	8.712652821e-09	1.608666089e-08	1.17386918e-08	1.436386921e-08	9.656004885e-09	1.236322777e-08	6.896101024e-09	1.780716552e-08
1018.350525	1.028549246e-08	1.709805453e-08	7.688210069e-09	1.594959897e-08	1.233215041e-08	7.202633157e-09	1.033484498e-08	1.101266101e-08	1.406526629e-08	1.135764816e-08	1.417077566e-08	1.234873803e-08	1.625216228e-08	1.206832945e-08	1.2631868e-08
1018.363159	1.192555033e-08	1.369222868e-08	1.669294036e-08	1.025994756e-08	9.935933853e-09	1.555043916e-08	1.38934837e-08	1.003446926e-08	1.342738454e-08	1.59195892e-08	1.599351762e-08	7.68796049e-09	1.329883048e-08	1.435777808e-08	1.244315406e-08
1018.375916	8.253470796e-09	1.656504622e-08	1.134637095e-08	1.027873164e-08	1.165529095e-08	1.359932611e-08	5.479714016e-09	1.175064579e-08	1.198211841e-08	7.490988274e-09	1.448487463e-08	1.025288565e-08	1.207236977e-08	1.246710379e-08	1.577069852e-08
1018.388611	1.142171335e-08	1.67151768e-08	1.166709485e-08	1.122590643e-08	8.512471616e-09	1.297890062e-08	9.858243999e-09	1.586389686e-08	1.866519206e-08	1.755220858e-08	1.212726364e-08	1.782189507e-08	1.367972136e-08	6.876655245e-09	1.179499431e-08
1018.401245	1.11811147e-08	1.237975766e-08	1.367639157e-08	8.267650564e-09	1.635868152e-08	1.641226e-08	1.145558404e-08	7.595018836e-09	1.137614003e-08	1.095309976e-08	1.573503106e-08	1.196414168e-08	1.318965026e-08	1.52144235e-08	1.238821046e-08
1018.414001	1.106605563e-08	1.201541266e-08	8.44121395e-09	1.468738287e-08	1.396389848e-08	1.336995137e-08	1.285432383e-08	1.662401061e-08	1.041419928e-08	7.766604249e-09	1.224077728e-08	1.804362704e-08	1.154983753e-08	1.143303319e-08	1.004300021e-08
1018.426697	1.185342491e-08	1.078837286e-08	1.560168172e-08	6.678145592e-09	8.041022959e-09	1.059409449e-08	9.521660793e-09	1.20134418e-08	1.643188874e-08	7.80069076e-09	7.992094986e-09	1.462977206e-08	1.409227135e-08	9.279223612e-09	1.105068304e-08
1018.439453	1.140925487e-08	1.279312478e-08	8.695205445e-09	8.539060126e-09	7.993062212e-09	1.191019727e-08	1.226990953e-08	1.24528956e-08	1.353023205e-08	1.133089e-08	9.858075245e-09	9.850785965e-09	1.566277597e-08	1.55730131e-08	8.681678487e-09
1018.452148	1.423794327e-08	6.52386678e-09	1.176928155e-08	1.207092915e-08	1.12074634e-08	1.404835093e-08	1.054767562e-08	8.089163117e-09	8.291123343e-09	9.203694695e-09	6.589439216e-09	1.322478482e-08	9.299953696e-09	1.095505464e-08	1.148775031e-08
1018.464783	1.229638169e-08	1.436377239e-08	1.477263556e-08	1.447017439e-08	9.357290942e-09	1.063385469e-08	5.695795835e-09	1.023094143e-08	9.124484279e-09	7.310429595e-09	1.610176348e-08	1.377074721e-08	8.041165067e-09	1.098972469e-08	1.323364529e-08
1018.477539	1.483456202e-08	2.00973389e-08	1.442787489e-08	8.949056607e-09	1.517837767e-08	7.905670785e-09	8.223916659e-09	1.215715617e-08	1.280043183e-08	1.579762987e-08	1.157563556e-08	1.57078297e-08	1.072239453e-08	8.977685262e-09	1.334529998e-08
1018.490234	1.424423157e-08	1.285266649e-08	1.069507238e-08	1.704299102e-08	9.197584916e-09	8.288969511e-09	1.496221635e-08	1.451581166e-08	1.391298721e-08	9.841077286e-09	1.437111763e-08	1.200773792e-08	1.5083085e-08	1.683033268e-08	1.003323469e-08
1018.502869	1.665823035e-08	1.753895162e-08	1.510677095e-08	6.012080611e-09	9.723939876e-09	1.370042835e-08	1.300022756e-08	1.170880815e-08	1.352030132e-08	1.001085081e-08	1.090360069e-08	1.609718048e-08	1.045287945e-08	1.199226496e-08	1.038089259e-08
1018.515625	1.21758843e-08	1.611399902e-08	1.24121291e-08	1.652614756e-08	1.36718965e-08	1.148305451e-08	1.276666239e-08	1.806912842e-08	6.408632292e-09	1.056563281e-08	1.143016171e-08	1.256783744e-08	1.199509825e-08	1.434231134e-08	1.048474907e-08
1018.52832	1.213566936e-08	8.305666377e-09	1.483945677e-08	1.586349541e-08	1.162551655e-08	7.930312407e-09	1.319936871e-08	9.392562283e-09	1.056005772e-08	9.461889938e-09	1.347302447e-08	1.073582645e-08	1.374348013e-08	1.759944723e-08	1.265546157e-08
1018.541077	1.092503599e-08	1.066633359e-08	1.191283072e-08	1.453355392e-08	1.308019559e-08	1.771154601e-08	1.308208653e-08	1.019050977e-08	1.470867517e-08	9.621548003e-09	1.041758679e-08	7.825851966e-09	1.404663141e-08	1.059528554e-08	1.339120992e-08
1018.553772	1.225699275e-08	1.370519165e-08	1.32069955e-08	1.264057836e-08	1.031800334e-08	1.516072068e-08	1.506442793e-08	1.309174724e-08	1.421817508e-08	1.408227934e-08	8.962143028e-09	1.122118309e-08	1.240874514e-08	1.038673059e-08	1.234625291e-08
1018.566406	1.18362351e-08	1.201561339e-08	1.219827794e-08	1.833270247e-08	9.541406776e-09	9.646031529e-09	8.118114181e-09	1.331939803e-08	1.317586129e-08	1.777971548e-08	1.092582025e-08	1.461102261e-08	1.053306864e-08	1.210361411e-08	1.390688453e-08
1018.579163	1.007039874e-08	1.002695793e-08	7.871318708e-09	9.374823584e-09	1.603166488e-08	1.20925554e-08	1.186493037e-08	9.860058547e-09	1.583830844e-08	9.96228966e-09	1.964874485e-08	1.165215746e-08	1.035760455e-08	8.814913244e-09	1.813729789e-08
1018.591858	1.073063149e-08	2.086511941e-08	1.54333577e-08	1.647926773e-08	6.160176813e-09	1.194422605e-08	1.299297736e-08	9.242870469e-09	1.794312965e-08	1.499401847e-08	1.396650795e-08	9.326012851e-09	1.53609605e-08	1.349171352e-08	7.290151594e-09
1018.604614	1.673406302e-08	1.433969743e-08	9.964216119e-09	1.666754912e-08	7.879983777e-09	1.353027823e-08	9.924152167e-09	9.308677384e-09	1.039949371e-08	1.067677591e-08	1.312464271e-08	1.403949934e-08	1.186733467e-08	8.888522807e-09	1.045693221e-08
1018.61731	1.363272339e-08	1.060395416e-08	1.463795929e-08	1.512642989e-08	8.242166949e-09	1.233629821e-08	1.143428374e-08	1.27842199e-08	1.46478385e-08	1.51947166e-08	1.926811777e-08	1.685634565e-08	1.266512495e-08	1.456110699e-08	1.086092727e-08
1018.629944	1.185230492e-08	1.782943571e-08	1.806674099e-08	1.462115318e-08	8.359789305e-09	1.480384437e-08	8.862437895e-09	1.281999573e-08	1.76263022e-08	1.296339924e-08	1.352875056e-08	1.233359104e-08	8.845943533e-09	1.299422348e-08	8.477811342e-09
1018.642761	2.144049382e-08	1.398255467e-08	1.012683182e-08	1.325200127e-08	9.779024701e-09	1.007257744e-08	9.704695714e-09	7.863236284e-09	9.987037863e-09	7.59188179e-09	1.245128534e-08	1.111655124e-08	1.713566711e-08	1.190652288e-08	7.954422898e-09
1018.655396	1.304967157e-08	6.772407524e-09	8.978124022e-09	1.409330252e-08	1.346684275e-08	9.956676372e-09	1.662739457e-08	1.59859308e-08	1.546140105e-08	1.174024522e-08	1.133826277e-08	1.356601587e-08	1.081515499e-08	1.481773193e-08	1.604155919e-08
1018.668091	1.017867657e-08	1.6070139e-08	1.192235555e-08	1.328872834e-08	1.276073913e-08	1.301421992e-08	1.295039365e-08	7.35505834e-09	1.175877617e-08	4.858390579e-09	6.888055459e-09	1.744260736e-08	1.06025313e-08	1.045023534e-08	1.597133803e-08
1018.680847	1.448686948e-08	1.615612e-08	9.897809683e-09	1.379430881e-08	9.039069049e-09	1.336643152e-08	7.18717974e-09	8.302643018e-09	1.1832336e-08	1.068560795e-08	1.191436105e-08	1.392582227e-08	7.722794848e-09	1.174772724e-08	1.569418906e-08
1018.693542	1.237282188e-08	1.586930587e-08	1.69328942e-08	9.55657864e-09	1.651168269e-08	9.998692541e-09	1.146653883e-08	1.650982817e-08	1.55880393e-08	1.440314623e-08	1.682711392e-08	7.745700081e-09	1.276745287e-08	1.390078808e-08	1.314216025e-08
1018.706299	1.504185576e-08	1.323766874e-08	1.094843594e-08	1.076044054e-08	1.090322677e-08	1.130172222e-08	1.41675871e-08	1.31264386e-08	1.273370032e-08	1.135124617e-08	1.672764327e-08	1.31856952e-08	1.459494481e-08	1.276628137e-08	1.118415494e-08
1018.718994	1.930470539e-08	1.470217548e-08	1.167128438e-08	1.024378182e-08	7.317875639e-09	1.091505109e-08	1.32429081e-08	1.121325877e-08	1.215583456e-08	1.396153948e-08	1.110183501e-08	1.282376338e-08	8.664949647e-09	1.244355197e-08	1.208429712e-08
1018.731628	9.605147788e-09	1.279402451e-08	1.400228911e-08	1.249080039e-08	1.328774069e-08	1.48277719e-08	1.105505198e-08	1.267754079e-08	1.08868905e-08	1.105552894e-08	1.3081217e-08	1.347681877e-08	1.397582405e-08	8.821113617e-09	1.187299503e-08
1018.744385	1.713742037e-08	1.469141608e-08	1.127996097e-08	1.096136337e-08	1.73364878e-08	1.636545122e-08	1.779191194e-08	9.721738969e-09	1.813621608e-08	8.968503273e-09	1.483351664e-08	1.489583124e-08	1.529510563e-08	2.043170433e-08	1.004585215e-08
1018.75708	1.459434884e-08	1.558075091e-08	1.04742286e-08	7.296768079e-09	1.050011811e-08	1.245506365e-08	6.911771155e-09	8.282108332e-09	8.561100273e-09	1.133042105e-08	1.418513307e-08	1.201820243e-08	9.927652478e-09	1.484918943e-08	9.394044653e-09
1018.769775	7.218064813e-09	9.354796049e-09	1.303978259e-08	9.747680885e-09	1.489289314e-08	1.553132201e-08	1.367323588e-08	1.271530436e-08	1.425069929e-08	1.216594825e-08	1.689281071e-08	1.266327576e-08	1.009145922e-08	9.403123613e-09	1.135937922e-08
1018.782532	1.683677731e-08	1.030141483e-08	1.629641666e-08	1.328370214e-08	1.271805683e-08	1.744965772e-08	1.219508672e-08	1.120365578e-08	1.501535429e-08	1.459948162e-08	9.466545769e-09	1.280799911e-08	1.703428154e-08	1.264981986e-08	1.153623241e-08
1018.795227	1.004834616e-08	1.473119138e-08	9.682227464e-09	1.419277584e-08	1.202551214e-08	1.611846123e-08	2.001919697e-08	1.406418004e-08	1.055052934e-08	9.095877829e-09	9.32366806e-09	1.326382915e-08	1.426654173e-08	1.044618525e-08	1.455493681e-08
1018.807983	1.12010019e-08	1.177224185e-08	8.758259007e-09	1.548714046e-08	1.793812388e-08	1.819668327e-08	1.796315452e-08	1.384852943e-08	9.028389591e-09	1.067473043e-08	1.571408426e-08	1.243543046e-08	1.230995661e-08	1.404497141e-08	1.767464042e-08
1018.820679	1.269088212e-08	8.137306828e-09	1.508970904e-08	1.252578841e-08	1.194320465e-08	1.016593298e-08	1.494448121e-08	1.405557981e-08	6.890287008e-09	1.37050078e-08	1.970788333e-08	7.566167248e-09	1.172821396e-08	1.089043877e-08	1.371023384e-08
1018.833313	1.131170713e-08	1.183001075e-08	1.227755497e-08	9.094688558e-09	1.527688731e-08	1.10017675e-08	1.532796823e-08	1.299095231e-08	1.480194722e-08	1.464329102e-08	1.200169475e-08	1.249930115e-08	1.464194366e-08	1.411364536e-08	1.785582349e-08
1018.84613	9.794560718e-09	1.365567925e-08	1.259923454e-08	8.438468591e-09	1.110397818e-08	1.007014738e-08	1.069068656e-08	1.339113176e-08	1.752621692e-08	1.57579958e-08	1.511839365e-08	1.174910214e-08	1.296767671e-08	1.741768152e-08	1.49099435e-08
1018.858765	9.66270175e-09	1.07003908e-08	1.392199245e-08	1.814338546e-08	1.198877886e-08	1.203206335e-08	5.882149878e-09	1.243121073e-08	1.132525274e-08	1.0451914e-08	9.235302301e-09	1.299701768e-08	1.136361494e-08	1.137231376e-08	1.015961626e-08
1018.871582	1.446544218e-08	1.741959998e-08	9.912151988e-09	1.200855326e-08	9.281890812e-09	1.304509833e-08	1.692920115e-08	8.301981325e-09	1.644426106e-08	1.417842554e-08	9.019205827e-09	1.144826722e-08	1.252891035e-08	1.453407616e-08	1.224861546e-08
1018.884216	1.127793503e-08	1.881972622e-08	1.42683465e-08	1.618890622e-08	1.267220551e-08	1.136686389e-08	8.992298461e-09	7.974245264e-09	9.261139411e-09	1.30021709e-08	1.246826731e-08	1.196027011e-08	8.302754928e-09	1.20865824e-08	7.967194016e-09
1018.896912	9.438482884e-09	1.867763189e-08	1.321832777e-08	9.369967024e-09	1.821906892e-08	1.284733031e-08	1.526895943e-08	3.748586774e-09	1.408176331e-08	9.798357681e-09	1.210933398e-08	1.051801579e-08	1.36121372e-08	1.492254853e-08	1.037104624e-08
1018.909668	9.426115888e-09	1.075240874e-08	1.177687814e-08	1.21783188e-08	1.273618722e-08	1.424699292e-08	1.412014861e-08	1.601699395e-08	1.2841463e-08	1.089358292e-08	1.409116646e-08	1.05995337e-08	1.528285054e-08	1.482584278e-08	1.202561162e-08
1018.922363	1.31065212e-08	2.019000078e-08	1.307543585e-08	1.039068831e-08	1.146755046e-08	1.198749988e-08	1.425398022e-08	1.008443462e-08	1.466551858e-08	1.053861887e-08	9.700857895e-09	1.452273501e-08	1.013612927e-08	1.086396839e-08	1.427989726e-08
1018.935059	1.71147061e-08	1.542805705e-08	9.424506509e-09	1.53175499e-08	1.076905853e-08	1.055164489e-08	1.532079885e-08	8.62646754e-09	1.132175331e-08	1.186246301e-08	1.876611933e-08	1.106864023e-08	1.310621656e-08	1.631147484e-08	9.989473249e-09
1018.947815	1.683168094e-08	1.125395332e-08	1.151408924e-08	1.718934151e-08	7.760178278e-09	1.21222028e-08	1.32451845e-08	1.20553354e-08	1.79325319e-08	8.416052744e-09	1.043377207e-08	9.176921445e-09	1.536686511e-08	9.123558797e-09	1.063524735e-08
1018.96051	9.334427453e-09	1.122554671e-08	1.024020602e-08	1.7692944e-08	1.691395646e-08	1.494114166e-08	1.29424178e-08	1.470422273e-08	1.170850972e-08	1.117991832e-08	1.064807531e-08	1.322941934e-08	1.107481573e-08	1.558324492e-08	1.275805683e-08
1018.973267	1.954633255e-08	9.057717243e-09	1.023253038e-08	1.913528891e-08	8.83946516e-09	9.771683018e-09	1.002961802e-08	1.141487083e-08	1.098629898e-08	1.219855239e-08	1.171033848e-08	1.08787459e-08	1.571408248e-08	1.236593938e-08	1.155253315e-08
1018.985962	1.807715222e-08	1.097439384e-08	1.28808626e-08	9.507134635e-09	9.582326932e-09	1.023474994e-08	9.299592207e-09	1.209992639e-08	1.965370977e-08	9.55896251e-09	1.038850872e-08	1.499149604e-08	1.533300953e-08	8.864147638e-09	1.15309664e-08
1018.998657	1.334020094e-08	1.500998081e-08	8.673775476e-09	1.533150495e-08	7.665279966e-09	1.420372531e-08	6.215955306e-09	1.47771857e-08	1.085254553e-08	1.548461093e-08	1.625898172e-08	1.196555388e-08	8.583417532e-09	7.89703769e-09	1.982462727e-08
1019.011414	1.790825799e-08	1.214538514e-08	2.259757714e-08	1.007441597e-08	1.154983575e-08	8.043891775e-09	1.056916243e-08	1.714038689e-08	1.067116528e-08	1.092274537e-08	1.352873547e-08	1.390920268e-08	8.409239527e-09	1.471360367e-08	1.376035641e-08
1019.024109	1.419119133e-08	1.377562153e-08	1.245032344e-08	1.527613414e-08	1.526529125e-08	1.070591082e-08	1.59149991e-08	1.817844542e-08	9.502151066e-09	9.451612826e-09	1.344711098e-08	1.596022337e-08	8.795001172e-09	1.162633279e-08	1.538222527e-08
1019.036743	1.752251499e-08	1.523531346e-08	1.3405419e-08	7.586483441e-09	1.545578066e-08	1.434147823e-08	1.512685444e-08	1.081766943e-08	1.516668569e-08	1.211850975e-08	9.58654045e-09	1.518287363e-08	8.481930713e-09	1.100990854e-08	1.001256944e-08
1019.049561	1.218787826e-08	1.453506382e-08	1.221042112e-08	1.344143907e-08	6.944368192e-09	1.597951105e-08	1.270567118e-08	1.358110069e-08	9.097608888e-09	1.28677673e-08	1.558940532e-08	1.258679827e-08	7.865856411e-09	8.59767102e-09	1.315027287e-08
1019.062256	1.365233704e-08	1.343375455e-08	1.320087417e-08	2.079317873e-08	5.496233246e-09	1.431622021e-08	1.486926404e-08	9.258187994e-09	1.506885638e-08	1.340259725e-08	1.215537093e-08	1.481440659e-08	1.146784712e-08	1.040320896e-08	1.18981065e-08
1019.075012	1.451032627e-08	1.985316445e-08	1.363854985e-08	9.9147206e-09	1.257008364e-08	8.937896645e-09	1.00241353e-08	9.207146157e-09	8.509058347e-09	1.20389414e-08	1.124211035e-08	9.86550841e-09	1.378933856e-08	7.898136367e-09	9.013998437e-09
1019.087708	1.478575484e-08	1.048102316e-08	1.113447556e-08	1.993571708e-08	1.281023732e-08	1.921201687e-08	7.367626953e-09	1.550831819e-08	1.220987844e-08	1.301330599e-08	1.223935708e-08	1.002912153e-08	1.744158418e-08	1.013893236e-08	1.07747864e-08
1019.100403	1.223956314e-08	1.034435293e-08	1.403755334e-08	1.455084675e-08	1.477281764e-08	9.734107742e-09	1.325355736e-08	1.345858625e-08	1.51541677e-08	1.417105899e-08	8.614612135e-09	8.406908059e-09	1.034956565e-08	1.301323493e-08	1.744596112e-08
1019.113159	1.031237584e-08	1.34946907e-08	1.260655491e-08	1.382658166e-08	1.126054539e-08	1.213212109e-08	1.548609241e-08	8.524304818e-09	1.458434351e-08	1.436155284e-08	1.511222081e-08	7.598557339e-09	1.196713395e-08	1.143335027e-08	1.037475794e-08
1019.125854	8.408462371e-09	1.677827122e-08	1.42930503e-08	2.172983038e-08	1.135185368e-08	1.703002184e-08	1.086425527e-08	1.474923028e-08	9.18051235e-09	1.145304562e-08	1.67299774e-08	8.64051497e-09	1.23045103e-08	1.031716401e-08	1.269269045e-08
1019.13855	1.794096072e-08	9.061518647e-09	1.44928638e-08	1.462486665e-08	7.86129295e-09	1.257772198e-08	9.816435664e-09	6.01993122e-09	1.360892288e-08	1.174212816e-08	1.378195957e-08	1.500363922e-08	1.143661432e-08	1.566962915e-08	9.564149472e-09
1019.151306	1.769819313e-08	1.292970619e-08	1.308115483e-08	1.197677779e-08	1.842656694e-08	1.247657178e-08	1.213522616e-08	1.499394564e-08	1.535825866e-08	1.705134878e-08	1.431218255e-08	1.530566429e-08	1.329235921e-08	1.436030495e-08	1.146236084e-08
1019.164001	1.127919091e-08	9.649550492e-09	1.126289373e-08	7.423742066e-09	1.395434612e-08	1.443720699e-08	2.156989964e-08	1.162205887e-08	1.315802933e-08	1.040440889e-08	1.021927254e-08	7.727170015e-09	1.045528553e-08	8.338489899e-09	1.321388687e-08
1019.176758	7.875496699e-09	9.207326457e-09	1.530989735e-08	1.068024869e-08	1.165485752e-08	1.05724709e-08	1.298717933e-08	9.918453614e-09	1.299319763e-08	1.61653837e-08	1.568325736e-08	1.250736315e-08	7.179931316e-09	1.040083397e-08	1.132322947e-08
1019.189453	1.845175568e-08	1.596581711e-08	8.482942349e-09	1.327256349e-08	1.407010508e-08	8.656316552e-09	1.527364013e-08	1.72175163e-08	9.100417309e-09	1.183072929e-08	1.423072593e-08	1.748018796e-08	1.417190543e-08	1.094136337e-08	1.052390441e-08
1019.202148	1.543485162e-08	1.016701567e-08	7.790145418e-09	1.238251635e-08	1.299943619e-08	8.137254426e-09	1.414643158e-08	2.1208864e-08	1.418516771e-08	8.703472609e-09	1.160668539e-08	1.143219119e-08	1.323556997e-08	9.086802422e-09	1.371375369e-08
1019.214905	9.703519765e-09	1.440313024e-08	1.143133677e-08	1.065363886e-08	1.756925272e-08	1.21657493e-08	8.575993249e-09	1.716837517e-08	1.1393535e-08	1.34058098e-08	9.886389485e-09	1.134110406e-08	1.83697324e-08	1.064874677e-08	1.479149514e-08
1019.2276	1.045677145e-08	9.134892842e-09	1.265781702e-08	9.82512649e-09	9.202040019e-09	1.514930759e-08	1.803800487e-08	1.459313559e-08	9.487902908e-09	1.813091544e-08	6.802744146e-09	1.773634573e-08	1.197660904e-08	1.221412482e-08	1.078739231e-08
1019.240417	1.664522919e-08	1.353393397e-08	9.555833458e-09	1.409145067e-08	1.042619857e-08	8.517913486e-09	8.851048783e-09	1.500972502e-08	1.269540117e-08	1.350323409e-08	1.798398941e-08	8.533755924e-09	1.347702039e-08	1.409828254e-08	1.508446168e-08
1019.253052	1.358879764e-08	1.413542972e-08	1.124379612e-08	9.024330616e-09	1.14878338e-08	1.170005071e-08	1.110462744e-08	1.052840926e-08	1.145184481e-08	1.162803898e-08	1.241520664e-08	1.201381661e-08	1.359413648e-08	1.234322156e-08	1.330409294e-08
1019.265747	6.576094336e-09	1.46527297e-08	1.309675479e-08	1.115131898e-08	1.160491703e-08	1.052484588e-08	1.187114318e-08	1.140530426e-08	1.13863825e-08	1.013807971e-08	1.788280635e-08	1.187666054e-08	1.089489654e-08	1.44967629e-08	1.14960077e-08
1019.278564	1.04328679e-08	1.01207176e-08	1.443143471e-08	1.489814583e-08	1.342467648e-08	1.503692104e-08	1.261359905e-08	1.718209219e-08	8.442070154e-09	1.527725502e-08	7.524327827e-09	1.051804066e-08	1.577360997e-08	1.41152956e-08	1.174467457e-08
1019.29126	9.618196906e-09	1.546371031e-08	1.078551914e-08	1.210250566e-08	1.211496592e-08	9.746116802e-09	1.185929133e-08	1.803640082e-08	1.446265419e-08	8.53240234e-09	1.283457518e-08	8.917828254e-09	1.327054555e-08	1.159905505e-08	8.855929323e-09
1019.303894	1.445681796e-08	1.17518395e-08	1.292779128e-08	1.223121426e-08	1.173079944e-08	1.018137041e-08	1.111681058e-08	1.270454586e-08	1.670150418e-08	1.551502038e-08	1.086815704e-08	1.742188971e-08	1.525845583e-08	2.139054089e-08	9.439096615e-09
1019.316711	1.264895833e-08	7.51727125e-09	1.657065241e-08	1.397560823e-08	1.188234666e-08	9.284256031e-09	1.220500145e-08	1.306241337e-08	1.188991039e-08	8.627774939e-09	1.044946618e-08	1.191578658e-08	1.727504539e-08	1.081600498e-08	1.312991316e-08
1019.329407	1.045976727e-08	1.145075057e-08	1.030472507e-08	1.360173219e-08	1.52461137e-08	1.501596714e-08	1.018919971e-08	1.963574725e-08	1.299382735e-08	1.45333674e-08	1.278447481e-08	1.43131933e-08	1.289698215e-08	7.791308931e-09	1.334975241e-08
1019.342163	1.356576984e-08	1.223311585e-08	1.465706401e-08	1.194456445e-08	5.837178296e-09	8.298452592e-09	1.330092836e-08	1.206652911e-08	1.563033436e-08	1.464609767e-08	9.219362163e-09	1.159833829e-08	1.970014196e-08	1.219092649e-08	1.881287659e-08
1019.354858	1.354460899e-08	1.087302248e-08	1.42316825e-08	1.225094248e-08	1.136641004e-08	1.364995672e-08	1.539414107e-08	1.716112763e-08	1.45121053e-08	1.256018134e-08	1.485036183e-08	1.116039439e-08	8.926188677e-09	1.111353765e-08	1.005578643e-08
1019.367554	1.7910045e-08	8.958338071e-09	1.045303755e-08	1.57075597e-08	1.209832767e-08	1.405295702e-08	1.964394691e-08	1.168113073e-08	9.680135804e-09	8.188296263e-09	6.594429447e-09	9.057687933e-09	1.262559746e-08	1.704484553e-08	1.460111321e-08
1019.380371	1.486996837e-08	1.336470223e-08	1.13162022e-08	1.212122136e-08	1.404629746e-08	1.276938377e-08	1.760575152e-08	1.529570248e-08	1.064052402e-08	1.56169957e-08	1.247180581e-08	1.053735321e-08	1.188374377e-08	1.214902046e-08	1.069786393e-08
1019.393066	1.927775273e-08	1.033963226e-08	9.297647985e-09	1.313130138e-08	1.090093349e-08	1.496035651e-08	9.118031663e-09	1.43618113e-08	8.489108971e-09	1.433747521e-08	1.221641988e-08	1.568636421e-08	1.092293633e-08	8.529693396e-09	1.081869438e-08
1019.405701	1.051000531e-08	9.373461118e-09	1.124533355e-08	1.680058936e-08	1.405700534e-08	1.524692372e-08	1.121742876e-08	1.130395777e-08	9.88634774e-09	1.219406887e-08	1.475724787e-08	1.040833464e-08	1.838864172e-08	1.481616607e-08	1.048920861e-08
1019.418518	8.587988098e-09	1.486212575e-08	1.18626966e-08	1.346014766e-08	1.495863522e-08	1.109087489e-08	1.013754858e-08	1.219269929e-08	1.22119701e-08	1.174944142e-08	1.08009317e-08	9.125854739e-09	1.149874684e-08	9.312142168e-09	1.715970654e-08
1019.431213	1.283088391e-08	1.752051482e-08	1.058476151e-08	1.409099504e-08	1.505270397e-08	1.430669183e-08	1.539094363e-08	1.233565428e-08	1.334006061e-08	1.597368282e-08	9.987545013e-09	1.066629896e-08	1.028452168e-08	1.255923809e-08	1.858794718e-08
1019.44397	1.338267719e-08	9.053970018e-09	1.372967251e-08	1.44575365e-08	1.228054902e-08	1.112776449e-08	8.010053953e-09	1.650847103e-08	1.31545308e-08	1.303495889e-08	1.069865352e-08	1.485562695e-08	1.021794294e-08	1.164888896e-08	1.583994447e-08
1019.456665	9.708168491e-09	1.338704703e-08	9.665209078e-09	1.084970336e-08	1.414503181e-08	1.493016377e-08	2.154808776e-08	1.246478742e-08	1.356486745e-08	1.124791549e-08	1.661192606e-08	9.597049377e-09	1.093024782e-08	1.612976597e-08	1.118855586e-08
1019.46936	9.899203235e-09	1.293601493e-08	1.166835606e-08	1.212638434e-08	1.421365337e-08	9.259105482e-09	1.504740688e-08	1.353237078e-08	1.068234656e-08	1.504002611e-08	1.396871063e-08	1.007852379e-08	8.75400552e-09	8.508243887e-09	1.180568887e-08
[truncated: 47,422 more rows]
