# Supplementary material for: Sub-volt high-speed silicon MOSCAP microring modulator driven by high-mobility conductive oxide
Source: Nat Commun. 2024 Jan 27;15:826. doi: 10.1038/s41467-024-45130-4 (PMC10821938; doi:10.1038/s41467-024-45130-4)
Supplement: Supplementary file 3 — Source Data [file 41467_2024_45130_MOESM3_ESM.zip › Data source/Fig.S2b_CV.csv]

SetupTitle	MOS_CV_1
ApplicationTest	CV-MIM	Public
TestParameter	Name	Voltage	Cmax	Sweep_Pts	Frequency	Integration
TestParameter	Value	-4	1E-09	21	100000	3
MetaData	TestRecord.EntryPoint	true
MetaData	TestRecord.RecordTime	06/24/2023 12:06:55
MetaData	TestRecord.TestTarget
MetaData	TestRecord.IterationIndex	2
MetaData	TestRecord.Preservation	true
MetaData	TestRecord.Flag
MetaData	TestRecord.Remarks
MetaData	TestRecord.LinkKey	f1bf0da5-cc89-45dd-bd0a-5b66619311d5
AnalysisSetup	Analysis.Setup.Vector.Graph.Enabled	true
AnalysisSetup	Analysis.Setup.Vector.Graph.ActiveYAxis	0
AnalysisSetup	Analysis.Setup.Vector.Graph.LeftYAxis	0
AnalysisSetup	Analysis.Setup.Vector.Graph.RightYAxis	1
AnalysisSetup	Analysis.Setup.Vector.Graph.XAxis.Name	Vsweep
AnalysisSetup	Analysis.Setup.Vector.Graph.XAxis.GroupName
AnalysisSetup	Analysis.Setup.Vector.Graph.XAxis.Unit
AnalysisSetup	Analysis.Setup.Vector.Graph.XAxis.Scale	Linear
AnalysisSetup	Analysis.Setup.Vector.Graph.XAxis.Left	0
AnalysisSetup	Analysis.Setup.Vector.Graph.XAxis.Right	4
AnalysisSetup	Analysis.Setup.Vector.Graph.YAxis.Name	Cdata	Dispersion
AnalysisSetup	Analysis.Setup.Vector.Graph.YAxis.GroupName
AnalysisSetup	Analysis.Setup.Vector.Graph.YAxis.Unit
AnalysisSetup	Analysis.Setup.Vector.Graph.YAxis.Scale	Linear	Linear
AnalysisSetup	Analysis.Setup.Vector.Graph.YAxis.Bottom	0	0
AnalysisSetup	Analysis.Setup.Vector.Graph.YAxis.Top	1E-09	10
AnalysisSetup	Analysis.Setup.Vector.Graph.Operation.Marker.Enabled	false
AnalysisSetup	Analysis.Setup.Vector.Graph.Operation.Marker.Interpolation	false
AnalysisSetup	Analysis.Setup.Vector.Graph.Operation.Marker.Index	0
AnalysisSetup	Analysis.Setup.Vector.Graph.Operation.Marker.Step	0
AnalysisSetup	Analysis.Setup.Vector.Graph.Operation.Cursor.Enabled	false
AnalysisSetup	Analysis.Setup.Vector.Graph.Operation.Cursor.Active	true
AnalysisSetup	Analysis.Setup.Vector.Graph.Operation.Cursor.NormalX	0.5
AnalysisSetup	Analysis.Setup.Vector.Graph.Operation.Cursor.NormalY	0.5
AnalysisSetup	Analysis.Setup.Vector.Graph.Operation.Line1.Enabled	false
AnalysisSetup	Analysis.Setup.Vector.Graph.Operation.Line1.Active	false
AnalysisSetup	Analysis.Setup.Vector.Graph.Operation.Line1.Fix	false
AnalysisSetup	Analysis.Setup.Vector.Graph.Operation.Line1.Type	1
AnalysisSetup	Analysis.Setup.Vector.Graph.Operation.Line1.YAxisIndex	0
AnalysisSetup	Analysis.Setup.Vector.Graph.Operation.Line1.LastIndex	-1
AnalysisSetup	Analysis.Setup.Vector.Graph.Operation.Line1.LastStep	-1
AnalysisSetup	Analysis.Setup.Vector.Graph.Operation.Line1.Cursor1.Enabled	false
AnalysisSetup	Analysis.Setup.Vector.Graph.Operation.Line1.Cursor1.Active	false
AnalysisSetup	Analysis.Setup.Vector.Graph.Operation.Line1.Cursor1.NormalX	0.5
AnalysisSetup	Analysis.Setup.Vector.Graph.Operation.Line1.Cursor1.NormalY	0.5
AnalysisSetup	Analysis.Setup.Vector.Graph.Operation.Line1.Cursor2.Enabled	false
AnalysisSetup	Analysis.Setup.Vector.Graph.Operation.Line1.Cursor2.Active	false
AnalysisSetup	Analysis.Setup.Vector.Graph.Operation.Line1.Cursor2.NormalX	0.5
AnalysisSetup	Analysis.Setup.Vector.Graph.Operation.Line1.Cursor2.NormalY	0.5
AnalysisSetup	Analysis.Setup.Vector.Graph.Operation.Line1.Gradient
AnalysisSetup	Analysis.Setup.Vector.Graph.Operation.Line2.Enabled	false
AnalysisSetup	Analysis.Setup.Vector.Graph.Operation.Line2.Active	false
AnalysisSetup	Analysis.Setup.Vector.Graph.Operation.Line2.Fix	false
AnalysisSetup	Analysis.Setup.Vector.Graph.Operation.Line2.Type	1
AnalysisSetup	Analysis.Setup.Vector.Graph.Operation.Line2.YAxisIndex	0
AnalysisSetup	Analysis.Setup.Vector.Graph.Operation.Line2.LastIndex	-1
AnalysisSetup	Analysis.Setup.Vector.Graph.Operation.Line2.LastStep	-1
AnalysisSetup	Analysis.Setup.Vector.Graph.Operation.Line2.Cursor1.Enabled	false
AnalysisSetup	Analysis.Setup.Vector.Graph.Operation.Line2.Cursor1.Active	false
AnalysisSetup	Analysis.Setup.Vector.Graph.Operation.Line2.Cursor1.NormalX	0.5
AnalysisSetup	Analysis.Setup.Vector.Graph.Operation.Line2.Cursor1.NormalY	0.5
AnalysisSetup	Analysis.Setup.Vector.Graph.Operation.Line2.Cursor2.Enabled	false
AnalysisSetup	Analysis.Setup.Vector.Graph.Operation.Line2.Cursor2.Active	false
AnalysisSetup	Analysis.Setup.Vector.Graph.Operation.Line2.Cursor2.NormalX	0.5
AnalysisSetup	Analysis.Setup.Vector.Graph.Operation.Line2.Cursor2.NormalY	0.5
AnalysisSetup	Analysis.Setup.Vector.Graph.Operation.Line2.Gradient
AnalysisSetup	Analysis.Setup.Vector.Graph.Preference.BackgroundColor	-1
AnalysisSetup	Analysis.Setup.Vector.Graph.Preference.TextColor	-16777216
AnalysisSetup	Analysis.Setup.Vector.Graph.Preference.GridColor	-3618616
AnalysisSetup	Analysis.Setup.Vector.Graph.Preference.LineColor	-65336
AnalysisSetup	Analysis.Setup.Vector.Graph.Preference.Plots.Y1.Visible	true
AnalysisSetup	Analysis.Setup.Vector.Graph.Preference.Plots.Y1.PlotColor	-16777036
AnalysisSetup	Analysis.Setup.Vector.Graph.Preference.Plots.Y1.Thickness	1
AnalysisSetup	Analysis.Setup.Vector.Graph.Preference.Plots.Y2.Visible	true
AnalysisSetup	Analysis.Setup.Vector.Graph.Preference.Plots.Y2.PlotColor	-39936
AnalysisSetup	Analysis.Setup.Vector.Graph.Preference.Plots.Y2.Thickness	1
AnalysisSetup	Analysis.Setup.Vector.Graph.Preference.Plots.Y3.Visible	true
AnalysisSetup	Analysis.Setup.Vector.Graph.Preference.Plots.Y3.PlotColor	-16731136
AnalysisSetup	Analysis.Setup.Vector.Graph.Preference.Plots.Y3.Thickness	1
AnalysisSetup	Analysis.Setup.Vector.Graph.Preference.Plots.Y4.Visible	true
AnalysisSetup	Analysis.Setup.Vector.Graph.Preference.Plots.Y4.PlotColor	-8892376
AnalysisSetup	Analysis.Setup.Vector.Graph.Preference.Plots.Y4.Thickness	1
AnalysisSetup	Analysis.Setup.Vector.Graph.Preference.Plots.Y5.Visible	true
AnalysisSetup	Analysis.Setup.Vector.Graph.Preference.Plots.Y5.PlotColor	-65536
AnalysisSetup	Analysis.Setup.Vector.Graph.Preference.Plots.Y5.Thickness	1
AnalysisSetup	Analysis.Setup.Vector.Graph.Preference.Plots.Y6.Visible	true
AnalysisSetup	Analysis.Setup.Vector.Graph.Preference.Plots.Y6.PlotColor	-14336
AnalysisSetup	Analysis.Setup.Vector.Graph.Preference.Plots.Y6.Thickness	1
AnalysisSetup	Analysis.Setup.Vector.Graph.Preference.Plots.Y7.Visible	true
AnalysisSetup	Analysis.Setup.Vector.Graph.Preference.Plots.Y7.PlotColor	-6946586
AnalysisSetup	Analysis.Setup.Vector.Graph.Preference.Plots.Y7.Thickness	1
AnalysisSetup	Analysis.Setup.Vector.Graph.Preference.Plots.Y8.Visible	true
AnalysisSetup	Analysis.Setup.Vector.Graph.Preference.Plots.Y8.PlotColor	-16733546
AnalysisSetup	Analysis.Setup.Vector.Graph.Preference.Plots.Y8.Thickness	1
AnalysisSetup	Analysis.Setup.Vector.Graph.Preference.Text.AxisTitle.FontName	Tahoma
AnalysisSetup	Analysis.Setup.Vector.Graph.Preference.Text.AxisTitle.RelativeSize	Medium
AnalysisSetup	Analysis.Setup.Vector.Graph.Preference.Text.AxisTitle.Size	7
AnalysisSetup	Analysis.Setup.Vector.Graph.Preference.Text.ScaleText.FontName	Tahoma
AnalysisSetup	Analysis.Setup.Vector.Graph.Preference.Text.ScaleText.RelativeSize	Medium
AnalysisSetup	Analysis.Setup.Vector.Graph.Preference.Text.ScaleText.Size	7
AnalysisSetup	Analysis.Setup.Vector.Graph.Preference.Text.Legend.FontName	Tahoma
AnalysisSetup	Analysis.Setup.Vector.Graph.Preference.Text.Legend.RelativeSize	Medium
AnalysisSetup	Analysis.Setup.Vector.Graph.Preference.Text.Legend.Size	7
AnalysisSetup	Analysis.Setup.Vector.Graph.Preference.Scale.LogTickedDecadeCount	6
AnalysisSetup	Analysis.Setup.Vector.Graph.Preference.LogoVisible	true
AnalysisSetup	Analysis.Setup.Vector.Graph.Preference.GridVisible	true
AnalysisSetup	Analysis.Setup.Vector.Graph.Preference.SetupSummaryVisible	false
AnalysisSetup	Analysis.Setup.Vector.Graph.Notes
AnalysisSetup	Analysis.Setup.Vector.List.Datum.Name	Vsweep	Cdata	Dispersion
AnalysisSetup	Analysis.Setup.Vector.List.Datum.Unit
AnalysisSetup	Analysis.Setup.Preference.GraphVisible	true
AnalysisSetup	Analysis.Setup.Preference.ListVisible	true
AnalysisSetup	Analysis.Setup.Preference.ScalarVisible	true
AnalysisSetup	Analysis.Setup.Title	Display Data Setup
Dimension1	21	21	21
Dimension2	1	1	1
DataName	Vsweep	Cdata	Dispersion
DataValue	4	5.41514E-13	-0.0415362
DataValue	3.8	5.3975E-13	-0.0420829
DataValue	3.6	5.38303E-13	-0.0416908
DataValue	3.4	5.36353E-13	-0.0420203
DataValue	3.2	5.34238E-13	-0.0419152
DataValue	3	5.31543E-13	-0.0431318
DataValue	2.8	5.28581E-13	-0.0433701
DataValue	2.5999999999999996	5.24598E-13	-0.0435028
DataValue	2.4	5.1917E-13	-0.0439197
DataValue	2.2	5.12103E-13	-0.0448076
DataValue	2	5.03352E-13	-0.0451155
DataValue	1.7999999999999998	4.9236E-13	-0.0459074
DataValue	1.5999999999999996	4.78351E-13	-0.0457473
DataValue	1.4	4.63685E-13	-0.0436358
DataValue	1.1999999999999997	4.45782E-13	-0.0405599
DataValue	1	4.25963E-13	-0.0417299
DataValue	0.79999999999999982	4.08597E-13	-0.0470434
DataValue	0.59999999999999964	3.95729E-13	-0.0557255
DataValue	0.39999999999999991	3.88286E-13	-0.0593781
DataValue	0.19999999999999973	3.82085E-13	-0.0584243
DataValue	0	3.75605E-13	-0.0590441
SetupTitle	CV-neg2r
ApplicationTest	CVSweep4284_a	Public
TestParameter	Name	Address	Osc_Level	Frequency	Integ_Time	Vstart	Vstop	Sweep_Pts	Cmax	Delay_Time	Hold_Time	Real_Time_Display
TestParameter	Value	17	0.025	100000	3	4	0	21	1E-09	0	0	1
MetaData	TestRecord.EntryPoint	false
MetaData	TestRecord.RecordTime	06/24/2023 12:06:55
MetaData	TestRecord.TestTarget
MetaData	TestRecord.IterationIndex	2
MetaData	TestRecord.Preservation	true
MetaData	TestRecord.Flag
MetaData	TestRecord.Remarks
MetaData	TestRecord.LinkKey	f1bf0da5-cc89-45dd-bd0a-5b66619311d5
AnalysisSetup	Analysis.Setup.Vector.Graph.Enabled	true
AnalysisSetup	Analysis.Setup.Vector.Graph.ActiveYAxis	0
AnalysisSetup	Analysis.Setup.Vector.Graph.LeftYAxis	0
AnalysisSetup	Analysis.Setup.Vector.Graph.RightYAxis	1
AnalysisSetup	Analysis.Setup.Vector.Graph.XAxis.Name	Vsweep
AnalysisSetup	Analysis.Setup.Vector.Graph.XAxis.GroupName
AnalysisSetup	Analysis.Setup.Vector.Graph.XAxis.Unit
AnalysisSetup	Analysis.Setup.Vector.Graph.XAxis.Scale	Linear
AnalysisSetup	Analysis.Setup.Vector.Graph.XAxis.Left	0
AnalysisSetup	Analysis.Setup.Vector.Graph.XAxis.Right	4
AnalysisSetup	Analysis.Setup.Vector.Graph.YAxis.Name	Cdata	Dispersion
AnalysisSetup	Analysis.Setup.Vector.Graph.YAxis.GroupName
AnalysisSetup	Analysis.Setup.Vector.Graph.YAxis.Unit
AnalysisSetup	Analysis.Setup.Vector.Graph.YAxis.Scale	Linear	Linear
AnalysisSetup	Analysis.Setup.Vector.Graph.YAxis.Bottom	0	0
AnalysisSetup	Analysis.Setup.Vector.Graph.YAxis.Top	1E-09	10
AnalysisSetup	Analysis.Setup.Vector.Graph.Operation.Marker.Enabled	false
AnalysisSetup	Analysis.Setup.Vector.Graph.Operation.Marker.Interpolation	false
AnalysisSetup	Analysis.Setup.Vector.Graph.Operation.Marker.Index	0
AnalysisSetup	Analysis.Setup.Vector.Graph.Operation.Marker.Step	0
AnalysisSetup	Analysis.Setup.Vector.Graph.Operation.Cursor.Enabled	false
AnalysisSetup	Analysis.Setup.Vector.Graph.Operation.Cursor.Active	true
AnalysisSetup	Analysis.Setup.Vector.Graph.Operation.Cursor.NormalX	0.5
AnalysisSetup	Analysis.Setup.Vector.Graph.Operation.Cursor.NormalY	0.5
AnalysisSetup	Analysis.Setup.Vector.Graph.Operation.Line1.Enabled	false
AnalysisSetup	Analysis.Setup.Vector.Graph.Operation.Line1.Active	false
AnalysisSetup	Analysis.Setup.Vector.Graph.Operation.Line1.Fix	false
AnalysisSetup	Analysis.Setup.Vector.Graph.Operation.Line1.Type	1
AnalysisSetup	Analysis.Setup.Vector.Graph.Operation.Line1.YAxisIndex	0
AnalysisSetup	Analysis.Setup.Vector.Graph.Operation.Line1.LastIndex	-1
AnalysisSetup	Analysis.Setup.Vector.Graph.Operation.Line1.LastStep	-1
AnalysisSetup	Analysis.Setup.Vector.Graph.Operation.Line1.Cursor1.Enabled	false
AnalysisSetup	Analysis.Setup.Vector.Graph.Operation.Line1.Cursor1.Active	false
AnalysisSetup	Analysis.Setup.Vector.Graph.Operation.Line1.Cursor1.NormalX	0.5
AnalysisSetup	Analysis.Setup.Vector.Graph.Operation.Line1.Cursor1.NormalY	0.5
AnalysisSetup	Analysis.Setup.Vector.Graph.Operation.Line1.Cursor2.Enabled	false
AnalysisSetup	Analysis.Setup.Vector.Graph.Operation.Line1.Cursor2.Active	false
AnalysisSetup	Analysis.Setup.Vector.Graph.Operation.Line1.Cursor2.NormalX	0.5
AnalysisSetup	Analysis.Setup.Vector.Graph.Operation.Line1.Cursor2.NormalY	0.5
AnalysisSetup	Analysis.Setup.Vector.Graph.Operation.Line1.Gradient
AnalysisSetup	Analysis.Setup.Vector.Graph.Operation.Line2.Enabled	false
AnalysisSetup	Analysis.Setup.Vector.Graph.Operation.Line2.Active	false
AnalysisSetup	Analysis.Setup.Vector.Graph.Operation.Line2.Fix	false
AnalysisSetup	Analysis.Setup.Vector.Graph.Operation.Line2.Type	1
AnalysisSetup	Analysis.Setup.Vector.Graph.Operation.Line2.YAxisIndex	0
AnalysisSetup	Analysis.Setup.Vector.Graph.Operation.Line2.LastIndex	-1
AnalysisSetup	Analysis.Setup.Vector.Graph.Operation.Line2.LastStep	-1
AnalysisSetup	Analysis.Setup.Vector.Graph.Operation.Line2.Cursor1.Enabled	false
AnalysisSetup	Analysis.Setup.Vector.Graph.Operation.Line2.Cursor1.Active	false
AnalysisSetup	Analysis.Setup.Vector.Graph.Operation.Line2.Cursor1.NormalX	0.5
AnalysisSetup	Analysis.Setup.Vector.Graph.Operation.Line2.Cursor1.NormalY	0.5
AnalysisSetup	Analysis.Setup.Vector.Graph.Operation.Line2.Cursor2.Enabled	false
AnalysisSetup	Analysis.Setup.Vector.Graph.Operation.Line2.Cursor2.Active	false
AnalysisSetup	Analysis.Setup.Vector.Graph.Operation.Line2.Cursor2.NormalX	0.5
AnalysisSetup	Analysis.Setup.Vector.Graph.Operation.Line2.Cursor2.NormalY	0.5
AnalysisSetup	Analysis.Setup.Vector.Graph.Operation.Line2.Gradient
AnalysisSetup	Analysis.Setup.Vector.Graph.Preference.BackgroundColor	-1
AnalysisSetup	Analysis.Setup.Vector.Graph.Preference.TextColor	-16777216
AnalysisSetup	Analysis.Setup.Vector.Graph.Preference.GridColor	-3618616
AnalysisSetup	Analysis.Setup.Vector.Graph.Preference.LineColor	-65336
AnalysisSetup	Analysis.Setup.Vector.Graph.Preference.Plots.Y1.Visible	true
AnalysisSetup	Analysis.Setup.Vector.Graph.Preference.Plots.Y1.PlotColor	-16777036
AnalysisSetup	Analysis.Setup.Vector.Graph.Preference.Plots.Y1.Thickness	1
AnalysisSetup	Analysis.Setup.Vector.Graph.Preference.Plots.Y2.Visible	true
AnalysisSetup	Analysis.Setup.Vector.Graph.Preference.Plots.Y2.PlotColor	-39936
AnalysisSetup	Analysis.Setup.Vector.Graph.Preference.Plots.Y2.Thickness	1
AnalysisSetup	Analysis.Setup.Vector.Graph.Preference.Plots.Y3.Visible	true
AnalysisSetup	Analysis.Setup.Vector.Graph.Preference.Plots.Y3.PlotColor	-16731136
AnalysisSetup	Analysis.Setup.Vector.Graph.Preference.Plots.Y3.Thickness	1
AnalysisSetup	Analysis.Setup.Vector.Graph.Preference.Plots.Y4.Visible	true
AnalysisSetup	Analysis.Setup.Vector.Graph.Preference.Plots.Y4.PlotColor	-8892376
AnalysisSetup	Analysis.Setup.Vector.Graph.Preference.Plots.Y4.Thickness	1
AnalysisSetup	Analysis.Setup.Vector.Graph.Preference.Plots.Y5.Visible	true
AnalysisSetup	Analysis.Setup.Vector.Graph.Preference.Plots.Y5.PlotColor	-65536
AnalysisSetup	Analysis.Setup.Vector.Graph.Preference.Plots.Y5.Thickness	1
AnalysisSetup	Analysis.Setup.Vector.Graph.Preference.Plots.Y6.Visible	true
AnalysisSetup	Analysis.Setup.Vector.Graph.Preference.Plots.Y6.PlotColor	-14336
AnalysisSetup	Analysis.Setup.Vector.Graph.Preference.Plots.Y6.Thickness	1
AnalysisSetup	Analysis.Setup.Vector.Graph.Preference.Plots.Y7.Visible	true
AnalysisSetup	Analysis.Setup.Vector.Graph.Preference.Plots.Y7.PlotColor	-6946586
AnalysisSetup	Analysis.Setup.Vector.Graph.Preference.Plots.Y7.Thickness	1
AnalysisSetup	Analysis.Setup.Vector.Graph.Preference.Plots.Y8.Visible	true
AnalysisSetup	Analysis.Setup.Vector.Graph.Preference.Plots.Y8.PlotColor	-16733546
AnalysisSetup	Analysis.Setup.Vector.Graph.Preference.Plots.Y8.Thickness	1
AnalysisSetup	Analysis.Setup.Vector.Graph.Preference.Text.AxisTitle.FontName	Tahoma
AnalysisSetup	Analysis.Setup.Vector.Graph.Preference.Text.AxisTitle.RelativeSize	Medium
AnalysisSetup	Analysis.Setup.Vector.Graph.Preference.Text.AxisTitle.Size	7
AnalysisSetup	Analysis.Setup.Vector.Graph.Preference.Text.ScaleText.FontName	Tahoma
AnalysisSetup	Analysis.Setup.Vector.Graph.Preference.Text.ScaleText.RelativeSize	Medium
AnalysisSetup	Analysis.Setup.Vector.Graph.Preference.Text.ScaleText.Size	7
AnalysisSetup	Analysis.Setup.Vector.Graph.Preference.Text.Legend.FontName	Tahoma
AnalysisSetup	Analysis.Setup.Vector.Graph.Preference.Text.Legend.RelativeSize	Medium
AnalysisSetup	Analysis.Setup.Vector.Graph.Preference.Text.Legend.Size	7
AnalysisSetup	Analysis.Setup.Vector.Graph.Preference.Scale.LogTickedDecadeCount	6
AnalysisSetup	Analysis.Setup.Vector.Graph.Preference.LogoVisible	true
AnalysisSetup	Analysis.Setup.Vector.Graph.Preference.GridVisible	true
AnalysisSetup	Analysis.Setup.Vector.Graph.Preference.SetupSummaryVisible	false
AnalysisSetup	Analysis.Setup.Vector.Graph.Notes
AnalysisSetup	Analysis.Setup.Vector.List.Datum.Name	Vsweep	Cdata	Dispersion
AnalysisSetup	Analysis.Setup.Vector.List.Datum.Unit
AnalysisSetup	Analysis.Setup.Preference.GraphVisible	true
AnalysisSetup	Analysis.Setup.Preference.ListVisible	true
AnalysisSetup	Analysis.Setup.Preference.ScalarVisible	true
AnalysisSetup	Analysis.Setup.Title	Display Data Setup
Dimension1	21	21	21
Dimension2	1	1	1
DataName	Vsweep	Cdata	Dispersion
DataValue	4	5.41514E-13	-0.0415362
DataValue	3.8	5.3975E-13	-0.0420829
DataValue	3.6	5.38303E-13	-0.0416908
DataValue	3.4	5.36353E-13	-0.0420203
DataValue	3.2	5.34238E-13	-0.0419152
DataValue	3	5.31543E-13	-0.0431318
DataValue	2.8	5.28581E-13	-0.0433701
DataValue	2.5999999999999996	5.24598E-13	-0.0435028
DataValue	2.4	5.1917E-13	-0.0439197
DataValue	2.2	5.12103E-13	-0.0448076
DataValue	2	5.03352E-13	-0.0451155
DataValue	1.7999999999999998	4.9236E-13	-0.0459074
DataValue	1.5999999999999996	4.78351E-13	-0.0457473
DataValue	1.4	4.63685E-13	-0.0436358
DataValue	1.1999999999999997	4.45782E-13	-0.0405599
DataValue	1	4.25963E-13	-0.0417299
DataValue	0.79999999999999982	4.08597E-13	-0.0470434
DataValue	0.59999999999999964	3.95729E-13	-0.0557255
DataValue	0.39999999999999991	3.88286E-13	-0.0593781
DataValue	0.19999999999999973	3.82085E-13	-0.0584243
DataValue	0	3.75605E-13	-0.0590441
SetupTitle	CV-neg2
ApplicationTest	CVSweep4284_a	Public
TestParameter	Name	Address	Osc_Level	Frequency	Integ_Time	Vstart	Vstop	Sweep_Pts	Cmax	Delay_Time	Hold_Time	Real_Time_Display
TestParameter	Value	17	0.025	100000	3	0	4	21	1E-09	0	0	1
MetaData	TestRecord.EntryPoint	false
MetaData	TestRecord.RecordTime	06/24/2023 12:06:24
MetaData	TestRecord.TestTarget
MetaData	TestRecord.IterationIndex	2
MetaData	TestRecord.Preservation	true
MetaData	TestRecord.Flag
MetaData	TestRecord.Remarks
MetaData	TestRecord.LinkKey	f1bf0da5-cc89-45dd-bd0a-5b66619311d5
AnalysisSetup	Analysis.Setup.Vector.Graph.Enabled	true
AnalysisSetup	Analysis.Setup.Vector.Graph.ActiveYAxis	0
AnalysisSetup	Analysis.Setup.Vector.Graph.LeftYAxis	0
AnalysisSetup	Analysis.Setup.Vector.Graph.RightYAxis	1
AnalysisSetup	Analysis.Setup.Vector.Graph.XAxis.Name	Vsweep
AnalysisSetup	Analysis.Setup.Vector.Graph.XAxis.GroupName
AnalysisSetup	Analysis.Setup.Vector.Graph.XAxis.Unit
AnalysisSetup	Analysis.Setup.Vector.Graph.XAxis.Scale	Linear
AnalysisSetup	Analysis.Setup.Vector.Graph.XAxis.Left	0
AnalysisSetup	Analysis.Setup.Vector.Graph.XAxis.Right	4
AnalysisSetup	Analysis.Setup.Vector.Graph.YAxis.Name	Cdata	Dispersion
AnalysisSetup	Analysis.Setup.Vector.Graph.YAxis.GroupName
AnalysisSetup	Analysis.Setup.Vector.Graph.YAxis.Unit
AnalysisSetup	Analysis.Setup.Vector.Graph.YAxis.Scale	Linear	Linear
AnalysisSetup	Analysis.Setup.Vector.Graph.YAxis.Bottom	4E-13	-0.059
AnalysisSetup	Analysis.Setup.Vector.Graph.YAxis.Top	5.5E-13	-0.04
AnalysisSetup	Analysis.Setup.Vector.Graph.Operation.Marker.Enabled	false
AnalysisSetup	Analysis.Setup.Vector.Graph.Operation.Marker.Interpolation	false
AnalysisSetup	Analysis.Setup.Vector.Graph.Operation.Marker.Index	0
AnalysisSetup	Analysis.Setup.Vector.Graph.Operation.Marker.Step	0
AnalysisSetup	Analysis.Setup.Vector.Graph.Operation.Cursor.Enabled	false
AnalysisSetup	Analysis.Setup.Vector.Graph.Operation.Cursor.Active	true
AnalysisSetup	Analysis.Setup.Vector.Graph.Operation.Cursor.NormalX	0.5
AnalysisSetup	Analysis.Setup.Vector.Graph.Operation.Cursor.NormalY	3330.6666666666674
AnalysisSetup	Analysis.Setup.Vector.Graph.Operation.Line1.Enabled	false
AnalysisSetup	Analysis.Setup.Vector.Graph.Operation.Line1.Active	false
AnalysisSetup	Analysis.Setup.Vector.Graph.Operation.Line1.Fix	false
AnalysisSetup	Analysis.Setup.Vector.Graph.Operation.Line1.Type	1
AnalysisSetup	Analysis.Setup.Vector.Graph.Operation.Line1.YAxisIndex	0
AnalysisSetup	Analysis.Setup.Vector.Graph.Operation.Line1.LastIndex	-1
AnalysisSetup	Analysis.Setup.Vector.Graph.Operation.Line1.LastStep	-1
AnalysisSetup	Analysis.Setup.Vector.Graph.Operation.Line1.Cursor1.Enabled	false
AnalysisSetup	Analysis.Setup.Vector.Graph.Operation.Line1.Cursor1.Active	false
AnalysisSetup	Analysis.Setup.Vector.Graph.Operation.Line1.Cursor1.NormalX	0.5
AnalysisSetup	Analysis.Setup.Vector.Graph.Operation.Line1.Cursor1.NormalY	3330.6666666666674
AnalysisSetup	Analysis.Setup.Vector.Graph.Operation.Line1.Cursor2.Enabled	false
AnalysisSetup	Analysis.Setup.Vector.Graph.Operation.Line1.Cursor2.Active	false
AnalysisSetup	Analysis.Setup.Vector.Graph.Operation.Line1.Cursor2.NormalX	0.5
AnalysisSetup	Analysis.Setup.Vector.Graph.Operation.Line1.Cursor2.NormalY	3330.6666666666674
AnalysisSetup	Analysis.Setup.Vector.Graph.Operation.Line1.Gradient
AnalysisSetup	Analysis.Setup.Vector.Graph.Operation.Line2.Enabled	false
AnalysisSetup	Analysis.Setup.Vector.Graph.Operation.Line2.Active	false
AnalysisSetup	Analysis.Setup.Vector.Graph.Operation.Line2.Fix	false
AnalysisSetup	Analysis.Setup.Vector.Graph.Operation.Line2.Type	1
AnalysisSetup	Analysis.Setup.Vector.Graph.Operation.Line2.YAxisIndex	0
AnalysisSetup	Analysis.Setup.Vector.Graph.Operation.Line2.LastIndex	-1
AnalysisSetup	Analysis.Setup.Vector.Graph.Operation.Line2.LastStep	-1
AnalysisSetup	Analysis.Setup.Vector.Graph.Operation.Line2.Cursor1.Enabled	false
AnalysisSetup	Analysis.Setup.Vector.Graph.Operation.Line2.Cursor1.Active	false
AnalysisSetup	Analysis.Setup.Vector.Graph.Operation.Line2.Cursor1.NormalX	0.5
AnalysisSetup	Analysis.Setup.Vector.Graph.Operation.Line2.Cursor1.NormalY	3330.6666666666674
AnalysisSetup	Analysis.Setup.Vector.Graph.Operation.Line2.Cursor2.Enabled	false
AnalysisSetup	Analysis.Setup.Vector.Graph.Operation.Line2.Cursor2.Active	false
AnalysisSetup	Analysis.Setup.Vector.Graph.Operation.Line2.Cursor2.NormalX	0.5
AnalysisSetup	Analysis.Setup.Vector.Graph.Operation.Line2.Cursor2.NormalY	3330.6666666666674
AnalysisSetup	Analysis.Setup.Vector.Graph.Operation.Line2.Gradient
AnalysisSetup	Analysis.Setup.Vector.Graph.Preference.BackgroundColor	-1
AnalysisSetup	Analysis.Setup.Vector.Graph.Preference.TextColor	-16777216
AnalysisSetup	Analysis.Setup.Vector.Graph.Preference.GridColor	-3618616
AnalysisSetup	Analysis.Setup.Vector.Graph.Preference.LineColor	-65336
AnalysisSetup	Analysis.Setup.Vector.Graph.Preference.Plots.Y1.Visible	true
AnalysisSetup	Analysis.Setup.Vector.Graph.Preference.Plots.Y1.PlotColor	-16777036
AnalysisSetup	Analysis.Setup.Vector.Graph.Preference.Plots.Y1.Thickness	1
AnalysisSetup	Analysis.Setup.Vector.Graph.Preference.Plots.Y2.Visible	true
AnalysisSetup	Analysis.Setup.Vector.Graph.Preference.Plots.Y2.PlotColor	-39936
AnalysisSetup	Analysis.Setup.Vector.Graph.Preference.Plots.Y2.Thickness	1
AnalysisSetup	Analysis.Setup.Vector.Graph.Preference.Plots.Y3.Visible	true
AnalysisSetup	Analysis.Setup.Vector.Graph.Preference.Plots.Y3.PlotColor	-16731136
AnalysisSetup	Analysis.Setup.Vector.Graph.Preference.Plots.Y3.Thickness	1
AnalysisSetup	Analysis.Setup.Vector.Graph.Preference.Plots.Y4.Visible	true
AnalysisSetup	Analysis.Setup.Vector.Graph.Preference.Plots.Y4.PlotColor	-8892376
AnalysisSetup	Analysis.Setup.Vector.Graph.Preference.Plots.Y4.Thickness	1
AnalysisSetup	Analysis.Setup.Vector.Graph.Preference.Plots.Y5.Visible	true
AnalysisSetup	Analysis.Setup.Vector.Graph.Preference.Plots.Y5.PlotColor	-65536
AnalysisSetup	Analysis.Setup.Vector.Graph.Preference.Plots.Y5.Thickness	1
AnalysisSetup	Analysis.Setup.Vector.Graph.Preference.Plots.Y6.Visible	true
AnalysisSetup	Analysis.Setup.Vector.Graph.Preference.Plots.Y6.PlotColor	-14336
AnalysisSetup	Analysis.Setup.Vector.Graph.Preference.Plots.Y6.Thickness	1
AnalysisSetup	Analysis.Setup.Vector.Graph.Preference.Plots.Y7.Visible	true
AnalysisSetup	Analysis.Setup.Vector.Graph.Preference.Plots.Y7.PlotColor	-6946586
AnalysisSetup	Analysis.Setup.Vector.Graph.Preference.Plots.Y7.Thickness	1
AnalysisSetup	Analysis.Setup.Vector.Graph.Preference.Plots.Y8.Visible	true
AnalysisSetup	Analysis.Setup.Vector.Graph.Preference.Plots.Y8.PlotColor	-16733546
AnalysisSetup	Analysis.Setup.Vector.Graph.Preference.Plots.Y8.Thickness	1
AnalysisSetup	Analysis.Setup.Vector.Graph.Preference.Text.AxisTitle.FontName	Tahoma
AnalysisSetup	Analysis.Setup.Vector.Graph.Preference.Text.AxisTitle.RelativeSize	Medium
AnalysisSetup	Analysis.Setup.Vector.Graph.Preference.Text.AxisTitle.Size	7
AnalysisSetup	Analysis.Setup.Vector.Graph.Preference.Text.ScaleText.FontName	Tahoma
AnalysisSetup	Analysis.Setup.Vector.Graph.Preference.Text.ScaleText.RelativeSize	Medium
AnalysisSetup	Analysis.Setup.Vector.Graph.Preference.Text.ScaleText.Size	7
AnalysisSetup	Analysis.Setup.Vector.Graph.Preference.Text.Legend.FontName	Tahoma
AnalysisSetup	Analysis.Setup.Vector.Graph.Preference.Text.Legend.RelativeSize	Medium
AnalysisSetup	Analysis.Setup.Vector.Graph.Preference.Text.Legend.Size	7
AnalysisSetup	Analysis.Setup.Vector.Graph.Preference.Scale.LogTickedDecadeCount	6
AnalysisSetup	Analysis.Setup.Vector.Graph.Preference.LogoVisible	true
AnalysisSetup	Analysis.Setup.Vector.Graph.Preference.GridVisible	true
AnalysisSetup	Analysis.Setup.Vector.Graph.Preference.SetupSummaryVisible	false
AnalysisSetup	Analysis.Setup.Vector.Graph.Notes
AnalysisSetup	Analysis.Setup.Vector.List.Datum.Name	Vsweep	Cdata	Dispersion
AnalysisSetup	Analysis.Setup.Vector.List.Datum.Unit
AnalysisSetup	Analysis.Setup.Preference.GraphVisible	true
AnalysisSetup	Analysis.Setup.Preference.ListVisible	true
AnalysisSetup	Analysis.Setup.Preference.ScalarVisible	true
AnalysisSetup	Analysis.Setup.Title	Display Data Setup
Dimension1	21	21	21
Dimension2	1	1	1
DataName	Vsweep	Cdata	Dispersion
DataValue	0	4.00572E-13	-0.058098
DataValue	0.2	4.09239E-13	-0.0580024
DataValue	0.4	4.18925E-13	-0.0544015
DataValue	0.60000000000000009	4.29949E-13	-0.0482838
DataValue	0.8	4.43489E-13	-0.0421942
DataValue	1	4.57003E-13	-0.0406812
DataValue	1.2000000000000002	4.70184E-13	-0.0418803
DataValue	1.4000000000000001	4.82166E-13	-0.0442571
DataValue	1.6	4.93185E-13	-0.0451976
DataValue	1.8	5.02881E-13	-0.0455588
DataValue	2	5.10972E-13	-0.0441873
DataValue	2.2	5.17902E-13	-0.0446449
DataValue	2.4000000000000004	5.22876E-13	-0.0437695
DataValue	2.6	5.26996E-13	-0.0429298
DataValue	2.8000000000000003	5.30735E-13	-0.0425692
DataValue	3	5.32943E-13	-0.0431407
DataValue	3.2	5.3551E-13	-0.0420533
DataValue	3.4000000000000004	5.36993E-13	-0.04262
DataValue	3.6	5.38598E-13	-0.0420601
DataValue	3.8000000000000003	5.39948E-13	-0.0421935
DataValue	4	5.41005E-13	-0.0418654
SetupTitle	CV-pos2r
ApplicationTest	CVSweep4284_a	Public
TestParameter	Name	Address	Osc_Level	Frequency	Integ_Time	Vstart	Vstop	Sweep_Pts	Cmax	Delay_Time	Hold_Time	Real_Time_Display
TestParameter	Value	17	0.025	100000	3	-4	0	21	1E-09	0	0	1
MetaData	TestRecord.EntryPoint	false
MetaData	TestRecord.RecordTime	06/24/2023 12:05:52
MetaData	TestRecord.TestTarget
MetaData	TestRecord.IterationIndex	2
MetaData	TestRecord.Preservation	true
MetaData	TestRecord.Flag
MetaData	TestRecord.Remarks
MetaData	TestRecord.LinkKey	f1bf0da5-cc89-45dd-bd0a-5b66619311d5
AnalysisSetup	Analysis.Setup.Vector.Graph.Enabled	true
AnalysisSetup	Analysis.Setup.Vector.Graph.ActiveYAxis	0
AnalysisSetup	Analysis.Setup.Vector.Graph.LeftYAxis	0
AnalysisSetup	Analysis.Setup.Vector.Graph.RightYAxis	1
AnalysisSetup	Analysis.Setup.Vector.Graph.XAxis.Name	Vsweep
AnalysisSetup	Analysis.Setup.Vector.Graph.XAxis.GroupName
AnalysisSetup	Analysis.Setup.Vector.Graph.XAxis.Unit
AnalysisSetup	Analysis.Setup.Vector.Graph.XAxis.Scale	Linear
AnalysisSetup	Analysis.Setup.Vector.Graph.XAxis.Left	-4
AnalysisSetup	Analysis.Setup.Vector.Graph.XAxis.Right	0
AnalysisSetup	Analysis.Setup.Vector.Graph.YAxis.Name	Cdata	Dispersion
AnalysisSetup	Analysis.Setup.Vector.Graph.YAxis.GroupName
AnalysisSetup	Analysis.Setup.Vector.Graph.YAxis.Unit
AnalysisSetup	Analysis.Setup.Vector.Graph.YAxis.Scale	Linear	Linear
AnalysisSetup	Analysis.Setup.Vector.Graph.YAxis.Bottom	0	0
AnalysisSetup	Analysis.Setup.Vector.Graph.YAxis.Top	1E-09	10
AnalysisSetup	Analysis.Setup.Vector.Graph.Operation.Marker.Enabled	false
AnalysisSetup	Analysis.Setup.Vector.Graph.Operation.Marker.Interpolation	false
AnalysisSetup	Analysis.Setup.Vector.Graph.Operation.Marker.Index	0
AnalysisSetup	Analysis.Setup.Vector.Graph.Operation.Marker.Step	0
AnalysisSetup	Analysis.Setup.Vector.Graph.Operation.Cursor.Enabled	false
AnalysisSetup	Analysis.Setup.Vector.Graph.Operation.Cursor.Active	true
AnalysisSetup	Analysis.Setup.Vector.Graph.Operation.Cursor.NormalX	0.5
AnalysisSetup	Analysis.Setup.Vector.Graph.Operation.Cursor.NormalY	0.5
AnalysisSetup	Analysis.Setup.Vector.Graph.Operation.Line1.Enabled	false
AnalysisSetup	Analysis.Setup.Vector.Graph.Operation.Line1.Active	false
AnalysisSetup	Analysis.Setup.Vector.Graph.Operation.Line1.Fix	false
AnalysisSetup	Analysis.Setup.Vector.Graph.Operation.Line1.Type	1
AnalysisSetup	Analysis.Setup.Vector.Graph.Operation.Line1.YAxisIndex	0
AnalysisSetup	Analysis.Setup.Vector.Graph.Operation.Line1.LastIndex	-1
AnalysisSetup	Analysis.Setup.Vector.Graph.Operation.Line1.LastStep	-1
AnalysisSetup	Analysis.Setup.Vector.Graph.Operation.Line1.Cursor1.Enabled	false
AnalysisSetup	Analysis.Setup.Vector.Graph.Operation.Line1.Cursor1.Active	false
AnalysisSetup	Analysis.Setup.Vector.Graph.Operation.Line1.Cursor1.NormalX	0.5
AnalysisSetup	Analysis.Setup.Vector.Graph.Operation.Line1.Cursor1.NormalY	0.5
AnalysisSetup	Analysis.Setup.Vector.Graph.Operation.Line1.Cursor2.Enabled	false
AnalysisSetup	Analysis.Setup.Vector.Graph.Operation.Line1.Cursor2.Active	false
AnalysisSetup	Analysis.Setup.Vector.Graph.Operation.Line1.Cursor2.NormalX	0.5
AnalysisSetup	Analysis.Setup.Vector.Graph.Operation.Line1.Cursor2.NormalY	0.5
AnalysisSetup	Analysis.Setup.Vector.Graph.Operation.Line1.Gradient
AnalysisSetup	Analysis.Setup.Vector.Graph.Operation.Line2.Enabled	false
AnalysisSetup	Analysis.Setup.Vector.Graph.Operation.Line2.Active	false
AnalysisSetup	Analysis.Setup.Vector.Graph.Operation.Line2.Fix	false
AnalysisSetup	Analysis.Setup.Vector.Graph.Operation.Line2.Type	1
AnalysisSetup	Analysis.Setup.Vector.Graph.Operation.Line2.YAxisIndex	0
AnalysisSetup	Analysis.Setup.Vector.Graph.Operation.Line2.LastIndex	-1
AnalysisSetup	Analysis.Setup.Vector.Graph.Operation.Line2.LastStep	-1
AnalysisSetup	Analysis.Setup.Vector.Graph.Operation.Line2.Cursor1.Enabled	false
AnalysisSetup	Analysis.Setup.Vector.Graph.Operation.Line2.Cursor1.Active	false
AnalysisSetup	Analysis.Setup.Vector.Graph.Operation.Line2.Cursor1.NormalX	0.5
AnalysisSetup	Analysis.Setup.Vector.Graph.Operation.Line2.Cursor1.NormalY	0.5
AnalysisSetup	Analysis.Setup.Vector.Graph.Operation.Line2.Cursor2.Enabled	false
AnalysisSetup	Analysis.Setup.Vector.Graph.Operation.Line2.Cursor2.Active	false
AnalysisSetup	Analysis.Setup.Vector.Graph.Operation.Line2.Cursor2.NormalX	0.5
AnalysisSetup	Analysis.Setup.Vector.Graph.Operation.Line2.Cursor2.NormalY	0.5
AnalysisSetup	Analysis.Setup.Vector.Graph.Operation.Line2.Gradient
AnalysisSetup	Analysis.Setup.Vector.Graph.Preference.BackgroundColor	-1
AnalysisSetup	Analysis.Setup.Vector.Graph.Preference.TextColor	-16777216
AnalysisSetup	Analysis.Setup.Vector.Graph.Preference.GridColor	-3618616
AnalysisSetup	Analysis.Setup.Vector.Graph.Preference.LineColor	-65336
AnalysisSetup	Analysis.Setup.Vector.Graph.Preference.Plots.Y1.Visible	true
AnalysisSetup	Analysis.Setup.Vector.Graph.Preference.Plots.Y1.PlotColor	-16777036
AnalysisSetup	Analysis.Setup.Vector.Graph.Preference.Plots.Y1.Thickness	1
AnalysisSetup	Analysis.Setup.Vector.Graph.Preference.Plots.Y2.Visible	true
AnalysisSetup	Analysis.Setup.Vector.Graph.Preference.Plots.Y2.PlotColor	-39936
AnalysisSetup	Analysis.Setup.Vector.Graph.Preference.Plots.Y2.Thickness	1
AnalysisSetup	Analysis.Setup.Vector.Graph.Preference.Plots.Y3.Visible	true
AnalysisSetup	Analysis.Setup.Vector.Graph.Preference.Plots.Y3.PlotColor	-16731136
AnalysisSetup	Analysis.Setup.Vector.Graph.Preference.Plots.Y3.Thickness	1
AnalysisSetup	Analysis.Setup.Vector.Graph.Preference.Plots.Y4.Visible	true
AnalysisSetup	Analysis.Setup.Vector.Graph.Preference.Plots.Y4.PlotColor	-8892376
AnalysisSetup	Analysis.Setup.Vector.Graph.Preference.Plots.Y4.Thickness	1
AnalysisSetup	Analysis.Setup.Vector.Graph.Preference.Plots.Y5.Visible	true
AnalysisSetup	Analysis.Setup.Vector.Graph.Preference.Plots.Y5.PlotColor	-65536
AnalysisSetup	Analysis.Setup.Vector.Graph.Preference.Plots.Y5.Thickness	1
AnalysisSetup	Analysis.Setup.Vector.Graph.Preference.Plots.Y6.Visible	true
AnalysisSetup	Analysis.Setup.Vector.Graph.Preference.Plots.Y6.PlotColor	-14336
AnalysisSetup	Analysis.Setup.Vector.Graph.Preference.Plots.Y6.Thickness	1
AnalysisSetup	Analysis.Setup.Vector.Graph.Preference.Plots.Y7.Visible	true
AnalysisSetup	Analysis.Setup.Vector.Graph.Preference.Plots.Y7.PlotColor	-6946586
AnalysisSetup	Analysis.Setup.Vector.Graph.Preference.Plots.Y7.Thickness	1
AnalysisSetup	Analysis.Setup.Vector.Graph.Preference.Plots.Y8.Visible	true
AnalysisSetup	Analysis.Setup.Vector.Graph.Preference.Plots.Y8.PlotColor	-16733546
AnalysisSetup	Analysis.Setup.Vector.Graph.Preference.Plots.Y8.Thickness	1
AnalysisSetup	Analysis.Setup.Vector.Graph.Preference.Text.AxisTitle.FontName	Tahoma
AnalysisSetup	Analysis.Setup.Vector.Graph.Preference.Text.AxisTitle.RelativeSize	Medium
AnalysisSetup	Analysis.Setup.Vector.Graph.Preference.Text.AxisTitle.Size	7
AnalysisSetup	Analysis.Setup.Vector.Graph.Preference.Text.ScaleText.FontName	Tahoma
AnalysisSetup	Analysis.Setup.Vector.Graph.Preference.Text.ScaleText.RelativeSize	Medium
AnalysisSetup	Analysis.Setup.Vector.Graph.Preference.Text.ScaleText.Size	7
AnalysisSetup	Analysis.Setup.Vector.Graph.Preference.Text.Legend.FontName	Tahoma
AnalysisSetup	Analysis.Setup.Vector.Graph.Preference.Text.Legend.RelativeSize	Medium
AnalysisSetup	Analysis.Setup.Vector.Graph.Preference.Text.Legend.Size	7
AnalysisSetup	Analysis.Setup.Vector.Graph.Preference.Scale.LogTickedDecadeCount	6
AnalysisSetup	Analysis.Setup.Vector.Graph.Preference.LogoVisible	true
AnalysisSetup	Analysis.Setup.Vector.Graph.Preference.GridVisible	true
AnalysisSetup	Analysis.Setup.Vector.Graph.Preference.SetupSummaryVisible	false
AnalysisSetup	Analysis.Setup.Vector.Graph.Notes
AnalysisSetup	Analysis.Setup.Vector.List.Datum.Name	Vsweep	Cdata	Dispersion
AnalysisSetup	Analysis.Setup.Vector.List.Datum.Unit
AnalysisSetup	Analysis.Setup.Preference.GraphVisible	true
AnalysisSetup	Analysis.Setup.Preference.ListVisible	true
AnalysisSetup	Analysis.Setup.Preference.ScalarVisible	true
AnalysisSetup	Analysis.Setup.Title	Display Data Setup
Dimension1	21	21	21
Dimension2	1	1	1
DataName	Vsweep	Cdata	Dispersion
DataValue	-4	3.58303E-13	-0.0599058
DataValue	-3.8	3.60631E-13	-0.0623872
DataValue	-3.6	3.60876E-13	-0.0626183
DataValue	-3.4	3.6064E-13	-0.0633058
DataValue	-3.2	3.60844E-13	-0.0621791
DataValue	-3	3.5975E-13	-0.0623052
DataValue	-2.8	3.59388E-13	-0.0625182
DataValue	-2.5999999999999996	3.587E-13	-0.0620091
DataValue	-2.4	3.57136E-13	-0.064992
DataValue	-2.2	3.57294E-13	-0.0673097
DataValue	-2	3.57622E-13	-0.0673382
DataValue	-1.7999999999999998	3.59511E-13	-0.0685031
DataValue	-1.5999999999999996	3.62023E-13	-0.0644991
DataValue	-1.4	3.66085E-13	-0.0623596
DataValue	-1.1999999999999997	3.71604E-13	-0.0601665
DataValue	-1	3.76685E-13	-0.0615081
DataValue	-0.79999999999999982	3.80831E-13	-0.06318
DataValue	-0.59999999999999964	3.86104E-13	-0.0629355
DataValue	-0.39999999999999991	3.90999E-13	-0.062177
DataValue	-0.19999999999999973	3.98141E-13	-0.0617114
DataValue	0	4.05404E-13	-0.060717
SetupTitle	CV-pos2
ApplicationTest	CVSweep4284_a	Public
TestParameter	Name	Address	Osc_Level	Frequency	Integ_Time	Vstart	Vstop	Sweep_Pts	Cmax	Delay_Time	Hold_Time	Real_Time_Display
TestParameter	Value	17	0.025	100000	3	0	-4	21	1E-09	0	0	1
MetaData	TestRecord.EntryPoint	false
MetaData	TestRecord.RecordTime	06/24/2023 12:05:21
MetaData	TestRecord.TestTarget
MetaData	TestRecord.IterationIndex	2
MetaData	TestRecord.Preservation	true
MetaData	TestRecord.Flag
MetaData	TestRecord.Remarks
MetaData	TestRecord.LinkKey	f1bf0da5-cc89-45dd-bd0a-5b66619311d5
AnalysisSetup	Analysis.Setup.Vector.Graph.Enabled	true
AnalysisSetup	Analysis.Setup.Vector.Graph.ActiveYAxis	0
AnalysisSetup	Analysis.Setup.Vector.Graph.LeftYAxis	0
AnalysisSetup	Analysis.Setup.Vector.Graph.RightYAxis	1
AnalysisSetup	Analysis.Setup.Vector.Graph.XAxis.Name	Vsweep
AnalysisSetup	Analysis.Setup.Vector.Graph.XAxis.GroupName
AnalysisSetup	Analysis.Setup.Vector.Graph.XAxis.Unit
AnalysisSetup	Analysis.Setup.Vector.Graph.XAxis.Scale	Linear
AnalysisSetup	Analysis.Setup.Vector.Graph.XAxis.Left	-4
AnalysisSetup	Analysis.Setup.Vector.Graph.XAxis.Right	0
AnalysisSetup	Analysis.Setup.Vector.Graph.YAxis.Name	Cdata	Dispersion
AnalysisSetup	Analysis.Setup.Vector.Graph.YAxis.GroupName
AnalysisSetup	Analysis.Setup.Vector.Graph.YAxis.Unit
AnalysisSetup	Analysis.Setup.Vector.Graph.YAxis.Scale	Linear	Linear
AnalysisSetup	Analysis.Setup.Vector.Graph.YAxis.Bottom	0	0
AnalysisSetup	Analysis.Setup.Vector.Graph.YAxis.Top	1E-09	10
AnalysisSetup	Analysis.Setup.Vector.Graph.Operation.Marker.Enabled	false
AnalysisSetup	Analysis.Setup.Vector.Graph.Operation.Marker.Interpolation	false
AnalysisSetup	Analysis.Setup.Vector.Graph.Operation.Marker.Index	0
AnalysisSetup	Analysis.Setup.Vector.Graph.Operation.Marker.Step	0
AnalysisSetup	Analysis.Setup.Vector.Graph.Operation.Cursor.Enabled	false
AnalysisSetup	Analysis.Setup.Vector.Graph.Operation.Cursor.Active	true
AnalysisSetup	Analysis.Setup.Vector.Graph.Operation.Cursor.NormalX	0.5
AnalysisSetup	Analysis.Setup.Vector.Graph.Operation.Cursor.NormalY	0.5
AnalysisSetup	Analysis.Setup.Vector.Graph.Operation.Line1.Enabled	false
AnalysisSetup	Analysis.Setup.Vector.Graph.Operation.Line1.Active	false
AnalysisSetup	Analysis.Setup.Vector.Graph.Operation.Line1.Fix	false
AnalysisSetup	Analysis.Setup.Vector.Graph.Operation.Line1.Type	1
AnalysisSetup	Analysis.Setup.Vector.Graph.Operation.Line1.YAxisIndex	0
AnalysisSetup	Analysis.Setup.Vector.Graph.Operation.Line1.LastIndex	-1
AnalysisSetup	Analysis.Setup.Vector.Graph.Operation.Line1.LastStep	-1
AnalysisSetup	Analysis.Setup.Vector.Graph.Operation.Line1.Cursor1.Enabled	false
AnalysisSetup	Analysis.Setup.Vector.Graph.Operation.Line1.Cursor1.Active	false
AnalysisSetup	Analysis.Setup.Vector.Graph.Operation.Line1.Cursor1.NormalX	0.5
AnalysisSetup	Analysis.Setup.Vector.Graph.Operation.Line1.Cursor1.NormalY	0.5
AnalysisSetup	Analysis.Setup.Vector.Graph.Operation.Line1.Cursor2.Enabled	false
AnalysisSetup	Analysis.Setup.Vector.Graph.Operation.Line1.Cursor2.Active	false
AnalysisSetup	Analysis.Setup.Vector.Graph.Operation.Line1.Cursor2.NormalX	0.5
AnalysisSetup	Analysis.Setup.Vector.Graph.Operation.Line1.Cursor2.NormalY	0.5
AnalysisSetup	Analysis.Setup.Vector.Graph.Operation.Line1.Gradient
AnalysisSetup	Analysis.Setup.Vector.Graph.Operation.Line2.Enabled	false
AnalysisSetup	Analysis.Setup.Vector.Graph.Operation.Line2.Active	false
AnalysisSetup	Analysis.Setup.Vector.Graph.Operation.Line2.Fix	false
AnalysisSetup	Analysis.Setup.Vector.Graph.Operation.Line2.Type	1
AnalysisSetup	Analysis.Setup.Vector.Graph.Operation.Line2.YAxisIndex	0
AnalysisSetup	Analysis.Setup.Vector.Graph.Operation.Line2.LastIndex	-1
AnalysisSetup	Analysis.Setup.Vector.Graph.Operation.Line2.LastStep	-1
AnalysisSetup	Analysis.Setup.Vector.Graph.Operation.Line2.Cursor1.Enabled	false
AnalysisSetup	Analysis.Setup.Vector.Graph.Operation.Line2.Cursor1.Active	false
AnalysisSetup	Analysis.Setup.Vector.Graph.Operation.Line2.Cursor1.NormalX	0.5
AnalysisSetup	Analysis.Setup.Vector.Graph.Operation.Line2.Cursor1.NormalY	0.5
AnalysisSetup	Analysis.Setup.Vector.Graph.Operation.Line2.Cursor2.Enabled	false
AnalysisSetup	Analysis.Setup.Vector.Graph.Operation.Line2.Cursor2.Active	false
AnalysisSetup	Analysis.Setup.Vector.Graph.Operation.Line2.Cursor2.NormalX	0.5
AnalysisSetup	Analysis.Setup.Vector.Graph.Operation.Line2.Cursor2.NormalY	0.5
AnalysisSetup	Analysis.Setup.Vector.Graph.Operation.Line2.Gradient
AnalysisSetup	Analysis.Setup.Vector.Graph.Preference.BackgroundColor	-1
AnalysisSetup	Analysis.Setup.Vector.Graph.Preference.TextColor	-16777216
AnalysisSetup	Analysis.Setup.Vector.Graph.Preference.GridColor	-3618616
AnalysisSetup	Analysis.Setup.Vector.Graph.Preference.LineColor	-65336
AnalysisSetup	Analysis.Setup.Vector.Graph.Preference.Plots.Y1.Visible	true
AnalysisSetup	Analysis.Setup.Vector.Graph.Preference.Plots.Y1.PlotColor	-16777036
AnalysisSetup	Analysis.Setup.Vector.Graph.Preference.Plots.Y1.Thickness	1
AnalysisSetup	Analysis.Setup.Vector.Graph.Preference.Plots.Y2.Visible	true
AnalysisSetup	Analysis.Setup.Vector.Graph.Preference.Plots.Y2.PlotColor	-39936
AnalysisSetup	Analysis.Setup.Vector.Graph.Preference.Plots.Y2.Thickness	1
AnalysisSetup	Analysis.Setup.Vector.Graph.Preference.Plots.Y3.Visible	true
AnalysisSetup	Analysis.Setup.Vector.Graph.Preference.Plots.Y3.PlotColor	-16731136
AnalysisSetup	Analysis.Setup.Vector.Graph.Preference.Plots.Y3.Thickness	1
AnalysisSetup	Analysis.Setup.Vector.Graph.Preference.Plots.Y4.Visible	true
AnalysisSetup	Analysis.Setup.Vector.Graph.Preference.Plots.Y4.PlotColor	-8892376
AnalysisSetup	Analysis.Setup.Vector.Graph.Preference.Plots.Y4.Thickness	1
AnalysisSetup	Analysis.Setup.Vector.Graph.Preference.Plots.Y5.Visible	true
AnalysisSetup	Analysis.Setup.Vector.Graph.Preference.Plots.Y5.PlotColor	-65536
AnalysisSetup	Analysis.Setup.Vector.Graph.Preference.Plots.Y5.Thickness	1
AnalysisSetup	Analysis.Setup.Vector.Graph.Preference.Plots.Y6.Visible	true
AnalysisSetup	Analysis.Setup.Vector.Graph.Preference.Plots.Y6.PlotColor	-14336
AnalysisSetup	Analysis.Setup.Vector.Graph.Preference.Plots.Y6.Thickness	1
AnalysisSetup	Analysis.Setup.Vector.Graph.Preference.Plots.Y7.Visible	true
AnalysisSetup	Analysis.Setup.Vector.Graph.Preference.Plots.Y7.PlotColor	-6946586
AnalysisSetup	Analysis.Setup.Vector.Graph.Preference.Plots.Y7.Thickness	1
AnalysisSetup	Analysis.Setup.Vector.Graph.Preference.Plots.Y8.Visible	true
AnalysisSetup	Analysis.Setup.Vector.Graph.Preference.Plots.Y8.PlotColor	-16733546
AnalysisSetup	Analysis.Setup.Vector.Graph.Preference.Plots.Y8.Thickness	1
AnalysisSetup	Analysis.Setup.Vector.Graph.Preference.Text.AxisTitle.FontName	Tahoma
AnalysisSetup	Analysis.Setup.Vector.Graph.Preference.Text.AxisTitle.RelativeSize	Medium
AnalysisSetup	Analysis.Setup.Vector.Graph.Preference.Text.AxisTitle.Size	7
AnalysisSetup	Analysis.Setup.Vector.Graph.Preference.Text.ScaleText.FontName	Tahoma
AnalysisSetup	Analysis.Setup.Vector.Graph.Preference.Text.ScaleText.RelativeSize	Medium
AnalysisSetup	Analysis.Setup.Vector.Graph.Preference.Text.ScaleText.Size	7
AnalysisSetup	Analysis.Setup.Vector.Graph.Preference.Text.Legend.FontName	Tahoma
AnalysisSetup	Analysis.Setup.Vector.Graph.Preference.Text.Legend.RelativeSize	Medium
AnalysisSetup	Analysis.Setup.Vector.Graph.Preference.Text.Legend.Size	7
AnalysisSetup	Analysis.Setup.Vector.Graph.Preference.Scale.LogTickedDecadeCount	6
AnalysisSetup	Analysis.Setup.Vector.Graph.Preference.LogoVisible	true
AnalysisSetup	Analysis.Setup.Vector.Graph.Preference.GridVisible	true
AnalysisSetup	Analysis.Setup.Vector.Graph.Preference.SetupSummaryVisible	false
AnalysisSetup	Analysis.Setup.Vector.Graph.Notes
AnalysisSetup	Analysis.Setup.Vector.List.Datum.Name	Vsweep	Cdata	Dispersion
AnalysisSetup	Analysis.Setup.Vector.List.Datum.Unit
AnalysisSetup	Analysis.Setup.Preference.GraphVisible	true
AnalysisSetup	Analysis.Setup.Preference.ListVisible	true
AnalysisSetup	Analysis.Setup.Preference.ScalarVisible	true
AnalysisSetup	Analysis.Setup.Title	Display Data Setup
Dimension1	21	21	21
Dimension2	1	1	1
DataName	Vsweep	Cdata	Dispersion
DataValue	0	3.76867E-13	-0.0588516
DataValue	-0.2	3.70553E-13	-0.060032
DataValue	-0.4	3.65023E-13	-0.063847
DataValue	-0.60000000000000009	3.61392E-13	-0.0670087
DataValue	-0.8	3.59096E-13	-0.0691874
DataValue	-1	3.57232E-13	-0.0694394
DataValue	-1.2000000000000002	3.56038E-13	-0.0714153
DataValue	-1.4000000000000001	3.55192E-13	-0.0704317
DataValue	-1.6	3.5458E-13	-0.0695692
DataValue	-1.8	3.54628E-13	-0.0678884
DataValue	-2	3.54345E-13	-0.0670161
DataValue	-2.2	3.54964E-13	-0.0644283
DataValue	-2.4000000000000004	3.55553E-13	-0.0633235
DataValue	-2.6	3.5669E-13	-0.0630963
DataValue	-2.8000000000000003	3.57386E-13	-0.0638074
DataValue	-3	3.58169E-13	-0.0639186
DataValue	-3.2	3.59096E-13	-0.0624659
DataValue	-3.4000000000000004	3.59796E-13	-0.0626049
DataValue	-3.6	3.60192E-13	-0.0636813
DataValue	-3.8000000000000003	3.60245E-13	-0.0621083
DataValue	-4	3.59958E-13	-0.0617826
SetupTitle	CV-neg1r
ApplicationTest	CVSweep4284_a	Public
TestParameter	Name	Address	Osc_Level	Frequency	Integ_Time	Vstart	Vstop	Sweep_Pts	Cmax	Delay_Time	Hold_Time	Real_Time_Display
TestParameter	Value	17	0.025	100000	3	4	0	21	1E-09	0	0	1
MetaData	TestRecord.EntryPoint	false
MetaData	TestRecord.RecordTime	06/24/2023 12:04:50
MetaData	TestRecord.TestTarget
MetaData	TestRecord.IterationIndex	2
MetaData	TestRecord.Preservation	true
MetaData	TestRecord.Flag
MetaData	TestRecord.Remarks
MetaData	TestRecord.LinkKey	f1bf0da5-cc89-45dd-bd0a-5b66619311d5
AnalysisSetup	Analysis.Setup.Vector.Graph.Enabled	true
AnalysisSetup	Analysis.Setup.Vector.Graph.ActiveYAxis	0
AnalysisSetup	Analysis.Setup.Vector.Graph.LeftYAxis	0
AnalysisSetup	Analysis.Setup.Vector.Graph.RightYAxis	1
AnalysisSetup	Analysis.Setup.Vector.Graph.XAxis.Name	Vsweep
AnalysisSetup	Analysis.Setup.Vector.Graph.XAxis.GroupName
AnalysisSetup	Analysis.Setup.Vector.Graph.XAxis.Unit
AnalysisSetup	Analysis.Setup.Vector.Graph.XAxis.Scale	Linear
AnalysisSetup	Analysis.Setup.Vector.Graph.XAxis.Left	0
AnalysisSetup	Analysis.Setup.Vector.Graph.XAxis.Right	4
AnalysisSetup	Analysis.Setup.Vector.Graph.YAxis.Name	Cdata	Dispersion
AnalysisSetup	Analysis.Setup.Vector.Graph.YAxis.GroupName
AnalysisSetup	Analysis.Setup.Vector.Graph.YAxis.Unit
AnalysisSetup	Analysis.Setup.Vector.Graph.YAxis.Scale	Linear	Linear
AnalysisSetup	Analysis.Setup.Vector.Graph.YAxis.Bottom	0	0
AnalysisSetup	Analysis.Setup.Vector.Graph.YAxis.Top	1E-09	10
AnalysisSetup	Analysis.Setup.Vector.Graph.Operation.Marker.Enabled	false
AnalysisSetup	Analysis.Setup.Vector.Graph.Operation.Marker.Interpolation	false
AnalysisSetup	Analysis.Setup.Vector.Graph.Operation.Marker.Index	0
AnalysisSetup	Analysis.Setup.Vector.Graph.Operation.Marker.Step	0
AnalysisSetup	Analysis.Setup.Vector.Graph.Operation.Cursor.Enabled	false
AnalysisSetup	Analysis.Setup.Vector.Graph.Operation.Cursor.Active	true
AnalysisSetup	Analysis.Setup.Vector.Graph.Operation.Cursor.NormalX	0.5
AnalysisSetup	Analysis.Setup.Vector.Graph.Operation.Cursor.NormalY	0.5
AnalysisSetup	Analysis.Setup.Vector.Graph.Operation.Line1.Enabled	false
AnalysisSetup	Analysis.Setup.Vector.Graph.Operation.Line1.Active	false
AnalysisSetup	Analysis.Setup.Vector.Graph.Operation.Line1.Fix	false
AnalysisSetup	Analysis.Setup.Vector.Graph.Operation.Line1.Type	1
AnalysisSetup	Analysis.Setup.Vector.Graph.Operation.Line1.YAxisIndex	0
AnalysisSetup	Analysis.Setup.Vector.Graph.Operation.Line1.LastIndex	-1
AnalysisSetup	Analysis.Setup.Vector.Graph.Operation.Line1.LastStep	-1
AnalysisSetup	Analysis.Setup.Vector.Graph.Operation.Line1.Cursor1.Enabled	false
AnalysisSetup	Analysis.Setup.Vector.Graph.Operation.Line1.Cursor1.Active	false
AnalysisSetup	Analysis.Setup.Vector.Graph.Operation.Line1.Cursor1.NormalX	0.5
AnalysisSetup	Analysis.Setup.Vector.Graph.Operation.Line1.Cursor1.NormalY	0.5
AnalysisSetup	Analysis.Setup.Vector.Graph.Operation.Line1.Cursor2.Enabled	false
AnalysisSetup	Analysis.Setup.Vector.Graph.Operation.Line1.Cursor2.Active	false
AnalysisSetup	Analysis.Setup.Vector.Graph.Operation.Line1.Cursor2.NormalX	0.5
AnalysisSetup	Analysis.Setup.Vector.Graph.Operation.Line1.Cursor2.NormalY	0.5
AnalysisSetup	Analysis.Setup.Vector.Graph.Operation.Line1.Gradient
AnalysisSetup	Analysis.Setup.Vector.Graph.Operation.Line2.Enabled	false
AnalysisSetup	Analysis.Setup.Vector.Graph.Operation.Line2.Active	false
AnalysisSetup	Analysis.Setup.Vector.Graph.Operation.Line2.Fix	false
AnalysisSetup	Analysis.Setup.Vector.Graph.Operation.Line2.Type	1
AnalysisSetup	Analysis.Setup.Vector.Graph.Operation.Line2.YAxisIndex	0
AnalysisSetup	Analysis.Setup.Vector.Graph.Operation.Line2.LastIndex	-1
AnalysisSetup	Analysis.Setup.Vector.Graph.Operation.Line2.LastStep	-1
AnalysisSetup	Analysis.Setup.Vector.Graph.Operation.Line2.Cursor1.Enabled	false
AnalysisSetup	Analysis.Setup.Vector.Graph.Operation.Line2.Cursor1.Active	false
AnalysisSetup	Analysis.Setup.Vector.Graph.Operation.Line2.Cursor1.NormalX	0.5
AnalysisSetup	Analysis.Setup.Vector.Graph.Operation.Line2.Cursor1.NormalY	0.5
AnalysisSetup	Analysis.Setup.Vector.Graph.Operation.Line2.Cursor2.Enabled	false
AnalysisSetup	Analysis.Setup.Vector.Graph.Operation.Line2.Cursor2.Active	false
AnalysisSetup	Analysis.Setup.Vector.Graph.Operation.Line2.Cursor2.NormalX	0.5
AnalysisSetup	Analysis.Setup.Vector.Graph.Operation.Line2.Cursor2.NormalY	0.5
AnalysisSetup	Analysis.Setup.Vector.Graph.Operation.Line2.Gradient
AnalysisSetup	Analysis.Setup.Vector.Graph.Preference.BackgroundColor	-1
AnalysisSetup	Analysis.Setup.Vector.Graph.Preference.TextColor	-16777216
AnalysisSetup	Analysis.Setup.Vector.Graph.Preference.GridColor	-3618616
AnalysisSetup	Analysis.Setup.Vector.Graph.Preference.LineColor	-65336
AnalysisSetup	Analysis.Setup.Vector.Graph.Preference.Plots.Y1.Visible	true
AnalysisSetup	Analysis.Setup.Vector.Graph.Preference.Plots.Y1.PlotColor	-16777036
AnalysisSetup	Analysis.Setup.Vector.Graph.Preference.Plots.Y1.Thickness	1
AnalysisSetup	Analysis.Setup.Vector.Graph.Preference.Plots.Y2.Visible	true
AnalysisSetup	Analysis.Setup.Vector.Graph.Preference.Plots.Y2.PlotColor	-39936
AnalysisSetup	Analysis.Setup.Vector.Graph.Preference.Plots.Y2.Thickness	1
AnalysisSetup	Analysis.Setup.Vector.Graph.Preference.Plots.Y3.Visible	true
AnalysisSetup	Analysis.Setup.Vector.Graph.Preference.Plots.Y3.PlotColor	-16731136
AnalysisSetup	Analysis.Setup.Vector.Graph.Preference.Plots.Y3.Thickness	1
AnalysisSetup	Analysis.Setup.Vector.Graph.Preference.Plots.Y4.Visible	true
AnalysisSetup	Analysis.Setup.Vector.Graph.Preference.Plots.Y4.PlotColor	-8892376
AnalysisSetup	Analysis.Setup.Vector.Graph.Preference.Plots.Y4.Thickness	1
AnalysisSetup	Analysis.Setup.Vector.Graph.Preference.Plots.Y5.Visible	true
AnalysisSetup	Analysis.Setup.Vector.Graph.Preference.Plots.Y5.PlotColor	-65536
AnalysisSetup	Analysis.Setup.Vector.Graph.Preference.Plots.Y5.Thickness	1
AnalysisSetup	Analysis.Setup.Vector.Graph.Preference.Plots.Y6.Visible	true
AnalysisSetup	Analysis.Setup.Vector.Graph.Preference.Plots.Y6.PlotColor	-14336
AnalysisSetup	Analysis.Setup.Vector.Graph.Preference.Plots.Y6.Thickness	1
AnalysisSetup	Analysis.Setup.Vector.Graph.Preference.Plots.Y7.Visible	true
AnalysisSetup	Analysis.Setup.Vector.Graph.Preference.Plots.Y7.PlotColor	-6946586
AnalysisSetup	Analysis.Setup.Vector.Graph.Preference.Plots.Y7.Thickness	1
AnalysisSetup	Analysis.Setup.Vector.Graph.Preference.Plots.Y8.Visible	true
AnalysisSetup	Analysis.Setup.Vector.Graph.Preference.Plots.Y8.PlotColor	-16733546
AnalysisSetup	Analysis.Setup.Vector.Graph.Preference.Plots.Y8.Thickness	1
AnalysisSetup	Analysis.Setup.Vector.Graph.Preference.Text.AxisTitle.FontName	Tahoma
AnalysisSetup	Analysis.Setup.Vector.Graph.Preference.Text.AxisTitle.RelativeSize	Medium
AnalysisSetup	Analysis.Setup.Vector.Graph.Preference.Text.AxisTitle.Size	7
AnalysisSetup	Analysis.Setup.Vector.Graph.Preference.Text.ScaleText.FontName	Tahoma
AnalysisSetup	Analysis.Setup.Vector.Graph.Preference.Text.ScaleText.RelativeSize	Medium
AnalysisSetup	Analysis.Setup.Vector.Graph.Preference.Text.ScaleText.Size	7
AnalysisSetup	Analysis.Setup.Vector.Graph.Preference.Text.Legend.FontName	Tahoma
AnalysisSetup	Analysis.Setup.Vector.Graph.Preference.Text.Legend.RelativeSize	Medium
AnalysisSetup	Analysis.Setup.Vector.Graph.Preference.Text.Legend.Size	7
AnalysisSetup	Analysis.Setup.Vector.Graph.Preference.Scale.LogTickedDecadeCount	6
AnalysisSetup	Analysis.Setup.Vector.Graph.Preference.LogoVisible	true
AnalysisSetup	Analysis.Setup.Vector.Graph.Preference.GridVisible	true
AnalysisSetup	Analysis.Setup.Vector.Graph.Preference.SetupSummaryVisible	false
AnalysisSetup	Analysis.Setup.Vector.Graph.Notes
AnalysisSetup	Analysis.Setup.Vector.List.Datum.Name	Vsweep	Cdata	Dispersion
AnalysisSetup	Analysis.Setup.Vector.List.Datum.Unit
AnalysisSetup	Analysis.Setup.Preference.GraphVisible	true
AnalysisSetup	Analysis.Setup.Preference.ListVisible	true
AnalysisSetup	Analysis.Setup.Preference.ScalarVisible	true
AnalysisSetup	Analysis.Setup.Title	Display Data Setup
Dimension1	21	21	21
Dimension2	1	1	1
DataName	Vsweep	Cdata	Dispersion
DataValue	4	5.41724E-13	-0.0427531
DataValue	3.8	5.40065E-13	-0.0410464
DataValue	3.6	5.38114E-13	-0.0417246
DataValue	3.4	5.36334E-13	-0.0415339
DataValue	3.2	5.34682E-13	-0.0420838
DataValue	3	5.3196E-13	-0.0422461
DataValue	2.8	5.28742E-13	-0.0433152
DataValue	2.5999999999999996	5.24668E-13	-0.0439864
DataValue	2.4	5.19428E-13	-0.0439881
DataValue	2.2	5.12423E-13	-0.0450871
DataValue	2	5.03406E-13	-0.0454162
DataValue	1.7999999999999998	4.92201E-13	-0.0461299
DataValue	1.5999999999999996	4.78318E-13	-0.0456581
DataValue	1.4	4.63363E-13	-0.0432792
DataValue	1.1999999999999997	4.45976E-13	-0.0409934
DataValue	1	4.26E-13	-0.0412814
DataValue	0.79999999999999982	4.08115E-13	-0.0481877
DataValue	0.59999999999999964	3.95655E-13	-0.0548289
DataValue	0.39999999999999991	3.88323E-13	-0.0584026
DataValue	0.19999999999999973	3.81957E-13	-0.0594135
DataValue	0	3.75989E-13	-0.0594849
SetupTitle	CV-neg1
ApplicationTest	CVSweep4284_a	Public
TestParameter	Name	Address	Osc_Level	Frequency	Integ_Time	Vstart	Vstop	Sweep_Pts	Cmax	Delay_Time	Hold_Time	Real_Time_Display
TestParameter	Value	17	0.025	100000	3	0	4	21	1E-09	0	0	1
MetaData	TestRecord.EntryPoint	false
MetaData	TestRecord.RecordTime	06/24/2023 12:04:20
MetaData	TestRecord.TestTarget
MetaData	TestRecord.IterationIndex	2
MetaData	TestRecord.Preservation	true
MetaData	TestRecord.Flag
MetaData	TestRecord.Remarks
MetaData	TestRecord.LinkKey	f1bf0da5-cc89-45dd-bd0a-5b66619311d5
AnalysisSetup	Analysis.Setup.Vector.Graph.Enabled	true
AnalysisSetup	Analysis.Setup.Vector.Graph.ActiveYAxis	0
AnalysisSetup	Analysis.Setup.Vector.Graph.LeftYAxis	0
AnalysisSetup	Analysis.Setup.Vector.Graph.RightYAxis	1
AnalysisSetup	Analysis.Setup.Vector.Graph.XAxis.Name	Vsweep
AnalysisSetup	Analysis.Setup.Vector.Graph.XAxis.GroupName
AnalysisSetup	Analysis.Setup.Vector.Graph.XAxis.Unit
AnalysisSetup	Analysis.Setup.Vector.Graph.XAxis.Scale	Linear
AnalysisSetup	Analysis.Setup.Vector.Graph.XAxis.Left	0
AnalysisSetup	Analysis.Setup.Vector.Graph.XAxis.Right	4
AnalysisSetup	Analysis.Setup.Vector.Graph.YAxis.Name	Cdata	Dispersion
AnalysisSetup	Analysis.Setup.Vector.Graph.YAxis.GroupName
AnalysisSetup	Analysis.Setup.Vector.Graph.YAxis.Unit
AnalysisSetup	Analysis.Setup.Vector.Graph.YAxis.Scale	Linear	Linear
AnalysisSetup	Analysis.Setup.Vector.Graph.YAxis.Bottom	4E-13	-0.059
AnalysisSetup	Analysis.Setup.Vector.Graph.YAxis.Top	5.5E-13	-0.041
AnalysisSetup	Analysis.Setup.Vector.Graph.Operation.Marker.Enabled	false
AnalysisSetup	Analysis.Setup.Vector.Graph.Operation.Marker.Interpolation	false
AnalysisSetup	Analysis.Setup.Vector.Graph.Operation.Marker.Index	0
AnalysisSetup	Analysis.Setup.Vector.Graph.Operation.Marker.Step	0
AnalysisSetup	Analysis.Setup.Vector.Graph.Operation.Cursor.Enabled	false
AnalysisSetup	Analysis.Setup.Vector.Graph.Operation.Cursor.Active	true
AnalysisSetup	Analysis.Setup.Vector.Graph.Operation.Cursor.NormalX	0.5
AnalysisSetup	Analysis.Setup.Vector.Graph.Operation.Cursor.NormalY	3330.6666666666674
AnalysisSetup	Analysis.Setup.Vector.Graph.Operation.Line1.Enabled	false
AnalysisSetup	Analysis.Setup.Vector.Graph.Operation.Line1.Active	false
AnalysisSetup	Analysis.Setup.Vector.Graph.Operation.Line1.Fix	false
AnalysisSetup	Analysis.Setup.Vector.Graph.Operation.Line1.Type	1
AnalysisSetup	Analysis.Setup.Vector.Graph.Operation.Line1.YAxisIndex	0
AnalysisSetup	Analysis.Setup.Vector.Graph.Operation.Line1.LastIndex	-1
AnalysisSetup	Analysis.Setup.Vector.Graph.Operation.Line1.LastStep	-1
AnalysisSetup	Analysis.Setup.Vector.Graph.Operation.Line1.Cursor1.Enabled	false
AnalysisSetup	Analysis.Setup.Vector.Graph.Operation.Line1.Cursor1.Active	false
AnalysisSetup	Analysis.Setup.Vector.Graph.Operation.Line1.Cursor1.NormalX	0.5
AnalysisSetup	Analysis.Setup.Vector.Graph.Operation.Line1.Cursor1.NormalY	3330.6666666666674
AnalysisSetup	Analysis.Setup.Vector.Graph.Operation.Line1.Cursor2.Enabled	false
AnalysisSetup	Analysis.Setup.Vector.Graph.Operation.Line1.Cursor2.Active	false
AnalysisSetup	Analysis.Setup.Vector.Graph.Operation.Line1.Cursor2.NormalX	0.5
AnalysisSetup	Analysis.Setup.Vector.Graph.Operation.Line1.Cursor2.NormalY	3330.6666666666674
AnalysisSetup	Analysis.Setup.Vector.Graph.Operation.Line1.Gradient
AnalysisSetup	Analysis.Setup.Vector.Graph.Operation.Line2.Enabled	false
AnalysisSetup	Analysis.Setup.Vector.Graph.Operation.Line2.Active	false
AnalysisSetup	Analysis.Setup.Vector.Graph.Operation.Line2.Fix	false
AnalysisSetup	Analysis.Setup.Vector.Graph.Operation.Line2.Type	1
AnalysisSetup	Analysis.Setup.Vector.Graph.Operation.Line2.YAxisIndex	0
AnalysisSetup	Analysis.Setup.Vector.Graph.Operation.Line2.LastIndex	-1
AnalysisSetup	Analysis.Setup.Vector.Graph.Operation.Line2.LastStep	-1
AnalysisSetup	Analysis.Setup.Vector.Graph.Operation.Line2.Cursor1.Enabled	false
AnalysisSetup	Analysis.Setup.Vector.Graph.Operation.Line2.Cursor1.Active	false
AnalysisSetup	Analysis.Setup.Vector.Graph.Operation.Line2.Cursor1.NormalX	0.5
AnalysisSetup	Analysis.Setup.Vector.Graph.Operation.Line2.Cursor1.NormalY	3330.6666666666674
AnalysisSetup	Analysis.Setup.Vector.Graph.Operation.Line2.Cursor2.Enabled	false
AnalysisSetup	Analysis.Setup.Vector.Graph.Operation.Line2.Cursor2.Active	false
AnalysisSetup	Analysis.Setup.Vector.Graph.Operation.Line2.Cursor2.NormalX	0.5
AnalysisSetup	Analysis.Setup.Vector.Graph.Operation.Line2.Cursor2.NormalY	3330.6666666666674
AnalysisSetup	Analysis.Setup.Vector.Graph.Operation.Line2.Gradient
AnalysisSetup	Analysis.Setup.Vector.Graph.Preference.BackgroundColor	-1
AnalysisSetup	Analysis.Setup.Vector.Graph.Preference.TextColor	-16777216
AnalysisSetup	Analysis.Setup.Vector.Graph.Preference.GridColor	-3618616
AnalysisSetup	Analysis.Setup.Vector.Graph.Preference.LineColor	-65336
AnalysisSetup	Analysis.Setup.Vector.Graph.Preference.Plots.Y1.Visible	true
AnalysisSetup	Analysis.Setup.Vector.Graph.Preference.Plots.Y1.PlotColor	-16777036
AnalysisSetup	Analysis.Setup.Vector.Graph.Preference.Plots.Y1.Thickness	1
AnalysisSetup	Analysis.Setup.Vector.Graph.Preference.Plots.Y2.Visible	true
AnalysisSetup	Analysis.Setup.Vector.Graph.Preference.Plots.Y2.PlotColor	-39936
AnalysisSetup	Analysis.Setup.Vector.Graph.Preference.Plots.Y2.Thickness	1
AnalysisSetup	Analysis.Setup.Vector.Graph.Preference.Plots.Y3.Visible	true
AnalysisSetup	Analysis.Setup.Vector.Graph.Preference.Plots.Y3.PlotColor	-16731136
AnalysisSetup	Analysis.Setup.Vector.Graph.Preference.Plots.Y3.Thickness	1
AnalysisSetup	Analysis.Setup.Vector.Graph.Preference.Plots.Y4.Visible	true
AnalysisSetup	Analysis.Setup.Vector.Graph.Preference.Plots.Y4.PlotColor	-8892376
AnalysisSetup	Analysis.Setup.Vector.Graph.Preference.Plots.Y4.Thickness	1
AnalysisSetup	Analysis.Setup.Vector.Graph.Preference.Plots.Y5.Visible	true
AnalysisSetup	Analysis.Setup.Vector.Graph.Preference.Plots.Y5.PlotColor	-65536
AnalysisSetup	Analysis.Setup.Vector.Graph.Preference.Plots.Y5.Thickness	1
AnalysisSetup	Analysis.Setup.Vector.Graph.Preference.Plots.Y6.Visible	true
AnalysisSetup	Analysis.Setup.Vector.Graph.Preference.Plots.Y6.PlotColor	-14336
AnalysisSetup	Analysis.Setup.Vector.Graph.Preference.Plots.Y6.Thickness	1
AnalysisSetup	Analysis.Setup.Vector.Graph.Preference.Plots.Y7.Visible	true
AnalysisSetup	Analysis.Setup.Vector.Graph.Preference.Plots.Y7.PlotColor	-6946586
AnalysisSetup	Analysis.Setup.Vector.Graph.Preference.Plots.Y7.Thickness	1
AnalysisSetup	Analysis.Setup.Vector.Graph.Preference.Plots.Y8.Visible	true
AnalysisSetup	Analysis.Setup.Vector.Graph.Preference.Plots.Y8.PlotColor	-16733546
AnalysisSetup	Analysis.Setup.Vector.Graph.Preference.Plots.Y8.Thickness	1
AnalysisSetup	Analysis.Setup.Vector.Graph.Preference.Text.AxisTitle.FontName	Tahoma
AnalysisSetup	Analysis.Setup.Vector.Graph.Preference.Text.AxisTitle.RelativeSize	Medium
AnalysisSetup	Analysis.Setup.Vector.Graph.Preference.Text.AxisTitle.Size	7
AnalysisSetup	Analysis.Setup.Vector.Graph.Preference.Text.ScaleText.FontName	Tahoma
AnalysisSetup	Analysis.Setup.Vector.Graph.Preference.Text.ScaleText.RelativeSize	Medium
AnalysisSetup	Analysis.Setup.Vector.Graph.Preference.Text.ScaleText.Size	7
AnalysisSetup	Analysis.Setup.Vector.Graph.Preference.Text.Legend.FontName	Tahoma
AnalysisSetup	Analysis.Setup.Vector.Graph.Preference.Text.Legend.RelativeSize	Medium
AnalysisSetup	Analysis.Setup.Vector.Graph.Preference.Text.Legend.Size	7
AnalysisSetup	Analysis.Setup.Vector.Graph.Preference.Scale.LogTickedDecadeCount	6
AnalysisSetup	Analysis.Setup.Vector.Graph.Preference.LogoVisible	true
AnalysisSetup	Analysis.Setup.Vector.Graph.Preference.GridVisible	true
AnalysisSetup	Analysis.Setup.Vector.Graph.Preference.SetupSummaryVisible	false
AnalysisSetup	Analysis.Setup.Vector.Graph.Notes
AnalysisSetup	Analysis.Setup.Vector.List.Datum.Name	Vsweep	Cdata	Dispersion
AnalysisSetup	Analysis.Setup.Vector.List.Datum.Unit
AnalysisSetup	Analysis.Setup.Preference.GraphVisible	true
AnalysisSetup	Analysis.Setup.Preference.ListVisible	true
AnalysisSetup	Analysis.Setup.Preference.ScalarVisible	true
AnalysisSetup	Analysis.Setup.Title	Display Data Setup
Dimension1	21	21	21
Dimension2	1	1	1
DataName	Vsweep	Cdata	Dispersion
DataValue	0	4.00833E-13	-0.0586775
DataValue	0.2	4.10263E-13	-0.0575995
DataValue	0.4	4.19289E-13	-0.0538618
DataValue	0.60000000000000009	4.30272E-13	-0.0473122
DataValue	0.8	4.43125E-13	-0.0424578
DataValue	1	4.57224E-13	-0.0412798
DataValue	1.2000000000000002	4.70342E-13	-0.0422021
DataValue	1.4000000000000001	4.82515E-13	-0.0440661
DataValue	1.6	4.93143E-13	-0.0451087
DataValue	1.8	5.0311E-13	-0.0453022
DataValue	2	5.11236E-13	-0.0445709
DataValue	2.2	5.17874E-13	-0.0438257
DataValue	2.4000000000000004	5.23154E-13	-0.042691
DataValue	2.6	5.27274E-13	-0.0433554
DataValue	2.8000000000000003	5.30421E-13	-0.0422363
DataValue	3	5.32964E-13	-0.0432649
DataValue	3.2	5.35517E-13	-0.0421402
DataValue	3.4000000000000004	5.36943E-13	-0.0419823
DataValue	3.6	5.38528E-13	-0.0422258
DataValue	3.8000000000000003	5.40114E-13	-0.0421111
DataValue	4	5.41005E-13	-0.0421393
SetupTitle	CV-pos1r
ApplicationTest	CVSweep4284_a	Public
TestParameter	Name	Address	Osc_Level	Frequency	Integ_Time	Vstart	Vstop	Sweep_Pts	Cmax	Delay_Time	Hold_Time	Real_Time_Display
TestParameter	Value	17	0.025	100000	3	-4	0	21	1E-09	0	0	1
MetaData	TestRecord.EntryPoint	false
MetaData	TestRecord.RecordTime	06/24/2023 12:03:48
MetaData	TestRecord.TestTarget
MetaData	TestRecord.IterationIndex	2
MetaData	TestRecord.Preservation	true
MetaData	TestRecord.Flag
MetaData	TestRecord.Remarks
MetaData	TestRecord.LinkKey	f1bf0da5-cc89-45dd-bd0a-5b66619311d5
AnalysisSetup	Analysis.Setup.Vector.Graph.Enabled	true
AnalysisSetup	Analysis.Setup.Vector.Graph.ActiveYAxis	0
AnalysisSetup	Analysis.Setup.Vector.Graph.LeftYAxis	0
AnalysisSetup	Analysis.Setup.Vector.Graph.RightYAxis	1
AnalysisSetup	Analysis.Setup.Vector.Graph.XAxis.Name	Vsweep
AnalysisSetup	Analysis.Setup.Vector.Graph.XAxis.GroupName
AnalysisSetup	Analysis.Setup.Vector.Graph.XAxis.Unit
AnalysisSetup	Analysis.Setup.Vector.Graph.XAxis.Scale	Linear
AnalysisSetup	Analysis.Setup.Vector.Graph.XAxis.Left	-4
AnalysisSetup	Analysis.Setup.Vector.Graph.XAxis.Right	0
AnalysisSetup	Analysis.Setup.Vector.Graph.YAxis.Name	Cdata	Dispersion
AnalysisSetup	Analysis.Setup.Vector.Graph.YAxis.GroupName
AnalysisSetup	Analysis.Setup.Vector.Graph.YAxis.Unit
AnalysisSetup	Analysis.Setup.Vector.Graph.YAxis.Scale	Linear	Linear
AnalysisSetup	Analysis.Setup.Vector.Graph.YAxis.Bottom	3.5E-13	-0.068
AnalysisSetup	Analysis.Setup.Vector.Graph.YAxis.Top	4.1E-13	-0.06
AnalysisSetup	Analysis.Setup.Vector.Graph.Operation.Marker.Enabled	false
AnalysisSetup	Analysis.Setup.Vector.Graph.Operation.Marker.Interpolation	false
AnalysisSetup	Analysis.Setup.Vector.Graph.Operation.Marker.Index	0
AnalysisSetup	Analysis.Setup.Vector.Graph.Operation.Marker.Step	0
AnalysisSetup	Analysis.Setup.Vector.Graph.Operation.Cursor.Enabled	false
AnalysisSetup	Analysis.Setup.Vector.Graph.Operation.Cursor.Active	true
AnalysisSetup	Analysis.Setup.Vector.Graph.Operation.Cursor.NormalX	0.5
AnalysisSetup	Analysis.Setup.Vector.Graph.Operation.Cursor.NormalY	8327.5
AnalysisSetup	Analysis.Setup.Vector.Graph.Operation.Line1.Enabled	false
AnalysisSetup	Analysis.Setup.Vector.Graph.Operation.Line1.Active	false
AnalysisSetup	Analysis.Setup.Vector.Graph.Operation.Line1.Fix	false
AnalysisSetup	Analysis.Setup.Vector.Graph.Operation.Line1.Type	1
AnalysisSetup	Analysis.Setup.Vector.Graph.Operation.Line1.YAxisIndex	0
AnalysisSetup	Analysis.Setup.Vector.Graph.Operation.Line1.LastIndex	-1
AnalysisSetup	Analysis.Setup.Vector.Graph.Operation.Line1.LastStep	-1
AnalysisSetup	Analysis.Setup.Vector.Graph.Operation.Line1.Cursor1.Enabled	false
AnalysisSetup	Analysis.Setup.Vector.Graph.Operation.Line1.Cursor1.Active	false
AnalysisSetup	Analysis.Setup.Vector.Graph.Operation.Line1.Cursor1.NormalX	0.5
AnalysisSetup	Analysis.Setup.Vector.Graph.Operation.Line1.Cursor1.NormalY	8327.5
AnalysisSetup	Analysis.Setup.Vector.Graph.Operation.Line1.Cursor2.Enabled	false
AnalysisSetup	Analysis.Setup.Vector.Graph.Operation.Line1.Cursor2.Active	false
AnalysisSetup	Analysis.Setup.Vector.Graph.Operation.Line1.Cursor2.NormalX	0.5
AnalysisSetup	Analysis.Setup.Vector.Graph.Operation.Line1.Cursor2.NormalY	8327.5
AnalysisSetup	Analysis.Setup.Vector.Graph.Operation.Line1.Gradient
AnalysisSetup	Analysis.Setup.Vector.Graph.Operation.Line2.Enabled	false
AnalysisSetup	Analysis.Setup.Vector.Graph.Operation.Line2.Active	false
AnalysisSetup	Analysis.Setup.Vector.Graph.Operation.Line2.Fix	false
AnalysisSetup	Analysis.Setup.Vector.Graph.Operation.Line2.Type	1
AnalysisSetup	Analysis.Setup.Vector.Graph.Operation.Line2.YAxisIndex	0
AnalysisSetup	Analysis.Setup.Vector.Graph.Operation.Line2.LastIndex	-1
AnalysisSetup	Analysis.Setup.Vector.Graph.Operation.Line2.LastStep	-1
AnalysisSetup	Analysis.Setup.Vector.Graph.Operation.Line2.Cursor1.Enabled	false
AnalysisSetup	Analysis.Setup.Vector.Graph.Operation.Line2.Cursor1.Active	false
AnalysisSetup	Analysis.Setup.Vector.Graph.Operation.Line2.Cursor1.NormalX	0.5
AnalysisSetup	Analysis.Setup.Vector.Graph.Operation.Line2.Cursor1.NormalY	8327.5
AnalysisSetup	Analysis.Setup.Vector.Graph.Operation.Line2.Cursor2.Enabled	false
AnalysisSetup	Analysis.Setup.Vector.Graph.Operation.Line2.Cursor2.Active	false
AnalysisSetup	Analysis.Setup.Vector.Graph.Operation.Line2.Cursor2.NormalX	0.5
AnalysisSetup	Analysis.Setup.Vector.Graph.Operation.Line2.Cursor2.NormalY	8327.5
AnalysisSetup	Analysis.Setup.Vector.Graph.Operation.Line2.Gradient
AnalysisSetup	Analysis.Setup.Vector.Graph.Preference.BackgroundColor	-1
AnalysisSetup	Analysis.Setup.Vector.Graph.Preference.TextColor	-16777216
AnalysisSetup	Analysis.Setup.Vector.Graph.Preference.GridColor	-3618616
AnalysisSetup	Analysis.Setup.Vector.Graph.Preference.LineColor	-65336
AnalysisSetup	Analysis.Setup.Vector.Graph.Preference.Plots.Y1.Visible	true
AnalysisSetup	Analysis.Setup.Vector.Graph.Preference.Plots.Y1.PlotColor	-16777036
AnalysisSetup	Analysis.Setup.Vector.Graph.Preference.Plots.Y1.Thickness	1
AnalysisSetup	Analysis.Setup.Vector.Graph.Preference.Plots.Y2.Visible	true
AnalysisSetup	Analysis.Setup.Vector.Graph.Preference.Plots.Y2.PlotColor	-39936
AnalysisSetup	Analysis.Setup.Vector.Graph.Preference.Plots.Y2.Thickness	1
AnalysisSetup	Analysis.Setup.Vector.Graph.Preference.Plots.Y3.Visible	true
AnalysisSetup	Analysis.Setup.Vector.Graph.Preference.Plots.Y3.PlotColor	-16731136
AnalysisSetup	Analysis.Setup.Vector.Graph.Preference.Plots.Y3.Thickness	1
AnalysisSetup	Analysis.Setup.Vector.Graph.Preference.Plots.Y4.Visible	true
AnalysisSetup	Analysis.Setup.Vector.Graph.Preference.Plots.Y4.PlotColor	-8892376
AnalysisSetup	Analysis.Setup.Vector.Graph.Preference.Plots.Y4.Thickness	1
AnalysisSetup	Analysis.Setup.Vector.Graph.Preference.Plots.Y5.Visible	true
AnalysisSetup	Analysis.Setup.Vector.Graph.Preference.Plots.Y5.PlotColor	-65536
AnalysisSetup	Analysis.Setup.Vector.Graph.Preference.Plots.Y5.Thickness	1
AnalysisSetup	Analysis.Setup.Vector.Graph.Preference.Plots.Y6.Visible	true
AnalysisSetup	Analysis.Setup.Vector.Graph.Preference.Plots.Y6.PlotColor	-14336
AnalysisSetup	Analysis.Setup.Vector.Graph.Preference.Plots.Y6.Thickness	1
AnalysisSetup	Analysis.Setup.Vector.Graph.Preference.Plots.Y7.Visible	true
AnalysisSetup	Analysis.Setup.Vector.Graph.Preference.Plots.Y7.PlotColor	-6946586
AnalysisSetup	Analysis.Setup.Vector.Graph.Preference.Plots.Y7.Thickness	1
AnalysisSetup	Analysis.Setup.Vector.Graph.Preference.Plots.Y8.Visible	true
AnalysisSetup	Analysis.Setup.Vector.Graph.Preference.Plots.Y8.PlotColor	-16733546
AnalysisSetup	Analysis.Setup.Vector.Graph.Preference.Plots.Y8.Thickness	1
AnalysisSetup	Analysis.Setup.Vector.Graph.Preference.Text.AxisTitle.FontName	Tahoma
AnalysisSetup	Analysis.Setup.Vector.Graph.Preference.Text.AxisTitle.RelativeSize	Medium
AnalysisSetup	Analysis.Setup.Vector.Graph.Preference.Text.AxisTitle.Size	7
AnalysisSetup	Analysis.Setup.Vector.Graph.Preference.Text.ScaleText.FontName	Tahoma
AnalysisSetup	Analysis.Setup.Vector.Graph.Preference.Text.ScaleText.RelativeSize	Medium
AnalysisSetup	Analysis.Setup.Vector.Graph.Preference.Text.ScaleText.Size	7
AnalysisSetup	Analysis.Setup.Vector.Graph.Preference.Text.Legend.FontName	Tahoma
AnalysisSetup	Analysis.Setup.Vector.Graph.Preference.Text.Legend.RelativeSize	Medium
AnalysisSetup	Analysis.Setup.Vector.Graph.Preference.Text.Legend.Size	7
AnalysisSetup	Analysis.Setup.Vector.Graph.Preference.Scale.LogTickedDecadeCount	6
AnalysisSetup	Analysis.Setup.Vector.Graph.Preference.LogoVisible	true
AnalysisSetup	Analysis.Setup.Vector.Graph.Preference.GridVisible	true
AnalysisSetup	Analysis.Setup.Vector.Graph.Preference.SetupSummaryVisible	false
AnalysisSetup	Analysis.Setup.Vector.Graph.Notes
AnalysisSetup	Analysis.Setup.Vector.List.Datum.Name	Vsweep	Cdata	Dispersion
AnalysisSetup	Analysis.Setup.Vector.List.Datum.Unit
AnalysisSetup	Analysis.Setup.Preference.GraphVisible	true
AnalysisSetup	Analysis.Setup.Preference.ListVisible	true
AnalysisSetup	Analysis.Setup.Preference.ScalarVisible	true
AnalysisSetup	Analysis.Setup.Title	Display Data Setup
Dimension1	21	21	21
Dimension2	1	1	1
DataName	Vsweep	Cdata	Dispersion
DataValue	-4	3.57751E-13	-0.0612444
DataValue	-3.8	3.6025E-13	-0.0625793
DataValue	-3.6	3.60228E-13	-0.0622537
DataValue	-3.4	3.60312E-13	-0.0629048
DataValue	-3.2	3.60212E-13	-0.0628257
DataValue	-3	3.59521E-13	-0.0628142
DataValue	-2.8	3.58988E-13	-0.0605121
DataValue	-2.5999999999999996	3.58081E-13	-0.0615142
DataValue	-2.4	3.56523E-13	-0.0653564
DataValue	-2.2	3.56928E-13	-0.0667951
DataValue	-2	3.5764E-13	-0.0664175
DataValue	-1.7999999999999998	3.59671E-13	-0.0675004
DataValue	-1.5999999999999996	3.61983E-13	-0.0654338
DataValue	-1.4	3.65884E-13	-0.0620702
DataValue	-1.1999999999999997	3.71362E-13	-0.0605413
DataValue	-1	3.76443E-13	-0.0612073
DataValue	-0.79999999999999982	3.80814E-13	-0.0630302
DataValue	-0.59999999999999964	3.86013E-13	-0.0628765
DataValue	-0.39999999999999991	3.91639E-13	-0.0625891
DataValue	-0.19999999999999973	3.98203E-13	-0.0616039
DataValue	0	4.05753E-13	-0.0606943
SetupTitle	CV-pos1
ApplicationTest	CVSweep4284_a	Public
TestParameter	Name	Address	Osc_Level	Frequency	Integ_Time	Vstart	Vstop	Sweep_Pts	Cmax	Delay_Time	Hold_Time	Real_Time_Display
TestParameter	Value	17	0.025	100000	3	0	-4	21	1E-09	0	0	1
MetaData	TestRecord.EntryPoint	false
MetaData	TestRecord.RecordTime	06/24/2023 12:03:16
MetaData	TestRecord.TestTarget
MetaData	TestRecord.IterationIndex	2
MetaData	TestRecord.Preservation	true
MetaData	TestRecord.Flag
MetaData	TestRecord.Remarks
MetaData	TestRecord.LinkKey	f1bf0da5-cc89-45dd-bd0a-5b66619311d5
AnalysisSetup	Analysis.Setup.Vector.Graph.Enabled	true
AnalysisSetup	Analysis.Setup.Vector.Graph.ActiveYAxis	0
AnalysisSetup	Analysis.Setup.Vector.Graph.LeftYAxis	0
AnalysisSetup	Analysis.Setup.Vector.Graph.RightYAxis	1
AnalysisSetup	Analysis.Setup.Vector.Graph.XAxis.Name	Vsweep
AnalysisSetup	Analysis.Setup.Vector.Graph.XAxis.GroupName
AnalysisSetup	Analysis.Setup.Vector.Graph.XAxis.Unit
AnalysisSetup	Analysis.Setup.Vector.Graph.XAxis.Scale	Linear
AnalysisSetup	Analysis.Setup.Vector.Graph.XAxis.Left	-4
AnalysisSetup	Analysis.Setup.Vector.Graph.XAxis.Right	0
AnalysisSetup	Analysis.Setup.Vector.Graph.YAxis.Name	Cdata	Dispersion
AnalysisSetup	Analysis.Setup.Vector.Graph.YAxis.GroupName
AnalysisSetup	Analysis.Setup.Vector.Graph.YAxis.Unit
AnalysisSetup	Analysis.Setup.Vector.Graph.YAxis.Scale	Linear	Linear
AnalysisSetup	Analysis.Setup.Vector.Graph.YAxis.Bottom	3.5E-13	-0.072
AnalysisSetup	Analysis.Setup.Vector.Graph.YAxis.Top	3.8E-13	-0.057
AnalysisSetup	Analysis.Setup.Vector.Graph.Operation.Marker.Enabled	false
AnalysisSetup	Analysis.Setup.Vector.Graph.Operation.Marker.Interpolation	false
AnalysisSetup	Analysis.Setup.Vector.Graph.Operation.Marker.Index	0
AnalysisSetup	Analysis.Setup.Vector.Graph.Operation.Marker.Step	0
AnalysisSetup	Analysis.Setup.Vector.Graph.Operation.Cursor.Enabled	false
AnalysisSetup	Analysis.Setup.Vector.Graph.Operation.Cursor.Active	true
AnalysisSetup	Analysis.Setup.Vector.Graph.Operation.Cursor.NormalX	0.5
AnalysisSetup	Analysis.Setup.Vector.Graph.Operation.Cursor.NormalY	16655.000000000015
AnalysisSetup	Analysis.Setup.Vector.Graph.Operation.Line1.Enabled	false
AnalysisSetup	Analysis.Setup.Vector.Graph.Operation.Line1.Active	false
AnalysisSetup	Analysis.Setup.Vector.Graph.Operation.Line1.Fix	false
AnalysisSetup	Analysis.Setup.Vector.Graph.Operation.Line1.Type	1
AnalysisSetup	Analysis.Setup.Vector.Graph.Operation.Line1.YAxisIndex	0
AnalysisSetup	Analysis.Setup.Vector.Graph.Operation.Line1.LastIndex	-1
AnalysisSetup	Analysis.Setup.Vector.Graph.Operation.Line1.LastStep	-1
AnalysisSetup	Analysis.Setup.Vector.Graph.Operation.Line1.Cursor1.Enabled	false
AnalysisSetup	Analysis.Setup.Vector.Graph.Operation.Line1.Cursor1.Active	false
AnalysisSetup	Analysis.Setup.Vector.Graph.Operation.Line1.Cursor1.NormalX	0.5
AnalysisSetup	Analysis.Setup.Vector.Graph.Operation.Line1.Cursor1.NormalY	16655.000000000015
AnalysisSetup	Analysis.Setup.Vector.Graph.Operation.Line1.Cursor2.Enabled	false
AnalysisSetup	Analysis.Setup.Vector.Graph.Operation.Line1.Cursor2.Active	false
AnalysisSetup	Analysis.Setup.Vector.Graph.Operation.Line1.Cursor2.NormalX	0.5
AnalysisSetup	Analysis.Setup.Vector.Graph.Operation.Line1.Cursor2.NormalY	16655.000000000015
AnalysisSetup	Analysis.Setup.Vector.Graph.Operation.Line1.Gradient
AnalysisSetup	Analysis.Setup.Vector.Graph.Operation.Line2.Enabled	false
AnalysisSetup	Analysis.Setup.Vector.Graph.Operation.Line2.Active	false
AnalysisSetup	Analysis.Setup.Vector.Graph.Operation.Line2.Fix	false
AnalysisSetup	Analysis.Setup.Vector.Graph.Operation.Line2.Type	1
AnalysisSetup	Analysis.Setup.Vector.Graph.Operation.Line2.YAxisIndex	0
AnalysisSetup	Analysis.Setup.Vector.Graph.Operation.Line2.LastIndex	-1
AnalysisSetup	Analysis.Setup.Vector.Graph.Operation.Line2.LastStep	-1
AnalysisSetup	Analysis.Setup.Vector.Graph.Operation.Line2.Cursor1.Enabled	false
AnalysisSetup	Analysis.Setup.Vector.Graph.Operation.Line2.Cursor1.Active	false
AnalysisSetup	Analysis.Setup.Vector.Graph.Operation.Line2.Cursor1.NormalX	0.5
AnalysisSetup	Analysis.Setup.Vector.Graph.Operation.Line2.Cursor1.NormalY	16655.000000000015
AnalysisSetup	Analysis.Setup.Vector.Graph.Operation.Line2.Cursor2.Enabled	false
AnalysisSetup	Analysis.Setup.Vector.Graph.Operation.Line2.Cursor2.Active	false
AnalysisSetup	Analysis.Setup.Vector.Graph.Operation.Line2.Cursor2.NormalX	0.5
AnalysisSetup	Analysis.Setup.Vector.Graph.Operation.Line2.Cursor2.NormalY	16655.000000000015
AnalysisSetup	Analysis.Setup.Vector.Graph.Operation.Line2.Gradient
AnalysisSetup	Analysis.Setup.Vector.Graph.Preference.BackgroundColor	-1
AnalysisSetup	Analysis.Setup.Vector.Graph.Preference.TextColor	-16777216
AnalysisSetup	Analysis.Setup.Vector.Graph.Preference.GridColor	-3618616
AnalysisSetup	Analysis.Setup.Vector.Graph.Preference.LineColor	-65336
AnalysisSetup	Analysis.Setup.Vector.Graph.Preference.Plots.Y1.Visible	true
AnalysisSetup	Analysis.Setup.Vector.Graph.Preference.Plots.Y1.PlotColor	-16777036
AnalysisSetup	Analysis.Setup.Vector.Graph.Preference.Plots.Y1.Thickness	1
AnalysisSetup	Analysis.Setup.Vector.Graph.Preference.Plots.Y2.Visible	true
AnalysisSetup	Analysis.Setup.Vector.Graph.Preference.Plots.Y2.PlotColor	-39936
AnalysisSetup	Analysis.Setup.Vector.Graph.Preference.Plots.Y2.Thickness	1
AnalysisSetup	Analysis.Setup.Vector.Graph.Preference.Plots.Y3.Visible	true
AnalysisSetup	Analysis.Setup.Vector.Graph.Preference.Plots.Y3.PlotColor	-16731136
AnalysisSetup	Analysis.Setup.Vector.Graph.Preference.Plots.Y3.Thickness	1
AnalysisSetup	Analysis.Setup.Vector.Graph.Preference.Plots.Y4.Visible	true
AnalysisSetup	Analysis.Setup.Vector.Graph.Preference.Plots.Y4.PlotColor	-8892376
AnalysisSetup	Analysis.Setup.Vector.Graph.Preference.Plots.Y4.Thickness	1
AnalysisSetup	Analysis.Setup.Vector.Graph.Preference.Plots.Y5.Visible	true
AnalysisSetup	Analysis.Setup.Vector.Graph.Preference.Plots.Y5.PlotColor	-65536
AnalysisSetup	Analysis.Setup.Vector.Graph.Preference.Plots.Y5.Thickness	1
AnalysisSetup	Analysis.Setup.Vector.Graph.Preference.Plots.Y6.Visible	true
AnalysisSetup	Analysis.Setup.Vector.Graph.Preference.Plots.Y6.PlotColor	-14336
AnalysisSetup	Analysis.Setup.Vector.Graph.Preference.Plots.Y6.Thickness	1
AnalysisSetup	Analysis.Setup.Vector.Graph.Preference.Plots.Y7.Visible	true
AnalysisSetup	Analysis.Setup.Vector.Graph.Preference.Plots.Y7.PlotColor	-6946586
AnalysisSetup	Analysis.Setup.Vector.Graph.Preference.Plots.Y7.Thickness	1
AnalysisSetup	Analysis.Setup.Vector.Graph.Preference.Plots.Y8.Visible	true
AnalysisSetup	Analysis.Setup.Vector.Graph.Preference.Plots.Y8.PlotColor	-16733546
AnalysisSetup	Analysis.Setup.Vector.Graph.Preference.Plots.Y8.Thickness	1
AnalysisSetup	Analysis.Setup.Vector.Graph.Preference.Text.AxisTitle.FontName	Tahoma
AnalysisSetup	Analysis.Setup.Vector.Graph.Preference.Text.AxisTitle.RelativeSize	Medium
AnalysisSetup	Analysis.Setup.Vector.Graph.Preference.Text.AxisTitle.Size	7
AnalysisSetup	Analysis.Setup.Vector.Graph.Preference.Text.ScaleText.FontName	Tahoma
AnalysisSetup	Analysis.Setup.Vector.Graph.Preference.Text.ScaleText.RelativeSize	Medium
AnalysisSetup	Analysis.Setup.Vector.Graph.Preference.Text.ScaleText.Size	7
AnalysisSetup	Analysis.Setup.Vector.Graph.Preference.Text.Legend.FontName	Tahoma
AnalysisSetup	Analysis.Setup.Vector.Graph.Preference.Text.Legend.RelativeSize	Medium
AnalysisSetup	Analysis.Setup.Vector.Graph.Preference.Text.Legend.Size	7
AnalysisSetup	Analysis.Setup.Vector.Graph.Preference.Scale.LogTickedDecadeCount	6
AnalysisSetup	Analysis.Setup.Vector.Graph.Preference.LogoVisible	true
AnalysisSetup	Analysis.Setup.Vector.Graph.Preference.GridVisible	true
AnalysisSetup	Analysis.Setup.Vector.Graph.Preference.SetupSummaryVisible	false
AnalysisSetup	Analysis.Setup.Vector.Graph.Notes
AnalysisSetup	Analysis.Setup.Vector.List.Datum.Name	Vsweep	Cdata	Dispersion
AnalysisSetup	Analysis.Setup.Vector.List.Datum.Unit
AnalysisSetup	Analysis.Setup.Preference.GraphVisible	true
AnalysisSetup	Analysis.Setup.Preference.ListVisible	true
AnalysisSetup	Analysis.Setup.Preference.ScalarVisible	true
AnalysisSetup	Analysis.Setup.Title	Display Data Setup
Dimension1	21	21	21
Dimension2	1	1	1
DataName	Vsweep	Cdata	Dispersion
DataValue	0	3.77516E-13	-0.0572595
DataValue	-0.2	3.71083E-13	-0.0604618
DataValue	-0.4	3.65314E-13	-0.063514
DataValue	-0.60000000000000009	3.61339E-13	-0.0673936
DataValue	-0.8	3.59059E-13	-0.0687282
DataValue	-1	3.57308E-13	-0.0699056
DataValue	-1.2000000000000002	3.56107E-13	-0.0712984
DataValue	-1.4000000000000001	3.55192E-13	-0.0700442
DataValue	-1.6	3.54572E-13	-0.0690423
DataValue	-1.8	3.54437E-13	-0.0685498
DataValue	-2	3.54408E-13	-0.0673181
DataValue	-2.2	3.55158E-13	-0.0653158
DataValue	-2.4000000000000004	3.55869E-13	-0.0645984
DataValue	-2.6	3.56392E-13	-0.0644865
DataValue	-2.8000000000000003	3.56968E-13	-0.0637221
DataValue	-3	3.57606E-13	-0.0640856
DataValue	-3.2	3.58332E-13	-0.0631528
DataValue	-3.4000000000000004	3.58885E-13	-0.0632276
DataValue	-3.6	3.59195E-13	-0.0634721
DataValue	-3.8000000000000003	3.58984E-13	-0.0629091
DataValue	-4	3.59063E-13	-0.0621081
